# Supplementary material for: Transcriptome remodelling and changes in growth and cardiometabolic phenotype result following Grb10a knockdown in the early life of the zebrafish
Source: Cell Mol Life Sci. 2025 Jul 19;82(1):281. doi: 10.1007/s00018-025-05784-9 (PMC12276197; doi:10.1007/s00018-025-05784-9)
Supplement: Supplementary file 1 — Supplementary file1 (XLSX 1688 KB) [file 18_2025_5784_MOESM1_ESM.xlsx]

## Sheet: Sup Table 1
Supplementary Table 1. Oligonucleotides, Microinjection Solutions, Thermocycling Parameters and Western Blot Antibodies.
	Table 1. Oligonucleotide sequences
	A) Morpholino-modified antisense oligonucleotides
	Name	Accession no.	Sequence
	e3i3	BX571825	CATACAGTATGCATTACCTGACAGC
	e4i4		GTGTCTGTTTTCAGCTCTTACATGT
	Standard Control		CCTCTTACCTCAGTTACAATTTATA
	B) Primers for cloning grb10a cDNA and for validating splicing interruption
	Name	Accession no.	Forward	Reverse
	grb10a cDNA	NM_001004287	gacagaatcgatGACTGAGTATGGCCTTAGC	gacagatctagaTCATAAGGCCACCACGGTG
	grb10a exon3-intron3	BX571825	TGGTGAATGACATGGCCTCT	CTGCATGGTCAAGACACAC
	grb10a exon3-intron4		TGGTGAATGACATGGCCTCT	CTGACGGATAATAGCTACAGG
	B) Primers for qPCR
	Gene	Accession no.	Forward	Reverse
	grb10a	NM_001004287	TGGATGACTGCTTTTAGACTGC	CGACCAGTCCTTCCAGAAAA
	actb1	NM_131031.1	CTTCCAGCAGATGTGGATCA	GCCATTTAAGGTGGCAACA
	myl7	NM_131329.3	TCACTGTCTTCCTCACCCTC	CACGTCTATTGGAGCCACTG
	pcna	NM_131404.2	AGGCAACATCAAGCTCTCAC	ATTTGACGTGTCCCATGTCT
	nppa	NM_198800.3	AAGCAAAAGCTTGTCTGG	ACTGTATCCGCGTATTGCAGC
	Table 2. Microinjection Solutions
	Injection	Oligonucleotide	nCerulean	Phenol Red
	Standard Control (5 μl)	0.5 mM human beta globin morpholino	50 ng/μl	1 μl
	grb10a KD (5 μl)	0.5 mM e3i3 or e4i4 morpholino	50 ng/μl	1 μl
	grb10a OE (5 μl)	500 ng/μl grb10a RNA	50 ng/μl	1 μl
	Table 3. Thermocycling Parameters
	Procedure	Temperature (°C)	Time (S)	Cycles
	NEB Q5 Hot Start	95	300
		95	30	35
		55	30
		72	120
		72	600
	NEB Taq	95	30
		95	15	30
		55	15
		68	30
		68	300
	SyBr Green qPCR	95	30
		95	5	40
		51	15
		72	10
	Table 4. Western Blot Antibodies
	Target	Species	Supplier	Dilution
	AKT	Mouse	Cell Signalling #2920	0.736111
	p-AKT	Rabbit	Cell Signalling - #5831	0.736111
	S6	Mouse	Cell Signalling - #2317	0.736111
	p-S6	Rabbit	Cell Signalling - #2215	0.736111
	Anti-Mouse HRP linked IgG	Horse	Cell Signalling - #7076	3.51389
	Anti-Rabbit HRP linked IgG	Goat	Cell Signalling - #7074	3.51389

## Sheet: Sup Table 2
Supplementary Table 2. Cell type deconvolution. In order to gain insight into the proportions of different tissue types in our bulk transcriptomic data, we used Multi-subject Single Cell deconvolution (MuSiC), an approach which utilizes tissue or cell-type specific scRNA-seq data to estimate proportions in bulk sequencing data. We used scRNA-seq data from WT zebrafish at 5dpf, annotated to the ti…
Cluster Identifier	7_5OH.CEL	8_5OH.CEL	9_5OH.CEL	25_10OH.CEL	26_10OH.CEL	27_10OH.CEL	43_15OH.CEL	44_15OH.CEL	45_15OH.CEL	61_20OH.CEL	62_20OH.CEL	63_20OH.CEL	79_30OH.CEL	80_30OH.CEL	81_30OH.CEL	13_53H.CEL	14_53H.CEL	15_53H.CEL	31_103H.CEL	32_103H.CEL	33_103H.CEL	49_153H.CEL	50_153H.CEL	51_153H.CEL	67_203H.CEL	68_203H.CEL	69_203H.CEL	85_303H.CEL	86_303H.CEL	87_303H.CEL	Average Controls	Average Morpholino	BLANK	Germ Layer	Tissue	Cell type	Subtype	Ident Annotation	Groupname
MHBNeurGlutAll	0.882559	0.880502	0.883345	0.886149	0.887678	0.888458	0.882951	0.886482	0.886943	0.887073	0.884293	0.882514	0.877286	0.8809	0.879706	0.892283	0.892348	0.894285	0.888308	0.889994	0.885065	0.883349	0.886269	0.882235	0.885395	0.8804	0.884605	0.88108	0.88036	0.881712	0.883789	0.885846		Ectoderm	Central Nervous System	Neuron	Mid-hindbrain boundary, Glut	MHBNeurGlutAll	MHB
Epiphysis	0.0448933	0.0465693	0.0425464	0.052992	0.0497531	0.0517826	0.0529543	0.0504765	0.0499214	0.0502551	0.0491689	0.0503563	0.0567548	0.0535984	0.0562186	0.0428608	0.0474577	0.0464321	0.0472175	0.04615	0.0539085	0.0517786	0.0496673	0.0497462	0.0515484	0.0511105	0.0530885	0.0492703	0.0511145	0.0495864	0.0505494	0.0493958		Ectoderm	Pineal gland	Epiphysis		Epiphysis	Epiphysis
RetPR	0.0179063	0.0183285	0.0183246	0.0194538	0.0186572	0.0181573	0.0171896	0.0179127	0.0176306	0.018532	0.018264	0.0186539	0.0178123	0.0174365	0.0176326	0.0183004	0.020426	0.0196285	0.0190757	0.0187137	0.0184971	0.0179416	0.0174839	0.0173191	0.0188318	0.0181363	0.0187358	0.0169182	0.0177371	0.017556	0.0181261	0.0183534		Ectoderm	Retina	Photoreceptor		RetPR	RetPR
Vessel5	0.0116243	0.0115413	0.01177	0.0110274	0.0105401	0.0120629	0.0129086	0.0129551	0.0133781	0.014095	0.0139458	0.014142	0.0136238	0.0139396	0.0137984	0.0112191	0.00504107	0.00638568	0.0122448	0.0121942	0.0122165	0.0128228	0.0129971	0.0133261	0.0124978	0.0141305	0.0125865	0.0140885	0.0133234	0.0138001	0.0127568	0.0119249		Mesoderm	Lateral plate mesoderm	Vasculature	Vessel	Vessel5	Vessel5
LensAll	0.0124493	0.0123268	0.0128479	0.0128405	0.0129415	0.012075	0.0119048	0.0120062	0.0119093	0.0120494	0.0112959	0.0120677	0.011479	0.0115136	0.0114233	0.0121536	0.0140618	0.0127847	0.0131076	0.0123298	0.0121353	0.0126667	0.012292	0.0123592	0.0118404	0.0119024	0.0115604	0.0108708	0.0119976	0.0116917	0.0120753	0.0122503		Ectoderm	Lens placode	Lens		LensAll	Lens
MusCeph	0.00581864	0.00569477	0.00618464	0.00524428	0.00539347	0.00542151	0.00529268	0.0052755	0.00554511	0.00580271	0.00532528	0.00572422	0.00623813	0.00619709	0.006155	0.00565416	0.00555653	0.00534078	0.00534817	0.00542782	0.0052733	0.00575327	0.00537684	0.00552632	0.0059822	0.00589321	0.00603218	0.00637801	0.0065104	0.00629147	0.00568754	0.00575631		Mesoderm	Muscle	Cephalic muscle		MusCeph	MusCeph
PancAB	0.00498392	0.00529218	0.00539724	0.00416153	0.00462071	0.00381811	0.00383816	0.00390994	0.00378945	0.00420945	0.00390328	0.00408849	0.0040398	0.00371824	0.00417211	0.00452771	0.00419926	0.00428527	0.0043105	0.00385398	0.00374998	0.00413354	0.00374682	0.00403541	0.0038422	0.00408174	0.00378797	0.00420896	0.00402707	0.00405218	0.00426284	0.00405617		Endoderm	Pancreas	Pancreatic B, Pancreatic A		PancAB	PancAB
RBC2b	0.00442904	0.00447512	0.00449	0.00383905	0.00393571	0.00405491	0.0048522	0.00459017	0.00471186	0.00274011	0.00300331	0.00273961	0.0021364	0.00212196	0.00191023	0.00395842	0.00474479	0.0045181	0.00431663	0.00450933	0.00425973	0.00479454	0.00472311	0.00484282	0.00349558	0.0034982	0.00385715	0.00168481	0.00220691	0.00203154	0.00360198	0.00382944		Mesoderm	Blood	Hematopoietic cell	Nucleate erythrocyte	RBC2b	RBC2
Hepato5c	0.00462906	0.00456298	0.00473691	0.00249082	0.00258339	0.00245542	0.00277006	0.00283121	0.00266599	0.00254407	0.00268043	0.0026711	0.00296765	0.00296214	0.00295194	0.00276225	0.00260041	0.00274255	0.0027324	0.00254123	0.00255574	0.00297341	0.0029074	0.0031975	0.00321308	0.00317862	0.00290263	0.00352935	0.00313914	0.00287845	0.00310021	0.00292361		Endoderm	Liver	Hepatocyte??	Kupffer cells?	Hepato5c	Liver
PancExo	0.00586451	0.00591009	0.00609374	0.00123698	0.00145505	0.00121824	0.00236916	0.00139297	0.00148134	0.0012681	0.00120382	0.00120382	0.00138484	0.00122638	0.00121062	0.00172255	0.00190945	0.00162444	0.00146753	0.0012524	0.0013177	0.00244774	0.00252915	0.00364992	0.00123228	0.00111271	0.00101064	0.00273387	0.00167496	0.00149533	0.00230131	0.00181204		Endoderm	Pancreas	Pancreatic epsilon cell		PancExo	PancExo
MusSkelFast2b	0.00201473	0.00208948	0.00185359	0.000564625	0.000551911	0.000200095	0.00119373	0.000907649	0.00128705	0.00134203	0.00167965	0.00153089	0.00254607	0.00251305	0.00274201	0.00113786	0.00141434	0.00197236	0.00071315	0.000566875	0.000903443	0.000988841	0.000958486	0.00172596	0.00171365	0.00184275	0.00183369	0.00244816	0.00236177	0.00250134	0.00153444	0.00153884		Mesoderm	Muscle	Skeletal muscle	Fast muscle cell	MusSkelFast2b	MusSkelFast
MyoProg2b	0	0	0	0	0	0	0.00158862	0	0.000457133	0	0.00451962	0.0026476	0.00330133	0.00323775	0	0.00167231	0	0	0	0	0	0	0	0	0	0.0031063	0	0.00534202	0.00485683	0.00451755	0.00105014	0.00129967		Mesoderm	Paraxial mesoderm	Somite	Myoblast	MyoProg2b	MyoProg
FloorplateSCAll	0.001493	0.00129001	0.00102738	0	0.00175093	0	0	0	0	0	0	0	0.000342152	0	0.00163047	0.000306805	0	0	0.00106805	0	0	0	0.000601673	0.000463828	0	0	0	0	0.000575085	0.0017841	0.000502262	0.000319969		Ectoderm	Central Nervous System	Floor plate	Spinal cord	FloorplateSCAll	Floorplate
Hepato5b	0.00133498	0.00141765	0.00138275	0	0.000138952	7.91733e-05	0.000186902	0.000152521	0.000280266	8.88226e-05	8.14212e-05	0.000123732	8.74262e-05	9.62118e-05	9.39171e-05	0.00100372	0.000240997	0	9.0509e-05	5.41656e-05	0.000117647	0.000350471	0.000446857	0.000614058	0.000407812	0.000612202	0	0.000300842	0.000114982	0.000102285	0.000369648	0.000297103		Endoderm	Liver	Hepatocyte		Hepato5b	Liver
Kidney	0	0	0	0	0	0	0	0.00110753	0	0	0	0.00110797	0	0	0	0	0	0	0	0.00241261	0	0	0	0.00095845	0	0.000994331	0	0	0	0	0.0001477	0.000291026		Mesoderm	Kidney	Convoluted tubule?		Kidney	Kidney
CranGangAllb	0	0	0	0	0	0	0	0	0	0	0	0	0	0	0	0	0	0	0	0	0	0	0	0	0	0	0	0.00114655	0	0	0	7.64363e-05		Ectoderm	Neuron	Cranial ganglia		CranGangAllb	CranGang
IntestineEpi5a	0	0	0	0	0	0.000171639	0	0	0	0	0.000104165	0.000428175	0	0.000222509	0	0	0	0	0	0	0	0	0	0	0	0	0	0	0	0	6.17659e-05	0		Endoderm	Intestine	Intesinal epithelial cell	Intestinal bulb, enterocyte?	IntestineEpi5a	IntestineEpi
Neutrophil	0	0	0	0	0	4.4792e-05	0	0	0	0	0.000251832	0	0	0	0	0.000437499	0	0	0	0	0	0	0	0	0	0	0	0	0	0	1.9775e-05	2.91666e-05		Mesoderm	Myeloid lineage	Leukocyte	Neutrophil	Neutrophil	Neutrophil
Gill5b	0	0	0	0	0	0	0	0	0	0	0	0	0	0.000316254	0.000354567	0	0	0	0	0	0	0	0	0	0	0	0	0	0	0	4.47214e-05	0		Ectoderm	Integument	Integument Gill?	Gill	Gill5b	Gill
HairCell	0	0	0	0	0	0	0	0	0	0	0.00027957	0	0	0	0	0	0	0	0	0	0	0	0	0	0	0	0	0	0	0	1.8638e-05	0		Ectoderm	Placode	Neuron	Hair cell	HairCell	HairCell
Basal5a	0	0	0	0	0	0	0	0	0	0	0	0	0	0	0	0	0	0	0	0	0	0	0	0	0	0	0	0	0	0	0	0		Ectoderm	Integument	Epidermis	Basal cells	Basal5a	BasalEpi5
Basal5b	0	0	0	0	0	0	0	0	0	0	0	0	0	0	0	0	0	0	0	0	0	0	0	0	0	0	0	0	0	0	0	0		Ectoderm	Integument	Epidermis	Basal cells	Basal5b	BasalEpi5
BasalFin5a	0	0	0	0	0	0	0	0	0	0	0	0	0	0	0	0	0	0	0	0	0	0	0	0	0	0	0	0	0	0	0	0		Ectoderm	Integument	Epidermis	Fin basal cells	BasalFin5a	BasalEpiFin5
BasalFin5b	0	0	0	0	0	0	0	0	0	0	0	0	0	0	0	0	0	0	0	0	0	0	0	0	0	0	0	0	0	0	0	0		Ectoderm	Integument	Epidermis	Fin basal cells	BasalFin5b	BasalEpiFin5
CranGangAlla	0	0	0	0	0	0	0	0	0	0	0	0	0	0	0	0	0	0	0	0	0	0	0	0	0	0	0	0	0	0	0	0		Ectoderm	Neuron	Cranial ganglia		CranGangAlla	CranGang
Endothe1	0	0	0	0	0	0	0	0	0	0	0	0	0	0	0	0	0	0	0	0	0	0	0	0	0	0	0	0	0	0	0	0		Mesoderm	Blood vessel	Endothelia		Endothe1	Endothelial
EndotheAlla	0	0	0	0	0	0	0	0	0	0	0	0	0	0	0	0	0	0	0	0	0	0	0	0	0	0	0	0	0	0	0	0		Mesoderm	Blood vessel	Endothelial		EndotheAlla	Endothelial
EndotheAllb	0	0	0	0	0	0	0	0	0	0	0	0	0	0	0	0	0	0	0	0	0	0	0	0	0	0	0	0	0	0	0	0		Mesoderm	Blood vessel	Endothelial		EndotheAllb	Endothelial
FBDiffAll	0	0	0	0	0	0	0	0	0	0	0	0	0	0	0	0	0	0	0	0	0	0	0	0	0	0	0	0	0	0	0	0		Ectoderm	Central Nervous System	Neuron, differentiating	Forebrain	FBDiffAll	FB
FBNeurInhibAll	0	0	0	0	0	0	0	0	0	0	0	0	0	0	0	0	0	0	0	0	0	0	0	0	0	0	0	0	0	0	0	0		Ectoderm	Central Nervous System	Neuron	Inhibitory, GABA	FBNeurInhibAll	FB
FBProgAlla	0	0	0	0	0	0	0	0	0	0	0	0	0	0	0	0	0	0	0	0	0	0	0	0	0	0	0	0	0	0	0	0		Ectoderm	Central Nervous System	Neuroblast	Forebrain	FBProgAlla	FB
FBProgAllb	0	0	0	0	0	0	0	0	0	0	0	0	0	0	0	0	0	0	0	0	0	0	0	0	0	0	0	0	0	0	0	0		Ectoderm	Central Nervous System	Neuroblast	Forebrain	FBProgAllb	FB
FBProgAllc	0	0	0	0	0	0	0	0	0	0	0	0	0	0	0	0	0	0	0	0	0	0	0	0	0	0	0	0	0	0	0	0		Ectoderm	Central Nervous System	Neuroblast	Forebrain	FBProgAllc	FB
FBProgAlld	0	0	0	0	0	0	0	0	0	0	0	0	0	0	0	0	0	0	0	0	0	0	0	0	0	0	0	0	0	0	0	0		Ectoderm	Central Nervous System	Neuroblast	Forebrain	FBProgAlld	FB
FinBud12	0	0	0	0	0	0	0	0	0	0	0	0	0	0	0	0	0	0	0	0	0	0	0	0	0	0	0	0	0	0	0	0		Mesoderm	Pectoral fin bud			FinBud12	FinBud
FinBud25	0	0	0	0	0	0	0	0	0	0	0	0	0	0	0	0	0	0	0	0	0	0	0	0	0	0	0	0	0	0	0	0		Mesoderm	Pectoral fin bud			FinBud25	FinBud
FinBud5	0	0	0	0	0	0	0	0	0	0	0	0	0	0	0	0	0	0	0	0	0	0	0	0	0	0	0	0	0	0	0	0		Mesoderm	Pectoral fin bud	Apical epidermal ridge?		FinBud5	FinBud
FMBProgAll	0	0	0	0	0	0	0	0	0	0	0	0	0	0	0	0	0	0	0	0	0	0	0	0	0	0	0	0	0	0	0	0		Ectoderm	Central Nervous System	Neuroblast	Fore-midbrain boundary	FMBProgAll	FMB
Gill5a	0	0	0	0	0	0	0	0	0	0	0	0	0	0	0	0	0	0	0	0	0	0	0	0	0	0	0	0	0	0	0	0		Ectoderm	Integument	Integument Gill?	Gill	Gill5a	Gill
Gill5c	0	0	0	0	0	0	0	0	0	0	0	0	0	0	0	0	0	0	0	0	0	0	0	0	0	0	0	0	0	0	0	0		Ectoderm	Integument	Integument Gill?	Gill	Gill5c	Gill
HBDiff25	0	0	0	0	0	0	0	0	0	0	0	0	0	0	0	0	0	0	0	0	0	0	0	0	0	0	0	0	0	0	0	0		Ectoderm	Central Nervous System	Neuron, differentiating	Hindbrain	HBDiff25	HB
HeartTube	0	0	0	0	0	0	0	0	0	0	0	0	0	0	0	0	0	0	0	0	0	0	0	0	0	0	0	0	0	0	0	0		Mesoderm	Lateral plate mesoderm	Heart primordium	Heart tube	HeartTube	Heart
Hepato5a	0	0	0	0	0	0	0	0	0	0	0	0	0	0	0	0	0	0	0	0	0	0	0	0	0	0	0	0	0	0	0	0		Endoderm	Liver	Hepatocyte		Hepato5a	Liver
Hypochord	0	0	0	0	0	0	0	0	0	0	0	0	0	0	0	0	0	0	0	0	0	0	0	0	0	0	0	0	0	0	0	0		Endoderm	Hypochord			Hypochord	Hypochord
Hypophysis	0	0	0	0	0	0	0	0	0	0	0	0	0	0	0	0	0	0	0	0	0	0	0	0	0	0	0	0	0	0	0	0		Ectoderm	Placode	Adenohypophyseal	Hypophysis	Hypophysis	Hypophysis
IntestineEpi1	0	0	0	0	0	0	0	0	0	0	0	0	0	0	0	0	0	0	0	0	0	0	0	0	0	0	0	0	0	0	0	0		Endoderm	Intestine	Intesinal epithelial cell		IntestineEpi1	IntestineEpi
IntestineEpi5b	0	0	0	0	0	0	0	0	0	0	0	0	0	0	0	0	0	0	0	0	0	0	0	0	0	0	0	0	0	0	0	0		Endoderm	Intestine	Intesinal epithelial cell	Mid?	IntestineEpi5b	IntestineEpi
IntestineEpiAll	0	0	0	0	0	0	0	0	0	0	0	0	0	0	0	0	0	0	0	0	0	0	0	0	0	0	0	0	0	0	0	0		Endoderm	Intestine	Intesinal epithelial cell		IntestineEpiAll	IntestineEpi
IonoNaK	0	0	0	0	0	0	0	0	0	0	0	0	0	0	0	0	0	0	0	0	0	0	0	0	0	0	0	0	0	0	0	0		Ectoderm	Integument	Integument Ionocyte	NaK Ionocyte	IonoNaK	IonoNaK
IonoNCC5a	0	0	0	0	0	0	0	0	0	0	0	0	0	0	0	0	0	0	0	0	0	0	0	0	0	0	0	0	0	0	0	0		Ectoderm	Integument	Integument Ionocyte	NCC Ionocyte	IonoNCC5a	IonoNCC
IonoNCC5b	0	0	0	0	0	0	0	0	0	0	0	0	0	0	0	0	0	0	0	0	0	0	0	0	0	0	0	0	0	0	0	0		Ectoderm	Integument	Integument	Ionocyte?	IonoNCC5b	IonoNCC
IonovH	0	0	0	0	0	0	0	0	0	0	0	0	0	0	0	0	0	0	0	0	0	0	0	0	0	0	0	0	0	0	0	0		Ectoderm	Integument	Integument Ionocyte	vH Ionocyte	IonovH	IonovH
LatLine	0	0	0	0	0	0	0	0	0	0	0	0	0	0	0	0	0	0	0	0	0	0	0	0	0	0	0	0	0	0	0	0		Ectoderm	Placode		Lateral line	LatLine	LatLine
LensEpi	0	0	0	0	0	0	0	0	0	0	0	0	0	0	0	0	0	0	0	0	0	0	0	0	0	0	0	0	0	0	0	0		Ectoderm	Lens placode	Lens epithelium		LensEpi	Lens
Macro1	0	0	0	0	0	0	0	0	0	0	0	0	0	0	0	0	0	0	0	0	0	0	0	0	0	0	0	0	0	0	0	0		Mesoderm	Myeloid lineage	Monocyte	Macrophage	Macro1	Macro
Macro5	0	0	0	0	0	0	0	0	0	0	0	0	0	0	0	0	0	0	0	0	0	0	0	0	0	0	0	0	0	0	0	0		Mesoderm	Myeloid lineage	Monocyte	Macrophage	Macro5	Macro
MBDiff25	0	0	0	0	0	0	0	0	0	0	0	0	0	0	0	0	0	0	0	0	0	0	0	0	0	0	0	0	0	0	0	0		Ectoderm	Central Nervous System	Neuron, differentiating	Midbrain, cerebellum	MBDiff25	MB
MBDiff5	0	0	0	0	0	0	0	0	0	0	0	0	0	0	0	0	0	0	0	0	0	0	0	0	0	0	0	0	0	0	0	0		Ectoderm	Central Nervous System	Neuron, differentiating	Midbrain	MBDiff5	MB
MesenUnk5	0	0	0	0	0	0	0	0	0	0	0	0	0	0	0	0	0	0	0	0	0	0	0	0	0	0	0	0	0	0	0	0		Unclear	Mesenchyme-related, organ muscle?			MesenUnk5	MesenUnk5
MHBDiff25	0	0	0	0	0	0	0	0	0	0	0	0	0	0	0	0	0	0	0	0	0	0	0	0	0	0	0	0	0	0	0	0		Ectoderm	Central Nervous System	Neuron, differentiating	Mid-hindbrain boundary	MHBDiff25	MHB
MHBNeur25	0	0	0	0	0	0	0	0	0	0	0	0	0	0	0	0	0	0	0	0	0	0	0	0	0	0	0	0	0	0	0	0		Ectoderm	Central Nervous System	Neuron	Mid-hindbrain boundary	MHBNeur25	MHB
MHBNeurGABA12	0	0	0	0	0	0	0	0	0	0	0	0	0	0	0	0	0	0	0	0	0	0	0	0	0	0	0	0	0	0	0	0		Ectoderm	Central Nervous System	Neuron	Mid-hindbrain boundary, inhibitory	MHBNeurGABA12	MHB
MHBNeurGABAAll	0	0	0	0	0	0	0	0	0	0	0	0	0	0	0	0	0	0	0	0	0	0	0	0	0	0	0	0	0	0	0	0		Ectoderm	Central Nervous System	Neuron	Mid-hindbrain boundary, Inhibitory, GABA	MHBNeurGABAAll	MHB
MHBProg12	0	0	0	0	0	0	0	0	0	0	0	0	0	0	0	0	0	0	0	0	0	0	0	0	0	0	0	0	0	0	0	0		Ectoderm	Central Nervous System	Neuroblast	Mid-hindbrain boundary	MHBProg12	MHB
MHBProgAll	0	0	0	0	0	0	0	0	0	0	0	0	0	0	0	0	0	0	0	0	0	0	0	0	0	0	0	0	0	0	0	0		Ectoderm	Central Nervous System	Neuroblast	Mid-hindbrain boundary	MHBProgAll	MHB
MucNCC	0	0	0	0	0	0	0	0	0	0	0	0	0	0	0	0	0	0	0	0	0	0	0	0	0	0	0	0	0	0	0	0		Ectoderm	Integument	Integument	Mucosal?	MucNCC	MucNCC
MusCard	0	0	0	0	0	0	0	0	0	0	0	0	0	0	0	0	0	0	0	0	0	0	0	0	0	0	0	0	0	0	0	0		Mesoderm	Lateral plate mesoderm	Heart primordium	Cardiac muscle	MusCard	MusCard
MusEntSmo	0	0	0	0	0	0	0	0	0	0	0	0	0	0	0	0	0	0	0	0	0	0	0	0	0	0	0	0	0	0	0	0		Mesoderm	Visceral mesoderm	Enteric smooth muscle		MusEntSmo	MusEntSmo
MusSkelFast2a	0	0	0	0	0	0	0	0	0	0	0	0	0	0	0	0	0	0	0	0	0	0	0	0	0	0	0	0	0	0	0	0		Mesoderm	Muscle	Skeletal muscle	Fast muscle cell	MusSkelFast2a	MusSkelFast
MusSkelProgAll	0	0	0	0	0	0	0	0	0	0	0	0	0	0	0	0	0	0	0	0	0	0	0	0	0	0	0	0	0	0	0	0		Mesoderm	Muscle	Skeletal muscle	Prog?	MusSkelProgAll	MusSkelProg
MusSkelSlow25	0	0	0	0	0	0	0	0	0	0	0	0	0	0	0	0	0	0	0	0	0	0	0	0	0	0	0	0	0	0	0	0		Mesoderm	Muscle	Skeletal muscle	Slow muscle cell	MusSkelSlow25	MusSkelSlow
MusVascSmo	0	0	0	0	0	0	0	0	0	0	0	0	0	0	0	0	0	0	0	0	0	0	0	0	0	0	0	0	0	0	0	0		Mesoderm	Visceral mesoderm	Vascular smooth muscle		MusVascSmo	MusVascSmo
MyoProg2a	0	0	0	0	0	0	0	0	0	0	0	0	0	0	0	0	0	0	0	0	0	0	0	0	0	0	0	0	0	0	0	0		Mesoderm	Paraxial mesoderm	Somite	Myoblast	MyoProg2a	MyoProg
MyoProg5a	0	0	0	0	0	0	0	0	0	0	0	0	0	0	0	0	0	0	0	0	0	0	0	0	0	0	0	0	0	0	0	0		Mesoderm	Paraxial mesoderm	Somite	Myoblast	MyoProg5a	MyoProg
MyoProg5b	0	0	0	0	0	0	0	0	0	0	0	0	0	0	0	0	0	0	0	0	0	0	0	0	0	0	0	0	0	0	0	0		Mesoderm	Paraxial mesoderm	Somite	Myoblast	MyoProg5b	MyoProg
NCcart5a	0	0	0	0	0	0	0	0	0	0	0	0	0	0	0	0	0	0	0	0	0	0	0	0	0	0	0	0	0	0	0	0		Ectoderm	Neural crest	Cranial neural crest	Cartilage	NCcart5a	NCcart5
NCcart5b	0	0	0	0	0	0	0	0	0	0	0	0	0	0	0	0	0	0	0	0	0	0	0	0	0	0	0	0	0	0	0	0		Ectoderm	Neural crest	Cranial neural crest	Cartilage	NCcart5b	NCcart5
NCcranial1b	0	0	0	0	0	0	0	0	0	0	0	0	0	0	0	0	0	0	0	0	0	0	0	0	0	0	0	0	0	0	0	0		Ectoderm	Neural crest	Cranial neural crest	Arch mesenchyme from crest	NCcranial1b	NCcran1
NCcranial5a	0	0	0	0	0	0	0	0	0	0	0	0	0	0	0	0	0	0	0	0	0	0	0	0	0	0	0	0	0	0	0	0		Ectoderm	Neural crest	Cranial neural crest		NCcranial5a	NCcran5
NCcranial5b	0	0	0	0	0	0	0	0	0	0	0	0	0	0	0	0	0	0	0	0	0	0	0	0	0	0	0	0	0	0	0	0		Ectoderm	Neural crest	Cranial neural crest	Pharyngeal arch	NCcranial5b	NCcran5
NCcranial5c	0	0	0	0	0	0	0	0	0	0	0	0	0	0	0	0	0	0	0	0	0	0	0	0	0	0	0	0	0	0	0	0		Ectoderm	Neural crest	Cranial neural crest		NCcranial5c	NCcran5
NCcranial5d	0	0	0	0	0	0	0	0	0	0	0	0	0	0	0	0	0	0	0	0	0	0	0	0	0	0	0	0	0	0	0	0		Ectoderm	Neural crest	Cranial neural crest		NCcranial5d	NCcran5
NCcranial5e	0	0	0	0	0	0	0	0	0	0	0	0	0	0	0	0	0	0	0	0	0	0	0	0	0	0	0	0	0	0	0	0		Ectoderm	Neural crest	Cranial neural crest		NCcranial5e	NCcran5
NCirid	0	0	0	0	0	0	0	0	0	0	0	0	0	0	0	0	0	0	0	0	0	0	0	0	0	0	0	0	0	0	0	0		Ectoderm	Neural crest	Iridiphore		NCirid	NCirid
NCmel25	0	0	0	0	0	0	0	0	0	0	0	0	0	0	0	0	0	0	0	0	0	0	0	0	0	0	0	0	0	0	0	0		Ectoderm	Neural crest	Melanophore2		NCmel25	NCmel
NCneural25	0	0	0	0	0	0	0	0	0	0	0	0	0	0	0	0	0	0	0	0	0	0	0	0	0	0	0	0	0	0	0	0		Ectoderm	Neural crest	Neuronal/Glial		NCneural25	NCneural
NCxantho25	0	0	0	0	0	0	0	0	0	0	0	0	0	0	0	0	0	0	0	0	0	0	0	0	0	0	0	0	0	0	0	0		Ectoderm	Neural crest	Xanthophore		NCxantho25	NCxantho
NonspecificAll	0	0	0	0	0	0	0	0	0	0	0	0	0	0	0	0	0	0	0	0	0	0	0	0	0	0	0	0	0	0	0	0		Nonspecific genes - all over map, few anterior neural prog markers				NonspecificAll	Nonspecific
NonspecificAlla	0	0	0	0	0	0	0	0	0	0	0	0	0	0	0	0	0	0	0	0	0	0	0	0	0	0	0	0	0	0	0	0		Nonspecific genes				NonspecificAlla	Nonspecific
Notochord25	0	0	0	0	0	0	0	0	0	0	0	0	0	0	0	0	0	0	0	0	0	0	0	0	0	0	0	0	0	0	0	0		Mesoderm	Notochord			Notochord25	Notochord
Olfactory	0	0	0	0	0	0	0	0	0	0	0	0	0	0	0	0	0	0	0	0	0	0	0	0	0	0	0	0	0	0	0	0		Ectoderm	Placode	Neuron	Olfactory placode	Olfactory	Olfactory
Osteo	0	0	0	0	0	0	0	0	0	0	0	0	0	0	0	0	0	0	0	0	0	0	0	0	0	0	0	0	0	0	0	0		Mesoderm	Connective tissue	Osteoblast		Osteo	Osteo
Otic	0	0	0	0	0	0	0	0	0	0	0	0	0	0	0	0	0	0	0	0	0	0	0	0	0	0	0	0	0	0	0	0		Ectoderm	Placode	Otic		Otic	Otic
Peri1d	0	0	0	0	0	0	0	0	0	0	0	0	0	0	0	0	0	0	0	0	0	0	0	0	0	0	0	0	0	0	0	0		Ectoderm	Integument	Periderm		Peri1d	Peri1
PharEpi2	0	0	0	0	0	0	0	0	0	0	0	0	0	0	0	0	0	0	0	0	0	0	0	0	0	0	0	0	0	0	0	0		Endoderm	Pharyngeal endoderm	Pharyngeal epidermis		PharEpi2	PharEpi2
RadialGlia5	0	0	0	0	0	0	0	0	0	0	0	0	0	0	0	0	0	0	0	0	0	0	0	0	0	0	0	0	0	0	0	0		Ectoderm	Central Nervous System	Neuroblast	Radial glia, mid-hindbrain	RadialGlia5	RadGlia
RBC2a	0	0	0	0	0	0	0	0	0	0	0	0	0	0	0	0	0	0	0	0	0	0	0	0	0	0	0	0	0	0	0	0		Mesoderm	Blood	Hematopoietic cell	Nucleate erythrocyte	RBC2a	RBC2
RBC5	0	0	0	0	0	0	0	0	0	0	0	0	0	0	0	0	0	0	0	0	0	0	0	0	0	0	0	0	0	0	0	0		Mesoderm	Blood	Hematopoietic cell	Nucleate erythrocyte	RBC5	RBC5
RBCProgAll	0	0	0	0	0	0	0	0	0	0	0	0	0	0	0	0	0	0	0	0	0	0	0	0	0	0	0	0	0	0	0	0		Mesoderm	Blood	Hematopoietic cell	Progenitor	RBCProgAll	RBCprog
RetDiff2	0	0	0	0	0	0	0	0	0	0	0	0	0	0	0	0	0	0	0	0	0	0	0	0	0	0	0	0	0	0	0	0		Ectoderm	Central Nervous System	Neuron	Retinal, differentiating neurons	RetDiff2	RetDiff
RetDiff25a	0	0	0	0	0	0	0	0	0	0	0	0	0	0	0	0	0	0	0	0	0	0	0	0	0	0	0	0	0	0	0	0		Ectoderm	Central Nervous System	Neuron	Retinal, differentiating neurons	RetDiff25a	RetDiff
RetDiff25b	0	0	0	0	0	0	0	0	0	0	0	0	0	0	0	0	0	0	0	0	0	0	0	0	0	0	0	0	0	0	0	0		Ectoderm	Central Nervous System	Neuron	Retinal, differentiating neurons	RetDiff25b	RetDiff
RetDiff25c	0	0	0	0	0	0	0	0	0	0	0	0	0	0	0	0	0	0	0	0	0	0	0	0	0	0	0	0	0	0	0	0		Ectoderm	Central Nervous System	Neuron	Retinal, differentiating neurons, epiphysis?	RetDiff25c	RetDiff
RetDiff25d	0	0	0	0	0	0	0	0	0	0	0	0	0	0	0	0	0	0	0	0	0	0	0	0	0	0	0	0	0	0	0	0		Ectoderm	Central Nervous System	Neuron	Retinal, differentiating neurons	RetDiff25d	RetDiff
RetDiff25e	0	0	0	0	0	0	0	0	0	0	0	0	0	0	0	0	0	0	0	0	0	0	0	0	0	0	0	0	0	0	0	0		Ectoderm	Central Nervous System	Neuron	Retinal, differentiating neurons	RetDiff25e	RetDiff
RetDiff25f	0	0	0	0	0	0	0	0	0	0	0	0	0	0	0	0	0	0	0	0	0	0	0	0	0	0	0	0	0	0	0	0		Ectoderm	Central Nervous System	Neuron	Retinal, differentiating neurons	RetDiff25f	RetDiff
RetDiffAll	0	0	0	0	0	0	0	0	0	0	0	0	0	0	0	0	0	0	0	0	0	0	0	0	0	0	0	0	0	0	0	0		Ectoderm	Central Nervous System	Neuron	Retinal, differentiating neurons	RetDiffAll	RetDiff
RetNeuron25	0	0	0	0	0	0	0	0	0	0	0	0	0	0	0	0	0	0	0	0	0	0	0	0	0	0	0	0	0	0	0	0		Ectoderm	Central Nervous System	Neuron	Retinal, mix of RGC and inhibitory? (amacrine? Horizontal?)	RetNeuron25	RetNeuron
RetNeuron5	0	0	0	0	0	0	0	0	0	0	0	0	0	0	0	0	0	0	0	0	0	0	0	0	0	0	0	0	0	0	0	0		Ectoderm	Central Nervous System	Neuron	Retinal, mix of neuron types?	RetNeuron5	RetNeuron
RetProg0a	0	0	0	0	0	0	0	0	0	0	0	0	0	0	0	0	0	0	0	0	0	0	0	0	0	0	0	0	0	0	0	0		Ectoderm	Central Nervous System	Neuroblast	Retinal	RetProg0a	RetProg
RetProg5a	0	0	0	0	0	0	0	0	0	0	0	0	0	0	0	0	0	0	0	0	0	0	0	0	0	0	0	0	0	0	0	0		Ectoderm	Central Nervous System	Neuroblast	Retinal Muller Glia?	RetProg5a	RetProg
RetProgAlla	0	0	0	0	0	0	0	0	0	0	0	0	0	0	0	0	0	0	0	0	0	0	0	0	0	0	0	0	0	0	0	0		Ectoderm	Central Nervous System	Neuroblast	Retinal	RetProgAlla	RetProg
RetProgAllb	0	0	0	0	0	0	0	0	0	0	0	0	0	0	0	0	0	0	0	0	0	0	0	0	0	0	0	0	0	0	0	0		Ectoderm	Central Nervous System	Neuroblast	Retinal Muller Glia? RPE?	RetProgAllb	RetProg
RetProgAllc	0	0	0	0	0	0	0	0	0	0	0	0	0	0	0	0	0	0	0	0	0	0	0	0	0	0	0	0	0	0	0	0		Ectoderm	Central Nervous System	Neuroblast	Retinal Muller Glia? RPE?	RetProgAllc	RetProg
Roofplate	0	0	0	0	0	0	0	0	0	0	0	0	0	0	0	0	0	0	0	0	0	0	0	0	0	0	0	0	0	0	0	0		Ectoderm	Central Nervous System	Neuroblast	Roofplate?, hindbrain	Roofplate	Roofplate
RPE	0	0	0	0	0	0	0	0	0	0	0	0	0	0	0	0	0	0	0	0	0	0	0	0	0	0	0	0	0	0	0	0		Ectoderm	Retina	Epithelial	Retinal pigmented epithelium	RPE	RPE
SCDiff12c	0	0	0	0	0	0	0	0	0	0	0	0	0	0	0	0	0	0	0	0	0	0	0	0	0	0	0	0	0	0	0	0		Ectoderm	Central Nervous System	Neuron, differentiating	Spinal cord	SCDiff12c	SC
Spleen	0	0	0	0	0	0	0	0	0	0	0	0	0	0	0	0	0	0	0	0	0	0	0	0	0	0	0	0	0	0	0	0		Mesoderm	Spleen	Spleen mesoderm		Spleen	Spleen
SpleenEpi	0	0	0	0	0	0	0	0	0	0	0	0	0	0	0	0	0	0	0	0	0	0	0	0	0	0	0	0	0	0	0	0		Mesoderm	Spleen	Spleen epithelial cells?		SpleenEpi	SpleenEpi
TasteBud	0	0	0	0	0	0	0	0	0	0	0	0	0	0	0	0	0	0	0	0	0	0	0	0	0	0	0	0	0	0	0	0		Ectoderm	Integument	Taste bud		TasteBud	TasteBud
Thymus	0	0	0	0	0	0	0	0	0	0	0	0	0	0	0	0	0	0	0	0	0	0	0	0	0	0	0	0	0	0	0	0		Endoderm	Thymus			Thymus	Thymus
Vessel2	0	0	0	0	0	0	0	0	0	0	0	0	0	0	0	0	0	0	0	0	0	0	0	0	0	0	0	0	0	0	0	0		Mesoderm	Lateral plate mesoderm	Vasculature	Vessel	Vessel2	Vessel2

## Sheet: Sup Table 3
Supplementary Table 3. Gene set enrichment analysis (GSEA) on age related gene expression in morpahlino and control animals. 3733 orthologous human genes from 75212 probsets. Gene probe sets collapsed to gene summary by average. Group ANOVA by age groups. q value is the false discovery rate (fdr) modified p-value of the GSEA, ES = edge score, NES= normalised edge score, abs(ES)= absolute edge sco…
		Morphalino ZF					Control ZF
	Name	ES	abs(ES)	NES	q vaue of Morphalino		ConES	Conabs(ES)	Con NES	q value of control
	GO_CALCIUM_ION_TRANSMEMBRANE_IMPORT_INTO_CYTOSOL	0.717741	0.717741	2.29061	0.010134		0.583359	0.583359	1.75211	0.0483089
	GO_NAD_METABOLIC_PROCESS	0.698198	0.698198	2.08288	0.0116541		0.606806	0.606806	1.74598	0.0478945
	GO_STRIATED_MUSCLE_ADAPTATION	0.714438	0.714438	2.05747	0.0116964		0.684	0.684	1.79982	0.0541335
	GO_MONOVALENT_INORGANIC_CATION_HOMEOSTASIS	0.699129	0.699129	2.08718	0.0117436		0.615039	0.615039	1.7587	0.0497802
	GO_REGULATION_OF_SKELETAL_MUSCLE_TISSUE_DEVELOPMENT	0.704626	0.704626	2.04814	0.0118101		0.671245	0.671245	1.76522	0.0509273
	GO_RIBOSE_PHOSPHATE_BIOSYNTHETIC_PROCESS	0.654953	0.654953	2.0526	0.0118366		0.631069	0.631069	1.90529	0.0903045
	GO_MYOFIBRIL_ASSEMBLY	0.647766	0.647766	2.10305	0.0120161		0.703866	0.703866	2.10359	0.430145
	GO_CELLULAR_COMPONENT_ASSEMBLY_INVOLVED_IN_MORPHOGENESIS	0.608775	0.608775	2.05835	0.0121168		0.689827	0.689827	2.13288	0.641419
	GO_POSITIVE_REGULATION_OF_CELL_ACTIVATION	0.606854	0.606854	1.99264	0.0122242		0.51375	0.51375	1.60334	0.0555523
	GO_ACTIN_FILAMENT_BASED_MOVEMENT	0.632076	0.632076	2.08818	0.0122242		0.692278	0.692278	2.17569	1
	GO_ACTIN_MEDIATED_CELL_CONTRACTION	0.635851	0.635851	2.09153	0.012296		0.679105	0.679105	2.11505	0.515487
	GO_POSITIVE_REGULATION_OF_ACTIN_FILAMENT_POLYMERIZATION	0.665129	0.665129	1.9935	0.0123549		0.613009	0.613009	1.79181	0.0530235
	GO_RIBONUCLEOSIDE_TRIPHOSPHATE_METABOLIC_PROCESS	0.712583	0.712583	1.99446	0.0124252		0.678062	0.678062	1.84952	0.0653051
	GO_SODIUM_ION_HOMEOSTASIS	0.78799	0.78799	2.05927	0.0124372		0.729677	0.729677	1.8299	0.0593357
	GO_REGULATION_OF_STRIATED_MUSCLE_CONTRACTION	0.657514	0.657514	1.99546	0.0125887		0.65009	0.65009	1.81502	0.0564207
	GO_REGULATION_OF_CALCIUM_ION_TRANSPORT_INTO_CYTOSOL	0.664549	0.664549	1.9968	0.0126676		0.530495	0.530495	1.53395	0.0701996
	GO_COLLAGEN_METABOLIC_PROCESS	0.695911	0.695911	2.06471	0.0126676		0.711032	0.711032	2.08317	0.422209
	GO_PLATELET_ACTIVATION	0.645087	0.645087	2.06848	0.0128009		0.723506	0.723506	2.23586	1
	GO_LYMPHOCYTE_MEDIATED_IMMUNITY	0.646728	0.646728	2.01563	0.0128365		0.535982	0.535982	1.6086	0.0544268
	GO_MUSCLE_SYSTEM_PROCESS	0.608811	0.608811	2.1035	0.0128624		0.623463	0.623463	2.01669	0.183205
	GO_CALCIUM_ION_TRANSMEMBRANE_TRANSPORT	0.605817	0.605817	2.03963	0.012874		0.506631	0.506631	1.62804	0.0521712
	GO_COMPLEMENT_ACTIVATION	0.820151	0.820151	2.05997	0.0128847		0.729894	0.729894	1.79433	0.0534587
	GO_B_CELL_PROLIFERATION	0.70664	0.70664	2.0004	0.0129088		0.738783	0.738783	1.92328	0.102148
	GO_TRANSITION_METAL_ION_TRANSPORT	0.711804	0.711804	1.99683	0.0129621		0.503987	0.503987	1.39943	0.116573
	GO_RIBONUCLEOSIDE_MONOPHOSPHATE_BIOSYNTHETIC_PROCESS	0.728829	0.728829	2.00318	0.0129716		0.739985	0.739985	1.90667	0.0907082
	GO_LEUKOCYTE_HOMEOSTASIS	0.707804	0.707804	2.00818	0.0129876		0.718565	0.718565	1.96917	0.124596
	GO_LEUKOCYTE_PROLIFERATION	0.678991	0.678991	2.11751	0.01299		0.572565	0.572565	1.7275	0.0477257
	GO_EXTRACELLULAR_STRUCTURE_ORGANIZATION	0.590158	0.590158	2.01087	0.0130099		0.669759	0.669759	2.24555	1
	GO_NUCLEOSIDE_TRIPHOSPHATE_BIOSYNTHETIC_PROCESS	0.73928	0.73928	2.0168	0.0130295		0.665078	0.665078	1.76903	0.0506722
	GO_REGULATION_OF_LEUKOCYTE_PROLIFERATION	0.670687	0.670687	2.00466	0.0130443		0.507298	0.507298	1.46113	0.0917806
	GO_SARCOMERE_ORGANIZATION	0.669553	0.669553	2.001	0.0131001		0.738195	0.738195	2.02863	0.201227
	GO_GLUCOSE_CATABOLIC_PROCESS	0.743038	0.743038	2.03487	0.0131743		0.709807	0.709807	1.93781	0.112158
	GO_REGULATION_OF_RELEASE_OF_SEQUESTERED_CALCIUM_ION_INTO_CYTOSOL	0.677982	0.677982	2.01778	0.0132339		0.567344	0.567344	1.62389	0.0529898
	GO_REGULATION_OF_MUSCLE_CONTRACTION	0.631233	0.631233	2.0181	0.0136349		0.589272	0.589272	1.75711	0.0496587
	GO_MUSCLE_ORGAN_DEVELOPMENT	0.613096	0.613096	1.97958	0.0137533		0.526236	0.526236	1.64389	0.0507173
	GO_IMPORT_ACROSS_PLASMA_MEMBRANE	0.719056	0.719056	2.10496	0.0138499		0.609331	0.609331	1.64909	0.0500239
	GO_ACTIN_NUCLEATION	0.711256	0.711256	2.02141	0.0138608		0.637989	0.637989	1.74335	0.0473058
	GO_TISSUE_HOMEOSTASIS	0.616973	0.616973	2.02403	0.0139174		0.446482	0.446482	1.40269	0.11482
	GO_POSITIVE_REGULATION_OF_LEUKOCYTE_CELL_CELL_ADHESION	0.656263	0.656263	2.1196	0.013985		0.588905	0.588905	1.83387	0.0610424
	GO_COLLAGEN_FIBRIL_ORGANIZATION	0.669593	0.669593	2.02612	0.0140129		0.738693	0.738693	2.25743	1
	GO_NADH_METABOLIC_PROCESS	0.705943	0.705943	2.01831	0.014061		0.688963	0.688963	1.93691	0.109888
	GO_CARTILAGE_DEVELOPMENT_INVOLVED_IN_ENDOCHONDRAL_BONE_MORPHOGENESIS	0.686591	0.686591	1.96571	0.0142781		0.639061	0.639061	1.74242	0.0470132
	GO_MONOSACCHARIDE_CATABOLIC_PROCESS	0.698823	0.698823	1.97375	0.0143069		0.657362	0.657362	1.83315	0.0606164
	GO_CELLULAR_ION_HOMEOSTASIS	0.58218	0.58218	1.96972	0.0143406		0.525351	0.525351	1.71741	0.0478898
	GO_POSITIVE_REGULATION_OF_LYMPHOCYTE_DIFFERENTIATION	0.654238	0.654238	1.96707	0.0143535		0.645301	0.645301	1.76823	0.0507061
	GO_SKELETAL_MUSCLE_CELL_DIFFERENTIATION	0.663856	0.663856	1.9707	0.0144215		0.58215	0.58215	1.60988	0.0542893
	GO_CALCIUM_MEDIATED_SIGNALING	0.610717	0.610717	1.97443	0.0144714		0.579438	0.579438	1.7902	0.0525577
	GO_ION_HOMEOSTASIS	0.582493	0.582493	1.96754	0.0144879		0.543006	0.543006	1.77808	0.051393
	GO_REGULATION_OF_TISSUE_REMODELING	0.692571	0.692571	1.9614	0.0145788		0.707688	0.707688	1.99733	0.161808
	GO_NEGATIVE_REGULATION_OF_LYMPHOCYTE_ACTIVATION	0.652744	0.652744	1.95908	0.0147643		0.563412	0.563412	1.6024	0.0557121
	GO_PLASMA_MEMBRANE_ORGANIZATION	0.663494	0.663494	2.13162	0.014821		0.592709	0.592709	1.83434	0.0612416
	GO_MUSCLE_CONTRACTION	0.62087	0.62087	2.1234	0.0148633		0.64416	0.64416	2.07711	0.364034
	GO_REGULATION_OF_PEPTIDE_HORMONE_SECRETION	0.624967	0.624967	1.89326	0.0152558		0.604785	0.604785	1.84455	0.0641713
	GO_PROTEIN_HOMOTETRAMERIZATION	0.656637	0.656637	1.88708	0.0152877		0.564945	0.564945	1.61053	0.054379
	GO_POSITIVE_REGULATION_OF_B_CELL_ACTIVATION	0.662057	0.662057	1.88793	0.0152972		0.61711	0.61711	1.6549	0.0494292
	GO_REGULATION_OF_T_CELL_ACTIVATION	0.590657	0.590657	1.88992	0.0153715		0.532865	0.532865	1.66425	0.0488808
	GO_PIGMENT_BIOSYNTHETIC_PROCESS	0.639746	0.639746	1.89342	0.0153761		0.663383	0.663383	1.97179	0.130823
	GO_BONE_DEVELOPMENT	0.569882	0.569882	1.88841	0.0153773		0.595181	0.595181	1.92384	0.104108
	GO_ANTIGEN_RECEPTOR_MEDIATED_SIGNALING_PATHWAY	0.558577	0.558577	1.88462	0.0153799		0.508553	0.508553	1.64303	0.0508557
	GO_MYELOID_LEUKOCYTE_ACTIVATION	0.543621	0.543621	1.894	0.015387		0.530121	0.530121	1.75144	0.0481692
	GO_NEGATIVE_REGULATION_OF_SUPRAMOLECULAR_FIBER_ORGANIZATION	0.606927	0.606927	1.88544	0.01539		0.623488	0.623488	1.8869	0.0788919
	GO_NEGATIVE_REGULATION_OF_HEMOPOIESIS	0.645243	0.645243	1.89045	0.0154092		0.508242	0.508242	1.4698	0.0896531
	GO_B_CELL_MEDIATED_IMMUNITY	0.641358	0.641358	1.88379	0.0154122		0.608927	0.608927	1.70094	0.0480169
	GO_ADAPTIVE_IMMUNE_RESPONSE	0.589829	0.589829	1.94199	0.0154279		0.559207	0.559207	1.72317	0.0476925
	GO_REGULATION_OF_LEUKOCYTE_MEDIATED_IMMUNITY	0.618144	0.618144	1.95312	0.0154415		0.483886	0.483886	1.447	0.0964343
	GO_LEUKOCYTE_CELL_CELL_ADHESION	0.585468	0.585468	1.88865	0.0155033		0.500093	0.500093	1.57488	0.0608568
	GO_MULTICELLULAR_ORGANISMAL_MOVEMENT	0.705531	0.705531	1.8941	0.0155201		0.625832	0.625832	1.60923	0.0543429
	GO_SKELETAL_MUSCLE_CONTRACTION	0.705531	0.705531	1.8941	0.0155201		0.625832	0.625832	1.60923	0.0543429
	GO_REGULATION_OF_ANIMAL_ORGAN_MORPHOGENESIS	0.601694	0.601694	1.94369	0.0155441		0.431355	0.431355	1.36793	0.134367
	GO_REGULATION_OF_REACTIVE_OXYGEN_SPECIES_BIOSYNTHETIC_PROCESS	0.663663	0.663663	1.95104	0.0155558		0.627316	0.627316	1.8056	0.0559588
	GO_REGULATION_OF_MUSCLE_SYSTEM_PROCESS	0.611199	0.611199	1.94214	0.0156463		0.584719	0.584719	1.75106	0.0481509
	GO_CELL_DIFFERENTIATION_INVOLVED_IN_KIDNEY_DEVELOPMENT	0.687055	0.687055	1.89513	0.01566		0.572918	0.572918	1.48505	0.083383
	GO_MUSCLE_STRUCTURE_DEVELOPMENT	0.575844	0.575844	1.94453	0.0156761		0.548051	0.548051	1.77254	0.0507122
	GO_INORGANIC_ION_IMPORT_ACROSS_PLASMA_MEMBRANE	0.757114	0.757114	2.19464	0.0157078		0.509367	0.509367	1.35638	0.14079
	GO_CELLULAR_MONOVALENT_INORGANIC_CATION_HOMEOSTASIS	0.668491	0.668491	1.94769	0.0157659		0.604517	0.604517	1.66197	0.0490169
	GO_METAL_ION_HOMEOSTASIS	0.563486	0.563486	1.90316	0.0157757		0.514771	0.514771	1.69451	0.0482578
	GO_POSITIVE_REGULATION_OF_INSULIN_SECRETION	0.658987	0.658987	1.89541	0.0157802		0.479982	0.479982	1.339	0.151474
	GO_REGULATION_OF_CIRCADIAN_RHYTHM	0.683607	0.683607	1.90429	0.0157817		0.541785	0.541785	1.55711	0.0645806
	GO_GLYCOSYL_COMPOUND_BIOSYNTHETIC_PROCESS	0.724251	0.724251	1.94557	0.0157962		0.72232	0.72232	1.87722	0.0721462
	GO_POSITIVE_REGULATION_OF_CELL_ADHESION	0.56721	0.56721	1.93297	0.0158063		0.60833	0.60833	1.9722	0.134622
	GO_REGULATION_OF_LYMPHOCYTE_ACTIVATION	0.587816	0.587816	1.90664	0.0158371		0.521532	0.521532	1.643	0.0507835
	GO_CELL_ACTIVATION	0.552395	0.552395	1.94625	0.0158385		0.548762	0.548762	1.84344	0.0633891
	GO_POSITIVE_REGULATION_OF_LEUKOCYTE_MEDIATED_IMMUNITY	0.663595	0.663595	1.90508	0.0158624		0.502031	0.502031	1.39748	0.117445
	GO_REGULATION_OF_INSULIN_SECRETION	0.624635	0.624635	1.89544	0.0159124		0.508467	0.508467	1.51982	0.0726229
	GO_PROTEIN_FOLDING	0.566415	0.566415	1.93099	0.0159507		0.531473	0.531473	1.76207	0.0500792
	GO_CELLULAR_HOMEOSTASIS	0.565434	0.565434	1.93333	0.0159575		0.526031	0.526031	1.7394	0.0471335
	GO_LYMPHOCYTE_ACTIVATION	0.560598	0.560598	1.90691	0.0159638		0.513871	0.513871	1.66848	0.0485938
	GO_RIBONUCLEOSIDE_MONOPHOSPHATE_METABOLIC_PROCESS	0.656828	0.656828	1.926	0.0159644		0.685442	0.685442	1.8622	0.0683024
	GO_NEGATIVE_REGULATION_OF_LEUKOCYTE_DIFFERENTIATION	0.655974	0.655974	1.89594	0.0159685		0.616329	0.616329	1.72103	0.0475271
	GO_REGULATION_OF_CARDIAC_MUSCLE_CONTRACTION	0.638509	0.638509	1.86765	0.0159926		0.583417	0.583417	1.62568	0.0525114
	GO_NEGATIVE_REGULATION_OF_CELLULAR_RESPONSE_TO_GROWTH_FACTOR_STIMULUS	0.616602	0.616602	1.9076	0.0159942		0.568975	0.568975	1.75938	0.0497927
	GO_NEGATIVE_REGULATION_OF_INTRINSIC_APOPTOTIC_SIGNALING_PATHWAY	0.645069	0.645069	1.87916	0.0160051		0.600501	0.600501	1.7008	0.0479361
	GO_ACTOMYOSIN_STRUCTURE_ORGANIZATION	0.588615	0.588615	1.90863	0.0160252		0.648676	0.648676	1.99609	0.156311
	GO_CHEMICAL_HOMEOSTASIS	0.57435	0.57435	1.92925	0.0160638		0.518458	0.518458	1.69624	0.0483548
	GO_REGULATION_OF_CELL_SHAPE	0.609655	0.609655	1.90943	0.0160793		0.509771	0.509771	1.5792	0.0601395
	GO_BONE_RESORPTION	0.64976	0.64976	1.86796	0.0160803		0.487746	0.487746	1.32343	0.161743
	GO_SUPRAMOLECULAR_FIBER_ORGANIZATION	0.561232	0.561232	1.93401	0.0160842		0.588556	0.588556	2.04052	0.238152
	GO_POSITIVE_REGULATION_OF_MITOCHONDRION_ORGANIZATION	0.652154	0.652154	1.8685	0.0160944		0.579634	0.579634	1.68665	0.0479823
	GO_ACTIN_FILAMENT_BASED_PROCESS	0.549046	0.549046	1.89622	0.0160952		0.562732	0.562732	1.90114	0.0865734
	GO_CELL_MATRIX_ADHESION	0.602022	0.602022	1.89701	0.0161041		0.64269	0.64269	1.98256	0.142642
	GO_LEUKOCYTE_MEDIATED_IMMUNITY	0.548686	0.548686	1.89951	0.0161111		0.511343	0.511343	1.68701	0.0479913
	GO_LEUKOCYTE_MEDIATED_CYTOTOXICITY	0.702417	0.702417	1.93497	0.0161117		0.463622	0.463622	1.25356	0.216798
	GO_WOUND_HEALING	0.555422	0.555422	1.86601	0.0161263		0.627009	0.627009	2.05805	0.253272
	GO_REGULATION_OF_MITOCHONDRIAL_MEMBRANE_POTENTIAL	0.669445	0.669445	1.86885	0.0161313		0.534861	0.534861	1.492	0.0817403
	GO_REGULATION_OF_CARDIAC_CONDUCTION	0.634271	0.634271	1.87013	0.0161454		0.732583	0.732583	2.03759	0.226132
	GO_REGULATION_OF_PH	0.681984	0.681984	1.9262	0.0161478		0.565274	0.565274	1.53293	0.0704214
	GO_NUCLEOSIDE_PHOSPHATE_BIOSYNTHETIC_PROCESS	0.594253	0.594253	1.8694	0.0161687		0.611452	0.611452	1.86342	0.069246
	GO_ADAPTIVE_IMMUNE_RESPONSE_BASED_ON_SOMATIC_RECOMBINATION_OF_IMMUNE_RECEPTORS_BUILT_FROM_IMMUNOGLOBULIN_SUPERFAMILY_DOMAINS	0.602274	0.602274	1.91483	0.0161906		0.515797	0.515797	1.55302	0.0655332
	GO_REGULATION_OF_PROTEIN_POLYMERIZATION	0.580369	0.580369	1.86461	0.0161926		0.608158	0.608158	1.97276	0.136601
	GO_HOMEOSTASIS_OF_NUMBER_OF_CELLS	0.60371	0.60371	1.89755	0.0162043		0.633953	0.633953	1.97811	0.137209
	GO_MUSCLE_CELL_DEVELOPMENT	0.575979	0.575979	1.87561	0.0162145		0.622367	0.622367	1.89685	0.0834951
	GO_REGULATION_OF_INTRINSIC_APOPTOTIC_SIGNALING_PATHWAY	0.611725	0.611725	1.87086	0.0162301		0.542941	0.542941	1.61852	0.0535849
	GO_REGULATION_OF_LYMPHOCYTE_DIFFERENTIATION	0.607718	0.607718	1.90959	0.0162372		0.564927	0.564927	1.68434	0.0478789
	GO_CARDIAC_MUSCLE_CONTRACTION	0.607347	0.607347	1.92689	0.0162415		0.61308	0.61308	1.81734	0.0568008
	GO_POSITIVE_REGULATION_OF_PROTEIN_POLYMERIZATION	0.64125	0.64125	1.91557	0.0162627		0.610179	0.610179	1.86356	0.0696139
	GO_BIOLOGICAL_ADHESION	0.553713	0.553713	1.91724	0.0162633		0.58877	0.58877	1.9858	0.15152
	GO_LENS_DEVELOPMENT_IN_CAMERA_TYPE_EYE	0.666313	0.666313	1.87608	0.0162639		0.570074	0.570074	1.56303	0.0630341
	GO_POSITIVE_REGULATION_OF_LEUKOCYTE_PROLIFERATION	0.681598	0.681598	1.92298	0.0162664		0.619762	0.619762	1.67034	0.0485534
	GO_POSITIVE_REGULATION_OF_T_CELL_PROLIFERATION	0.717656	0.717656	1.87023	0.0162686		0.510454	0.510454	1.33185	0.156364
	GO_NEGATIVE_REGULATION_OF_LYMPHOCYTE_DIFFERENTIATION	0.722922	0.722922	1.93547	0.0162741		0.613636	0.613636	1.54131	0.0682107
	GO_RESPONSE_TO_EPIDERMAL_GROWTH_FACTOR	0.748293	0.748293	1.92147	0.0162786		0.738698	0.738698	1.94488	0.115468
	GO_DIVALENT_INORGANIC_CATION_TRANSPORT	0.553198	0.553198	1.87135	0.0162852		0.488324	0.488324	1.58807	0.0581817
	GO_B_CELL_DIFFERENTIATION	0.59279	0.59279	1.87682	0.0162892		0.60753	0.60753	1.80623	0.0560601
	GO_CELL_SUBSTRATE_ADHESION	0.582106	0.582106	1.89805	0.0162964		0.587661	0.587661	1.85502	0.0659402
	GO_NUCLEOSIDE_MONOPHOSPHATE_BIOSYNTHETIC_PROCESS	0.666971	0.666971	1.90995	0.0163642		0.712304	0.712304	1.88721	0.0794231
	GO_ENDODERM_FORMATION	0.682817	0.682817	1.91738	0.0163875		0.62017	0.62017	1.66449	0.0488941
	GO_TRANSITION_METAL_ION_HOMEOSTASIS	0.624512	0.624512	1.87144	0.0163966		0.566823	0.566823	1.65561	0.0495667
	GO_RIBOSOMAL_LARGE_SUBUNIT_BIOGENESIS	0.679225	0.679225	1.87198	0.0164299		0.420602	0.420602	1.14418	0.328625
	GO_POSITIVE_REGULATION_OF_CELL_CELL_ADHESION	0.609014	0.609014	1.91838	0.0164647		0.665349	0.665349	2.05817	0.261935
	GO_CONNECTIVE_TISSUE_DEVELOPMENT	0.55671	0.55671	1.8603	0.0164767		0.58771	0.58771	1.91502	0.0936797
	GO_NEGATIVE_REGULATION_OF_CELLULAR_RESPONSE_TO_TRANSFORMING_GROWTH_FACTOR_BETA_STIMULUS	0.641921	0.641921	1.87244	0.016504		0.540123	0.540123	1.50076	0.07876
	GO_PURINE_CONTAINING_COMPOUND_BIOSYNTHETIC_PROCESS	0.61186	0.61186	1.9193	0.0165058		0.620458	0.620458	1.88259	0.0770222
	GO_T_CELL_PROLIFERATION	0.624202	0.624202	1.86073	0.0165071		0.45756	0.45756	1.34023	0.150706
	GO_NEGATIVE_REGULATION_OF_CELL_ACTIVATION	0.619436	0.619436	1.87321	0.0165144		0.597021	0.597021	1.70331	0.0484232
	GO_CELL_SUBSTRATE_JUNCTION_ORGANIZATION	0.613717	0.613717	1.86213	0.0165185		0.642415	0.642415	1.87559	0.0715821
	GO_HOMEOSTATIC_PROCESS	0.548423	0.548423	1.86115	0.0165235		0.507765	0.507765	1.68213	0.0477821
	GO_GLYCOLYTIC_PROCESS_THROUGH_FRUCTOSE_6_PHOSPHATE	0.723734	0.723734	1.91008	0.0165406		0.663601	0.663601	1.74977	0.0480474
	GO_CELL_KILLING	0.672584	0.672584	1.91032	0.0166976		0.593875	0.593875	1.6496	0.0500631
	GO_RIBOSE_PHOSPHATE_METABOLIC_PROCESS	0.566777	0.566777	1.85066	0.0167889		0.56954	0.56954	1.7882	0.0524494
	GO_POSITIVE_REGULATION_OF_SUPRAMOLECULAR_FIBER_ORGANIZATION	0.59941	0.59941	1.85191	0.0167898		0.613993	0.613993	1.91534	0.0944464
	GO_SKELETAL_MUSCLE_ORGAN_DEVELOPMENT	0.675575	0.675575	2.1342	0.0167936		0.614811	0.614811	1.81817	0.0573875
	GO_IRON_ION_TRANSPORT	0.700725	0.700725	1.85269	0.0168371		0.482773	0.482773	1.25578	0.215485
	GO_NEGATIVE_REGULATION_OF_CARBOHYDRATE_METABOLIC_PROCESS	0.707684	0.707684	1.85206	0.0168791		0.600812	0.600812	1.52181	0.0724638
	GO_LEUKOCYTE_MIGRATION	0.56917	0.56917	1.85077	0.0168836		0.588798	0.588798	1.87998	0.0739674
	GO_IRE1_MEDIATED_UNFOLDED_PROTEIN_RESPONSE	0.642079	0.642079	1.85708	0.0168994		0.656513	0.656513	1.86864	0.0707498
	GO_T_CELL_RECEPTOR_SIGNALING_PATHWAY	0.565255	0.565255	1.84801	0.0169048		0.507231	0.507231	1.60749	0.0546864
	GO_MAINTENANCE_OF_LOCATION	0.583438	0.583438	1.85534	0.0169129		0.595292	0.595292	1.88551	0.0780656
	GO_T_CELL_ACTIVATION	0.562084	0.562084	1.8547	0.016915		0.518848	0.518848	1.67319	0.0484424
	GO_POSITIVE_REGULATION_OF_HORMONE_SECRETION	0.645337	0.645337	1.8531	0.0169259		0.623402	0.623402	1.80078	0.0541241
	GO_IRON_ION_HOMEOSTASIS	0.634124	0.634124	1.85271	0.0169345		0.592876	0.592876	1.69126	0.0480451
	GO_REGULATION_OF_CELL_ACTIVATION	0.561953	0.561953	1.84816	0.0169793		0.521784	0.521784	1.64116	0.0507845
	GO_RESPONSE_TO_TOPOLOGICALLY_INCORRECT_PROTEIN	0.572367	0.572367	1.85573	0.0169797		0.577102	0.577102	1.83345	0.0608213
	GO_REGULATION_OF_CELLULAR_RESPONSE_TO_TRANSFORMING_GROWTH_FACTOR_BETA_STIMULUS	0.618775	0.618775	1.85715	0.0169816		0.485592	0.485592	1.36996	0.133105
	GO_CELLULAR_TRANSITION_METAL_ION_HOMEOSTASIS	0.624888	0.624888	1.8462	0.0170027		0.607673	0.607673	1.76047	0.0500031
	GO_POSITIVE_REGULATION_OF_LEUKOCYTE_DIFFERENTIATION	0.59419	0.59419	1.85337	0.0170049		0.51043	0.51043	1.54718	0.0667977
	GO_CELLULAR_IRON_ION_HOMEOSTASIS	0.645381	0.645381	1.84367	0.0170264		0.643144	0.643144	1.80458	0.0555181
	GO_REGULATION_OF_MYOTUBE_DIFFERENTIATION	0.654272	0.654272	1.85607	0.0170266		0.501132	0.501132	1.34953	0.144849
	GO_MORPHOGENESIS_OF_A_POLARIZED_EPITHELIUM	0.579487	0.579487	1.84293	0.0170276		0.435158	0.435158	1.35552	0.141153
	GO_BONE_REMODELING	0.63158	0.63158	1.84847	0.0170547		0.512344	0.512344	1.44841	0.0963932
	GO_POSITIVE_REGULATION_OF_PEPTIDE_HORMONE_SECRETION	0.64566	0.64566	1.84397	0.0170743		0.631656	0.631656	1.82441	0.0586195
	GO_NUCLEOSIDE_MONOPHOSPHATE_METABOLIC_PROCESS	0.614728	0.614728	1.84202	0.0170891		0.658775	0.658775	1.81807	0.0569327
	GO_ANATOMICAL_STRUCTURE_HOMEOSTASIS	0.552426	0.552426	1.84622	0.0171083		0.446273	0.446273	1.43057	0.103147
	GO_PURINE_NUCLEOSIDE_TRIPHOSPHATE_METABOLIC_PROCESS	0.671262	0.671262	1.84505	0.017116		0.744086	0.744086	2.00573	0.175862
	GO_CELL_CELL_ADHESION	0.544529	0.544529	1.84437	0.0171228		0.591427	0.591427	1.97026	0.127665
	GO_REGULATION_OF_MEMBRANE_DEPOLARIZATION	0.657211	0.657211	1.83367	0.0171499		0.599702	0.599702	1.6038	0.0555753
	GO_POSITIVE_REGULATION_OF_CELL_GROWTH	0.583683	0.583683	1.83164	0.0171516		0.459932	0.459932	1.41097	0.110846
	GO_HEART_PROCESS	0.554805	0.554805	1.83199	0.0171621		0.601532	0.601532	1.87534	0.0711853
	GO_MULTICELLULAR_ORGANISMAL_HOMEOSTASIS	0.565448	0.565448	1.83304	0.0171836		0.480687	0.480687	1.51765	0.0732492
	GO_PIGMENT_METABOLIC_PROCESS	0.617192	0.617192	1.83692	0.0171876		0.639512	0.639512	1.91825	0.0974474
	GO_POSITIVE_REGULATION_OF_CANONICAL_WNT_SIGNALING_PATHWAY	0.547184	0.547184	1.8339	0.0172111		0.463428	0.463428	1.52033	0.0726403
	GO_NEGATIVE_REGULATION_OF_CELL_MOTILITY	0.567854	0.567854	1.83223	0.0172113		0.550225	0.550225	1.72656	0.0476051
	GO_CATION_TRANSMEMBRANE_TRANSPORT	0.539617	0.539617	1.83449	0.0172279		0.46876	0.46876	1.51194	0.0748078
	GO_REGULATION_OF_B_CELL_ACTIVATION	0.629974	0.629974	1.83718	0.0172337		0.643367	0.643367	1.80478	0.0559257
	GO_REGULATION_OF_CELLULAR_RESPONSE_TO_STRESS	0.544248	0.544248	1.83526	0.0172677		0.495827	0.495827	1.62623	0.0524191
	GO_REGULATION_OF_KIDNEY_DEVELOPMENT	0.688843	0.688843	1.83727	0.0173094		0.590418	0.590418	1.49005	0.0822667
	GO_PEPTIDYL_PROLINE_MODIFICATION	0.624576	0.624576	1.83453	0.0173241		0.574082	0.574082	1.63486	0.0512187
	GO_POSITIVE_REGULATION_OF_IMMUNE_EFFECTOR_PROCESS	0.587688	0.587688	1.8353	0.0173481		0.47627	0.47627	1.46101	0.091775
	GO_NEGATIVE_REGULATION_OF_PEPTIDE_SECRETION	0.647024	0.647024	1.83758	0.0173509		0.669358	0.669358	1.86113	0.0673794
	GO_REGULATION_OF_HORMONE_SECRETION	0.609843	0.609843	1.83922	0.017365		0.606736	0.606736	1.85247	0.065834
	GO_REGULATION_OF_T_CELL_DIFFERENTIATION	0.601613	0.601613	1.82957	0.0173896		0.640209	0.640209	1.85609	0.0664901
	GO_REGULATION_OF_MORPHOGENESIS_OF_AN_EPITHELIUM	0.56646	0.56646	1.83016	0.0174013		0.47666	0.47666	1.47909	0.0854415
	GO_MACROPHAGE_ACTIVATION	0.656038	0.656038	1.83763	0.01744		0.675997	0.675997	1.7155	0.0475569
	GO_BONE_MORPHOGENESIS	0.574639	0.574639	1.83935	0.0174557		0.60362	0.60362	1.8678	0.0704191
	GO_XENOBIOTIC_METABOLIC_PROCESS	0.663056	0.663056	1.83798	0.0174827		0.596518	0.596518	1.65709	0.0496057
	GO_REGULATION_OF_REGULATED_SECRETORY_PATHWAY	0.608073	0.608073	1.82845	0.017496		0.423922	0.423922	1.2349	0.233701
	GO_FOCAL_ADHESION_ASSEMBLY	0.618674	0.618674	1.82681	0.0177026		0.614966	0.614966	1.76768	0.0506621
	GO_REGULATION_OF_CYSTEINE_TYPE_ENDOPEPTIDASE_ACTIVITY	0.582716	0.582716	1.82509	0.0178274		0.540364	0.540364	1.68826	0.0479881
	GO_REGULATION_OF_CALCIUM_ION_TRANSMEMBRANE_TRANSPORT	0.58043	0.58043	1.82474	0.0178296		0.496028	0.496028	1.49051	0.0821836
	GO_NEGATIVE_REGULATION_OF_CYTOSKELETON_ORGANIZATION	0.578242	0.578242	1.82056	0.0179373		0.59492	0.59492	1.78736	0.0524429
	GO_MYOTUBE_DIFFERENTIATION	0.592692	0.592692	1.82095	0.0179612		0.563082	0.563082	1.61751	0.0536638
	GO_REGULATION_OF_CATION_TRANSMEMBRANE_TRANSPORT	0.557487	0.557487	1.81766	0.0179793		0.50508	0.50508	1.60332	0.0554804
	GO_CARBOHYDRATE_DERIVATIVE_BIOSYNTHETIC_PROCESS	0.537201	0.537201	1.82298	0.0179853		0.550161	0.550161	1.80809	0.0563608
	GO_POSITIVE_REGULATION_OF_ANIMAL_ORGAN_MORPHOGENESIS	0.662688	0.662688	1.82331	0.0179997		0.488622	0.488622	1.314	0.16814
	GO_MULTICELLULAR_ORGANISMAL_SIGNALING	0.554823	0.554823	1.82097	0.0180468		0.62653	0.62653	1.91275	0.0917921
	GO_REGULATION_OF_SYSTEM_PROCESS	0.546347	0.546347	1.81774	0.0180674		0.567142	0.567142	1.8018	0.0545247
	GO_REGULATION_OF_CELLULAR_COMPONENT_SIZE	0.534013	0.534013	1.8218	0.0180758		0.554475	0.554475	1.80355	0.0550564
	GO_ERYTHROCYTE_HOMEOSTASIS	0.614398	0.614398	1.81522	0.0180764		0.622281	0.622281	1.8516	0.0656377
	GO_PROTON_TRANSMEMBRANE_TRANSPORT	0.621232	0.621232	1.81832	0.0180865		0.55329	0.55329	1.52522	0.0717249
	GO_REGULATION_OF_PEPTIDASE_ACTIVITY	0.572331	0.572331	1.82121	0.0180869		0.625101	0.625101	2.00036	0.167301
	GO_SECOND_MESSENGER_MEDIATED_SIGNALING	0.568546	0.568546	1.81549	0.0181		0.597577	0.597577	1.86165	0.06762
	GO_MEMBRANE_DEPOLARIZATION	0.602601	0.602601	1.8041	0.0181399		0.524683	0.524683	1.51408	0.0744644
	GO_CELLULAR_RESPONSE_TO_XENOBIOTIC_STIMULUS	0.603024	0.603024	1.80977	0.0181487		0.551392	0.551392	1.61725	0.0536759
	GO_ENDODERM_DEVELOPMENT	0.636558	0.636558	1.81571	0.0181532		0.609701	0.609701	1.73785	0.0471288
	GO_ACTIN_FILAMENT_POLYMERIZATION	0.569868	0.569868	1.81848	0.018156		0.600394	0.600394	1.89288	0.081187
	GO_INORGANIC_ION_TRANSMEMBRANE_TRANSPORT	0.535356	0.535356	1.8218	0.0181633		0.416378	0.416378	1.34405	0.148092
	GO_MUSCLE_TISSUE_DEVELOPMENT	0.558389	0.558389	1.80266	0.0181673		0.5046	0.5046	1.54788	0.0667734
	GO_POSITIVE_REGULATION_OF_IMMUNE_SYSTEM_PROCESS	0.534893	0.534893	1.81611	0.0181675		0.534822	0.534822	1.80387	0.0554479
	GO_POSITIVE_REGULATION_OF_CELL_MATRIX_ADHESION	0.628981	0.628981	1.8143	0.0181689		0.728582	0.728582	2.0276	0.196689
	GO_REGULATION_OF_LYMPHOCYTE_APOPTOTIC_PROCESS	0.683184	0.683184	1.80439	0.0181749		0.703543	0.703543	1.83106	0.0602005
	GO_PHAGOCYTOSIS	0.54226	0.54226	1.80349	0.0181842		0.547563	0.547563	1.80343	0.054857
	GO_POSITIVE_REGULATION_OF_HEMOPOIESIS	0.585716	0.585716	1.80534	0.0181877		0.469758	0.469758	1.43306	0.102137
	GO_SULFUR_COMPOUND_BIOSYNTHETIC_PROCESS	0.56956	0.56956	1.81887	0.0181959		0.606335	0.606335	1.83513	0.0616604
	GO_ENDOCHONDRAL_BONE_MORPHOGENESIS	0.602503	0.602503	1.80784	0.0182048		0.5937	0.5937	1.72018	0.0476025
	GO_CELL_ACTIVATION_INVOLVED_IN_IMMUNE_RESPONSE	0.521746	0.521746	1.80982	0.0182134		0.501931	0.501931	1.64961	0.0501478
	GO_LYMPHOCYTE_DIFFERENTIATION	0.546427	0.546427	1.80742	0.018214		0.509617	0.509617	1.60211	0.0557278
	GO_NEGATIVE_REGULATION_OF_TRANSMEMBRANE_RECEPTOR_PROTEIN_SERINE_THREONINE_KINASE_SIGNALING_PATHWAY	0.594332	0.594332	1.80816	0.0182229		0.570005	0.570005	1.70881	0.0481926
	GO_RESPONSE_TO_WOUNDING	0.537395	0.537395	1.80566	0.0182233		0.609222	0.609222	1.9912	0.15244
	GO_UROGENITAL_SYSTEM_DEVELOPMENT	0.561155	0.561155	1.80462	0.0182279		0.480552	0.480552	1.47162	0.0886928
	GO_REGULATION_OF_RESPONSE_TO_DNA_DAMAGE_STIMULUS	0.571319	0.571319	1.80267	0.0182456		0.498611	0.498611	1.49051	0.0821016
	GO_POSITIVE_REGULATION_OF_REACTIVE_OXYGEN_SPECIES_BIOSYNTHETIC_PROCESS	0.678237	0.678237	1.80606	0.0182548		0.673665	0.673665	1.75359	0.0489361
	GO_REGULATION_OF_CELLULAR_AMINE_METABOLIC_PROCESS	0.594858	0.594858	1.80638	0.0182775		0.506345	0.506345	1.50013	0.0788256
	GO_REGULATION_OF_CYTOSOLIC_CALCIUM_ION_CONCENTRATION	0.569413	0.569413	1.80991	0.0182786		0.459814	0.459814	1.42763	0.104207
	GO_CARDIAC_CONDUCTION	0.557674	0.557674	1.80834	0.0182873		0.623926	0.623926	1.88138	0.0761669
	GO_AMINOGLYCAN_CATABOLIC_PROCESS	0.63901	0.63901	1.81296	0.0183181		0.733631	0.733631	1.98101	0.140891
	GO_REGULATION_OF_LYMPHOCYTE_MEDIATED_IMMUNITY	0.635472	0.635472	1.81008	0.0183257		0.471674	0.471674	1.28453	0.190213
	GO_POSITIVE_REGULATION_OF_DEVELOPMENTAL_GROWTH	0.611149	0.611149	1.81057	0.0183308		0.553312	0.553312	1.62939	0.052088
	GO_GLOMERULUS_DEVELOPMENT	0.643088	0.643088	1.8106	0.0184118		0.494081	0.494081	1.30318	0.176038
	GO_REACTIVE_OXYGEN_SPECIES_METABOLIC_PROCESS	0.572435	0.572435	1.81139	0.0184126		0.559837	0.559837	1.74058	0.0470145
	GO_POSITIVE_REGULATION_OF_PROTEIN_CONTAINING_COMPLEX_ASSEMBLY	0.565612	0.565612	1.81171	0.0184468		0.585339	0.585339	1.87926	0.073184
	GO_GLUCOSE_METABOLIC_PROCESS	0.57081	0.57081	1.79993	0.0184612		0.549542	0.549542	1.70432	0.0485955
	GO_IMMUNE_RESPONSE_REGULATING_CELL_SURFACE_RECEPTOR_SIGNALING_PATHWAY	0.523042	0.523042	1.80037	0.0184708		0.498193	0.498193	1.6572	0.0497458
	GO_B_CELL_ACTIVATION	0.554607	0.554607	1.79509	0.0185914		0.571123	0.571123	1.71488	0.047465
	GO_REGULATION_OF_IMMUNE_SYSTEM_PROCESS	0.525724	0.525724	1.79686	0.0186197		0.531077	0.531077	1.80164	0.0543419
	GO_ADP_METABOLIC_PROCESS	0.606303	0.606303	1.79721	0.0186255		0.559328	0.559328	1.661	0.0492433
	GO_RIBOSOME_BIOGENESIS	0.527787	0.527787	1.7932	0.0186264		0.350248	0.350248	1.09419	0.38987
	GO_NEGATIVE_REGULATION_OF_CYSTEINE_TYPE_ENDOPEPTIDASE_ACTIVITY	0.636163	0.636163	1.78851	0.0186334		0.632426	0.632426	1.70123	0.0480656
	GO_T_CELL_MEDIATED_IMMUNITY	0.650953	0.650953	1.78753	0.0186382		0.380923	0.380923	1.0148	0.495586
	GO_MAST_CELL_ACTIVATION	0.620466	0.620466	1.7952	0.0186425		0.60217	0.60217	1.67398	0.0486014
	GO_NEGATIVE_REGULATION_OF_LEUKOCYTE_CELL_CELL_ADHESION	0.62723	0.62723	1.79438	0.0186434		0.52629	0.52629	1.43482	0.101278
	GO_CELLULAR_RESPONSE_TO_KETONE	0.619905	0.619905	1.79581	0.0186708		0.556909	0.556909	1.59254	0.0569677
	GO_COAGULATION	0.557642	0.557642	1.79859	0.0186836		0.666218	0.666218	2.13063	0.586877
	GO_MUSCLE_ADAPTATION	0.59604	0.59604	1.7876	0.0186861		0.631142	0.631142	1.76376	0.0506082
	GO_RESPONSE_TO_TRANSFORMING_GROWTH_FACTOR_BETA	0.567577	0.567577	1.78699	0.0186866		0.477428	0.477428	1.4795	0.0853172
	GO_ACTIN_POLYMERIZATION_OR_DEPOLYMERIZATION	0.560352	0.560352	1.79552	0.0186898		0.583245	0.583245	1.86064	0.0667075
	GO_PROTEIN_TETRAMERIZATION	0.588013	0.588013	1.79734	0.0186907		0.533937	0.533937	1.58389	0.0589054
	GO_STEROL_BIOSYNTHETIC_PROCESS	0.597251	0.597251	1.78858	0.0186934		0.600119	0.600119	1.72121	0.0477099
	GO_ANATOMICAL_STRUCTURE_FORMATION_INVOLVED_IN_MORPHOGENESIS	0.509351	0.509351	1.79323	0.0186971		0.50562	0.50562	1.70353	0.0484693
	GO_CELLULAR_RESPONSE_TO_ORGANIC_CYCLIC_COMPOUND	0.551643	0.551643	1.79366	0.0187071		0.447952	0.447952	1.42929	0.103406
	GO_POSITIVE_CHEMOTAXIS	0.665167	0.665167	1.78884	0.0187265		0.537742	0.537742	1.42007	0.10755
	GO_POTASSIUM_ION_TRANSPORT	0.567448	0.567448	1.79597	0.018727		0.4444	0.4444	1.27727	0.19623
	GO_REGULATION_OF_MONOOXYGENASE_ACTIVITY	0.636173	0.636173	1.79156	0.018738		0.554218	0.554218	1.51372	0.07455
	GO_NEGATIVE_REGULATION_OF_LOCOMOTION	0.553627	0.553627	1.78918	0.018748		0.558657	0.558657	1.75009	0.0481091
	GO_DIVALENT_INORGANIC_CATION_HOMEOSTASIS	0.540794	0.540794	1.79196	0.018748		0.490663	0.490663	1.60109	0.0558345
	GO_REGULATION_OF_IMMUNE_RESPONSE	0.526302	0.526302	1.79768	0.0187544		0.564888	0.564888	1.91972	0.0990156
	GO_REGULATION_OF_LEUKOCYTE_DIFFERENTIATION	0.564629	0.564629	1.79736	0.0187693		0.518526	0.518526	1.61471	0.0540296
	GO_NUCLEOTIDE_PHOSPHORYLATION	0.609874	0.609874	1.79226	0.0187863		0.563686	0.563686	1.65324	0.0495404
	GO_REGULATION_OF_NITRIC_OXIDE_BIOSYNTHETIC_PROCESS	0.673165	0.673165	1.79061	0.0188038		0.678297	0.678297	1.7989	0.0539085
	GO_CARTILAGE_DEVELOPMENT	0.541874	0.541874	1.78918	0.0188209		0.591477	0.591477	1.88994	0.0800586
	GO_NUCLEOSIDE_TRIPHOSPHATE_METABOLIC_PROCESS	0.626249	0.626249	1.78586	0.0188264		0.645957	0.645957	1.79306	0.0531567
	GO_CARBOHYDRATE_CATABOLIC_PROCESS	0.58495	0.58495	1.78407	0.0188568		0.665757	0.665757	2.02012	0.190433
	GO_NEUROPEPTIDE_SIGNALING_PATHWAY	-0.420925	0.420925	-1.85091	0.0188648		-0.326251	0.326251	-1.30086	0.4903
	GO_IMMUNE_EFFECTOR_PROCESS	0.52113	0.52113	1.78925	0.0188747		0.503507	0.503507	1.66911	0.0487185
	GO_REGULATION_OF_OXIDOREDUCTASE_ACTIVITY	0.610784	0.610784	1.78957	0.0188891		0.545879	0.545879	1.59251	0.0568994
	GO_FC_EPSILON_RECEPTOR_SIGNALING_PATHWAY	0.545362	0.545362	1.78523	0.018908		0.468858	0.468858	1.46606	0.0907245
	GO_POSITIVE_REGULATION_OF_CYTOSKELETON_ORGANIZATION	0.580827	0.580827	1.78285	0.0189231		0.576757	0.576757	1.76264	0.0502575
	GO_LOCALIZATION_WITHIN_MEMBRANE	0.606294	0.606294	1.78408	0.0189269		0.565578	0.565578	1.68226	0.0479441
	GO_METAL_ION_TRANSPORT	0.535273	0.535273	1.78432	0.0189408		0.446693	0.446693	1.43107	0.103069
	GO_MYELOID_LEUKOCYTE_MEDIATED_IMMUNITY	0.515918	0.515918	1.78309	0.0189518		0.50378	0.50378	1.65269	0.0493811
	GO_STRIATED_MUSCLE_CELL_DIFFERENTIATION	0.547615	0.547615	1.78217	0.0189985		0.587045	0.587045	1.82569	0.0585925
	GO_REGULATION_OF_POTASSIUM_ION_TRANSPORT	0.636819	0.636819	1.78435	0.019008		0.460256	0.460256	1.21148	0.255084
	GO_REGULATION_OF_CELL_CELL_ADHESION	0.56183	0.56183	1.78169	0.019018		0.608673	0.608673	1.90304	0.0884597
	GO_CALCIUM_ION_IMPORT	0.583791	0.583791	1.78127	0.0190409		0.551311	0.551311	1.54844	0.0667056
	GO_REGULATION_OF_ESTABLISHMENT_OF_PLANAR_POLARITY	0.569421	0.569421	1.78079	0.0190637		0.440532	0.440532	1.3539	0.141977
	GO_UNSATURATED_FATTY_ACID_BIOSYNTHETIC_PROCESS	0.656401	0.656401	1.77998	0.0191339		0.566988	0.566988	1.51086	0.0751792
	GO_NEGATIVE_REGULATION_OF_PROTEOLYSIS	0.59036	0.59036	1.77926	0.0192073		0.677098	0.677098	2.06159	0.289709
	GO_CYTOSOLIC_CALCIUM_ION_TRANSPORT	0.674187	0.674187	2.20075	0.0192547		0.548772	0.548772	1.68949	0.048287
	GO_CHAPERONE_MEDIATED_PROTEIN_FOLDING	0.775093	0.775093	2.22846	0.0192547		0.646084	0.646084	1.83296	0.060352
	GO_REGULATION_OF_SUPRAMOLECULAR_FIBER_ORGANIZATION	0.549453	0.549453	1.77742	0.0192834		0.602637	0.602637	1.95169	0.119638
	GO_RESPONSE_TO_XENOBIOTIC_STIMULUS	0.572666	0.572666	1.77851	0.019291		0.509752	0.509752	1.547	0.0667732
	GO_INTRINSIC_APOPTOTIC_SIGNALING_PATHWAY_IN_RESPONSE_TO_DNA_DAMAGE	0.613187	0.613187	1.77744	0.0193448		0.535314	0.535314	1.51347	0.0745889
	GO_ISOPRENOID_METABOLIC_PROCESS	0.569154	0.569154	1.7777	0.0193488		0.642385	0.642385	1.93464	0.109217
	GO_ENDOMEMBRANE_SYSTEM_ORGANIZATION	0.528819	0.528819	1.77656	0.019351		0.450003	0.450003	1.46266	0.0914354
	GO_SKELETAL_SYSTEM_DEVELOPMENT	0.532844	0.532844	1.7753	0.0193747		0.547728	0.547728	1.75423	0.0493732
	GO_EXOCYTOSIS	0.520343	0.520343	1.77672	0.0193908		0.552208	0.552208	1.82941	0.0588831
	GO_POSITIVE_REGULATION_OF_GROWTH	0.565444	0.565444	1.77591	0.019404		0.483015	0.483015	1.48774	0.0828097
	GO_REGULATION_OF_PEPTIDE_SECRETION	0.557671	0.557671	1.77553	0.0194177		0.605346	0.605346	1.91686	0.0959377
	GO_MUSCLE_FILAMENT_SLIDING	0.737739	0.737739	2.13576	0.0194236		0.781057	0.781057	2.11609	0.557349
	GO_RESPONSE_TO_OXYGEN_LEVELS	0.531739	0.531739	1.77431	0.019494		0.517103	0.517103	1.69311	0.0482595
	GO_FC_RECEPTOR_SIGNALING_PATHWAY	0.52918	0.52918	1.77354	0.0195808		0.518572	0.518572	1.70502	0.0486248
	GO_ADHERENS_JUNCTION_ORGANIZATION	0.660905	0.660905	1.77279	0.019589		0.467627	0.467627	1.21576	0.251095
	GO_CELLULAR_RESPONSE_TO_TOPOLOGICALLY_INCORRECT_PROTEIN	0.548543	0.548543	1.77281	0.0196461		0.529146	0.529146	1.66625	0.0488608
	GO_LIPID_HOMEOSTASIS	0.615523	0.615523	1.77193	0.0196607		0.645552	0.645552	1.88722	0.0799986
	GO_RENAL_SYSTEM_DEVELOPMENT	0.56237	0.56237	1.77054	0.0197958		0.479606	0.479606	1.44987	0.0955918
	GO_NEGATIVE_REGULATION_OF_PROTEIN_CONTAINING_COMPLEX_ASSEMBLY	0.587053	0.587053	1.77073	0.0198288		0.593085	0.593085	1.76112	0.0500164
	GO_STRIATED_MUSCLE_CONTRACTION	0.654729	0.654729	2.15585	0.0198627		0.593291	0.593291	1.83094	0.0599463
	GO_REACTIVE_NITROGEN_SPECIES_METABOLIC_PROCESS	0.628177	0.628177	1.76662	0.0202715		0.676298	0.676298	1.91333	0.0924943
	GO_NEGATIVE_REGULATION_OF_PEPTIDASE_ACTIVITY	0.598085	0.598085	1.76761	0.020292		0.707555	0.707555	2.10439	0.45781
	GO_REGULATION_OF_ADAPTIVE_IMMUNE_RESPONSE	0.577964	0.577964	1.76677	0.0203193		0.591149	0.591149	1.69022	0.0482085
	GO_POSITIVE_REGULATION_OF_NEURON_DEATH	0.614004	0.614004	1.76766	0.0203368		0.706393	0.706393	1.99704	0.158943
	GO_EXTRACELLULAR_MATRIX_ASSEMBLY	0.659912	0.659912	1.76319	0.0206943		0.694103	0.694103	1.78165	0.05178
	GO_CELLULAR_RESPONSE_TO_VASCULAR_ENDOTHELIAL_GROWTH_FACTOR_STIMULUS	0.653274	0.653274	1.76411	0.0207019		0.530006	0.530006	1.41123	0.110749
	GO_SECRETION	0.520781	0.520781	1.76326	0.0207428		0.550457	0.550457	1.8299	0.0590672
	GO_CELLULAR_RESPONSE_TO_DRUG	0.528884	0.528884	1.7634	0.0207951		0.45414	0.45414	1.4299	0.103164
	GO_REGULATION_OF_MUSCLE_ADAPTATION	0.642093	0.642093	1.76058	0.0210024		0.627441	0.627441	1.67118	0.0485685
	GO_NEGATIVE_REGULATION_OF_LEUKOCYTE_PROLIFERATION	0.688648	0.688648	1.76014	0.0210066		0.392096	0.392096	0.971353	0.557694
	GO_NEGATIVE_REGULATION_OF_SECRETION	0.582713	0.582713	1.76079	0.0210081		0.599743	0.599743	1.74319	0.0472282
	GO_NEURAL_NUCLEUS_DEVELOPMENT	0.63945	0.63945	1.76118	0.021034		0.536471	0.536471	1.47785	0.0858768
	GO_POSITIVE_REGULATION_OF_WNT_SIGNALING_PATHWAY	0.52139	0.52139	1.75788	0.0211577		0.467813	0.467813	1.55471	0.0650664
	GO_REGULATION_OF_METAL_ION_TRANSPORT	0.533638	0.533638	1.75807	0.0211769		0.443166	0.443166	1.39562	0.11788
	GO_VESICLE_TARGETING_TO_FROM_OR_WITHIN_GOLGI	0.641365	0.641365	1.75831	0.0211929		0.594358	0.594358	1.6447	0.050565
	GO_VESICLE_LOCALIZATION	0.564609	0.564609	1.75896	0.0212188		0.468167	0.468167	1.43103	0.103
	GO_RECEPTOR_INTERNALIZATION	0.572036	0.572036	1.75725	0.021223		0.513174	0.513174	1.4674	0.0904967
	GO_REGULATION_OF_EXTENT_OF_CELL_GROWTH	0.570021	0.570021	1.75842	0.0212453		0.665537	0.665537	1.97126	0.129098
	GO_REGULATION_OF_SECRETION	0.539278	0.539278	1.7567	0.0212621		0.559395	0.559395	1.79745	0.053776
	GO_POSITIVE_REGULATION_OF_PEPTIDASE_ACTIVITY	0.553312	0.553312	1.75448	0.0214349		0.534603	0.534603	1.69533	0.0482525
	GO_REGULATION_OF_RESPONSE_TO_STRESS	0.51639	0.51639	1.75292	0.021452		0.553252	0.553252	1.83609	0.0623161
	GO_RESPONSE_TO_ENDOPLASMIC_RETICULUM_STRESS	0.528734	0.528734	1.75251	0.0214861		0.498984	0.498984	1.64031	0.0507587
	GO_CELLULAR_RESPONSE_TO_CORTICOSTEROID_STIMULUS	0.617065	0.617065	1.75449	0.0214996		0.4603	0.4603	1.27187	0.201002
	GO_NEGATIVE_REGULATION_OF_HYDROLASE_ACTIVITY	0.565016	0.565016	1.75477	0.0215003		0.644465	0.644465	2.00056	0.170647
	GO_REGULATION_OF_PROTEIN_CONTAINING_COMPLEX_ASSEMBLY	0.530135	0.530135	1.7537	0.0215046		0.589128	0.589128	1.94446	0.114262
	GO_PLATELET_DEGRANULATION	0.572502	0.572502	1.75292	0.021519		0.711313	0.711313	2.15489	0.757035
	GO_MEMBRANE_REPOLARIZATION	0.614621	0.614621	1.75497	0.02153		0.529927	0.529927	1.37405	0.130841
	GO_PEPTIDYL_TYROSINE_MODIFICATION	0.546205	0.546205	1.75294	0.0215865		0.568076	0.568076	1.77481	0.0512208
	GO_REGULATION_OF_IMMUNE_EFFECTOR_PROCESS	0.549035	0.549035	1.75073	0.0218305		0.56816	0.56816	1.81212	0.0560448
	GO_CELLULAR_SENESCENCE	0.619625	0.619625	1.74886	0.0218765		0.570518	0.570518	1.53973	0.0686827
	GO_RRNA_METABOLIC_PROCESS	0.518649	0.518649	1.74967	0.0218771		0.381051	0.381051	1.17591	0.291235
	GO_POSITIVE_REGULATION_OF_TRANSLATION	0.615474	0.615474	1.74997	0.0218914		0.402734	0.402734	1.1029	0.37899
	GO_TISSUE_REMODELING	0.553527	0.553527	1.74904	0.0219063		0.633862	0.633862	1.98282	0.144947
	GO_ENDOPLASMIC_RETICULUM_ORGANIZATION	0.600303	0.600303	1.74736	0.0221466		0.461153	0.461153	1.26781	0.204269
	GO_POSITIVE_REGULATION_OF_IMMUNE_RESPONSE	0.517392	0.517392	1.74601	0.0223935		0.550489	0.550489	1.84632	0.0645185
	GO_REGULATION_OF_CALCIUM_MEDIATED_SIGNALING	0.585217	0.585217	1.74532	0.0224976		0.685067	0.685067	1.95845	0.120842
	GO_REGULATION_OF_EXOCYTOSIS	0.576848	0.576848	1.74339	0.0226711		0.556773	0.556773	1.67432	0.0487853
	GO_ESTABLISHMENT_OF_LOCALIZATION_IN_CELL	0.539351	0.539351	1.74272	0.0227366		0.470344	0.470344	1.4862	0.0829382
	GO_POSITIVE_REGULATION_OF_CELLULAR_COMPONENT_BIOGENESIS	0.535218	0.535218	1.74342	0.0227392		0.573547	0.573547	1.84641	0.0648299
	GO_REGULATION_OF_ANATOMICAL_STRUCTURE_MORPHOGENESIS	0.507461	0.507461	1.74396	0.0227419		0.490091	0.490091	1.65398	0.0495925
	GO_LYMPHOCYTE_APOPTOTIC_PROCESS	0.644135	0.644135	1.74346	0.0227924		0.677708	0.677708	1.78664	0.0521806
	GO_AGING	0.533335	0.533335	1.74125	0.0228556		0.554501	0.554501	1.74664	0.0478821
	GO_REGULATION_OF_HEMOPOIESIS	0.524057	0.524057	1.7393	0.0228752		0.453498	0.453498	1.46832	0.0903248
	GO_INSULIN_SECRETION	0.573938	0.573938	1.74186	0.022883		0.465524	0.465524	1.40143	0.115402
	GO_REGULATION_OF_CALCIUM_ION_TRANSPORT	0.542482	0.542482	1.73872	0.0228895		0.489177	0.489177	1.50673	0.0765401
	GO_MONOSACCHARIDE_METABOLIC_PROCESS	0.544198	0.544198	1.74036	0.0229029		0.521516	0.521516	1.63829	0.0509234
	GO_CELL_REDOX_HOMEOSTASIS	0.589822	0.589822	1.73941	0.0229094		0.588804	0.588804	1.70754	0.0483064
	GO_PURINE_CONTAINING_COMPOUND_METABOLIC_PROCESS	0.543216	0.543216	1.73842	0.0229111		0.593545	0.593545	1.86214	0.0679098
	GO_POSITIVE_REGULATION_OF_DEVELOPMENTAL_PROCESS	0.506154	0.506154	1.74134	0.0229174		0.499448	0.499448	1.64276	0.0507564
	GO_PYRUVATE_METABOLIC_PROCESS	0.586548	0.586548	1.73884	0.0229176		0.605556	0.605556	1.81032	0.0562014
	GO_REACTIVE_OXYGEN_SPECIES_BIOSYNTHETIC_PROCESS	0.56826	0.56826	1.74054	0.0229286		0.632949	0.632949	1.85612	0.0668482
	GO_POSITIVE_REGULATION_OF_OXIDOREDUCTASE_ACTIVITY	0.626774	0.626774	1.73951	0.0229527		0.631931	0.631931	1.74539	0.0477409
	GO_PROTEIN_STABILIZATION	0.598564	0.598564	1.73974	0.0229636		0.485092	0.485092	1.44412	0.0972103
	GO_REGULATION_OF_ACTIN_FILAMENT_ORGANIZATION	0.54233	0.54233	1.73711	0.0231394		0.608672	0.608672	1.94539	0.116803
	GO_REGULATION_OF_BODY_FLUID_LEVELS	0.531009	0.531009	1.73595	0.0232591		0.611935	0.611935	1.97191	0.132732
	GO_PURINE_NUCLEOSIDE_MONOPHOSPHATE_METABOLIC_PROCESS	0.634324	0.634324	1.73552	0.023265		0.741002	0.741002	1.92367	0.103108
	GO_CELLULAR_RESPONSE_TO_STEROID_HORMONE_STIMULUS	0.561363	0.561363	1.73618	0.0232705		0.441961	0.441961	1.35193	0.143309
	GO_LYTIC_VACUOLE_ORGANIZATION	0.680282	0.680282	1.73451	0.0233226		0.424426	0.424426	1.04416	0.45577
	GO_TETRAPYRROLE_METABOLIC_PROCESS	0.638519	0.638519	1.73482	0.0233227		0.677168	0.677168	1.87932	0.0736623
	GO_NEGATIVE_REGULATION_OF_ESTABLISHMENT_OF_PROTEIN_LOCALIZATION	0.599434	0.599434	1.73295	0.0236232		0.627959	0.627959	1.8047	0.055727
	GO_SULFUR_COMPOUND_METABOLIC_PROCESS	0.532339	0.532339	1.73267	0.0236252		0.599308	0.599308	1.89875	0.0850899
	GO_CYTOKINE_METABOLIC_PROCESS	0.619652	0.619652	1.73234	0.0236328		0.451564	0.451564	1.22893	0.238613
	GO_POSITIVE_REGULATION_OF_VIRAL_LIFE_CYCLE	0.693892	0.693892	1.73146	0.0237046		0.618385	0.618385	1.52762	0.0714992
	GO_ACTIVATION_OF_IMMUNE_RESPONSE	0.51718	0.51718	1.73174	0.0237114		0.569595	0.569595	1.89156	0.0802533
	GO_CATION_TRANSPORT	0.51646	0.51646	1.73098	0.0237233		0.476902	0.476902	1.53714	0.0690628
	GO_THIOESTER_BIOSYNTHETIC_PROCESS	0.649684	0.649684	1.72996	0.0239051		0.669159	0.669159	1.78019	0.0517719
	GO_FORMATION_OF_PRIMARY_GERM_LAYER	0.568216	0.568216	1.72903	0.0239522		0.547511	0.547511	1.59595	0.0563844
	GO_REGULATION_OF_MEMBRANE_POTENTIAL	0.524601	0.524601	1.72858	0.0239783		0.483973	0.483973	1.56808	0.0622052
	GO_RESPONSE_TO_ESTROGEN	0.599891	0.599891	1.72907	0.0240157		0.628926	0.628926	1.66027	0.0492497
	GO_MYELOID_CELL_HOMEOSTASIS	0.573634	0.573634	1.72692	0.0242799		0.583908	0.583908	1.76524	0.0510805
	GO_LEUKOCYTE_DIFFERENTIATION	0.519352	0.519352	1.72548	0.0243024		0.505701	0.505701	1.62384	0.0529362
	GO_NEGATIVE_REGULATION_OF_RESPONSE_TO_DNA_DAMAGE_STIMULUS	0.627998	0.627998	1.72342	0.0243136		0.481945	0.481945	1.27231	0.200677
	GO_GLYCOPROTEIN_BIOSYNTHETIC_PROCESS	0.532644	0.532644	1.72254	0.0243137		0.427658	0.427658	1.37169	0.132169
	GO_POSITIVE_REGULATION_OF_MYELOID_CELL_DIFFERENTIATION	0.641146	0.641146	1.72282	0.024319		0.431374	0.431374	1.19939	0.267131
	GO_POSITIVE_REGULATION_OF_SECRETION	0.546774	0.546774	1.72308	0.0243325		0.571975	0.571975	1.80087	0.0543124
	GO_NEGATIVE_REGULATION_OF_ORGANELLE_ORGANIZATION	0.535761	0.535761	1.72213	0.0243404		0.52109	0.52109	1.6019	0.055729
	GO_COFACTOR_METABOLIC_PROCESS	0.536543	0.536543	1.72361	0.0243407		0.525551	0.525551	1.66604	0.0488255
	GO_REGULATION_OF_ATPASE_ACTIVITY	0.59044	0.59044	1.72491	0.0243547		0.514271	0.514271	1.48825	0.0828011
	GO_PEPTIDE_HORMONE_SECRETION	0.563862	0.563862	1.72401	0.0243571		0.547233	0.547233	1.6743	0.048699
	GO_HORMONE_TRANSPORT	0.5672	0.5672	1.72554	0.0243576		0.571262	0.571262	1.75366	0.0490679
	GO_REGULATION_OF_REACTIVE_OXYGEN_SPECIES_METABOLIC_PROCESS	0.56324	0.56324	1.72371	0.024376		0.550251	0.550251	1.68609	0.0478297
	GO_IMMUNE_RESPONSE_REGULATING_SIGNALING_PATHWAY	0.507544	0.507544	1.72424	0.0243763		0.533937	0.533937	1.77345	0.0510379
	GO_REGULATION_OF_RESPONSE_TO_ENDOPLASMIC_RETICULUM_STRESS	0.591167	0.591167	1.72573	0.0243826		0.602833	0.602833	1.72695	0.0476175
	GO_REGULATION_OF_VESICLE_MEDIATED_TRANSPORT	0.538843	0.538843	1.72448	0.0243874		0.539865	0.539865	1.72418	0.0477831
	GO_REGULATION_OF_CELL_ADHESION	0.515328	0.515328	1.72594	0.0244133		0.547845	0.547845	1.77747	0.051188
	GO_GOLGI_VESICLE_BUDDING	0.610481	0.610481	1.72056	0.0246524		0.588476	0.588476	1.69975	0.0479558
	GO_NEGATIVE_REGULATION_OF_TRANSPORT	0.543265	0.543265	1.7203	0.0246755		0.554868	0.554868	1.711	0.0478419
	GO_SULFUR_COMPOUND_CATABOLIC_PROCESS	0.627605	0.627605	1.71964	0.0247647		0.756853	0.756853	2.07375	0.333559
	GO_RESPONSE_TO_GROWTH_FACTOR	0.523207	0.523207	1.7185	0.0247706		0.50862	0.50862	1.6659	0.0487793
	GO_PROTEIN_POLYMERIZATION	0.541629	0.541629	1.71807	0.0248061		0.633233	0.633233	2.03523	0.220805
	GO_SMALL_MOLECULE_BIOSYNTHETIC_PROCESS	0.515403	0.515403	1.71853	0.0248192		0.571089	0.571089	1.84789	0.0648997
	GO_NUCLEOSIDE_DIPHOSPHATE_METABOLIC_PROCESS	0.581966	0.581966	1.71897	0.0248403		0.546587	0.546587	1.61323	0.0541569
	GO_KIDNEY_EPITHELIUM_DEVELOPMENT	0.592975	0.592975	1.71856	0.0248785		0.510441	0.510441	1.45697	0.0929518
	GO_REGULATION_OF_CELLULAR_RESPONSE_TO_GROWTH_FACTOR_STIMULUS	0.549719	0.549719	1.71665	0.0250452		0.537586	0.537586	1.66669	0.0489116
	GO_POSITIVE_REGULATION_OF_CELL_JUNCTION_ASSEMBLY	0.626639	0.626639	1.71366	0.0253325		0.780265	0.780265	2.08175	0.400101
	GO_AMINE_METABOLIC_PROCESS	0.554434	0.554434	1.71454	0.0253715		0.526296	0.526296	1.5998	0.0559086
	GO_MONOCARBOXYLIC_ACID_BIOSYNTHETIC_PROCESS	0.565502	0.565502	1.71369	0.0253893		0.659775	0.659775	2.01102	0.181354
	GO_RESPONSE_TO_TOXIC_SUBSTANCE	0.523917	0.523917	1.71417	0.0254232		0.458872	0.458872	1.45331	0.0942637
	GO_NEGATIVE_REGULATION_OF_IMMUNE_SYSTEM_PROCESS	0.540704	0.540704	1.71382	0.0254282		0.539698	0.539698	1.68023	0.0480061
	GO_REGULATION_OF_MRNA_SPLICING_VIA_SPLICEOSOME	0.626432	0.626432	1.7146	0.0254315		0.335874	0.335874	0.898742	0.658686
	GO_RHYTHMIC_PROCESS	0.554902	0.554902	1.71235	0.0255891		0.487319	0.487319	1.52053	0.0727087
	GO_NEGATIVE_REGULATION_OF_PROTEIN_METABOLIC_PROCESS	0.521111	0.521111	1.71096	0.0256653		0.500394	0.500394	1.62771	0.0521954
	GO_REGULATION_OF_CELL_SIZE	0.532102	0.532102	1.71174	0.0256703		0.576144	0.576144	1.71142	0.0479618
	GO_MUSCLE_CELL_DIFFERENTIATION	0.522552	0.522552	1.71118	0.0256712		0.553608	0.553608	1.7349	0.0470646
	GO_CELLULAR_RESPONSE_TO_CALCIUM_ION	0.57436	0.57436	1.70536	0.025681		0.468087	0.468087	1.33395	0.154846
	GO_NEUTROPHIL_MIGRATION	0.574992	0.574992	1.7107	0.0256999		0.63734	0.63734	1.80365	0.0552572
	GO_RIBONUCLEOPROTEIN_COMPLEX_BIOGENESIS	0.503979	0.503979	1.71043	0.0257041		0.323859	0.323859	1.03397	0.469461
	GO_CIRCADIAN_RHYTHM	0.562909	0.562909	1.70488	0.0257187		0.492858	0.492858	1.51973	0.0725081
	GO_CELL_CELL_ADHESION_VIA_PLASMA_MEMBRANE_ADHESION_MOLECULES	0.559041	0.559041	1.70541	0.0257303		0.592275	0.592275	1.79647	0.053421
	GO_ORGANELLE_MEMBRANE_FUSION	0.54263	0.54263	1.70984	0.0257324		0.420746	0.420746	1.22897	0.238724
	GO_ANTIGEN_PROCESSING_AND_PRESENTATION_OF_PEPTIDE_ANTIGEN_VIA_MHC_CLASS_I	0.531587	0.531587	1.71119	0.0257333		0.463687	0.463687	1.45584	0.0933123
	GO_CARDIAC_CHAMBER_DEVELOPMENT	0.571515	0.571515	1.70593	0.0257371		0.434346	0.434346	1.28426	0.190335
	GO_ION_TRANSMEMBRANE_TRANSPORT	0.502138	0.502138	1.7072	0.0257518		0.459804	0.459804	1.49905	0.0792079
	GO_ORGANONITROGEN_COMPOUND_BIOSYNTHETIC_PROCESS	0.496081	0.496081	1.70558	0.0257555		0.463733	0.463733	1.56415	0.0628325
	GO_DNA_DAMAGE_RESPONSE_SIGNAL_TRANSDUCTION_BY_P53_CLASS_MEDIATOR	0.588045	0.588045	1.70642	0.0257561		0.618937	0.618937	1.72613	0.0475879
	GO_NEGATIVE_REGULATION_OF_RESPONSE_TO_STIMULUS	0.506469	0.506469	1.70999	0.0257662		0.521101	0.521101	1.71688	0.0476804
	GO_T_CELL_DIFFERENTIATION	0.544851	0.544851	1.70601	0.0257844		0.568764	0.568764	1.74779	0.0481245
	GO_NEGATIVE_REGULATION_OF_MYELOID_CELL_DIFFERENTIATION	0.629534	0.629534	1.70732	0.0257948		0.523853	0.523853	1.46595	0.0905209
	GO_HEMATOPOIETIC_STEM_CELL_DIFFERENTIATION	0.535811	0.535811	1.70396	0.0257962		0.590567	0.590567	1.81807	0.0571719
	GO_CELL_JUNCTION_ASSEMBLY	0.53407	0.53407	1.70653	0.0257989		0.609958	0.609958	1.88291	0.0774728
	GO_RESPONSE_TO_DEXAMETHASONE	0.657906	0.657906	1.70759	0.0258084		0.529731	0.529731	1.35464	0.141451
	GO_T_CELL_DIFFERENTIATION_IN_THYMUS	0.611585	0.611585	1.70415	0.0258238		0.727446	0.727446	1.99518	0.153808
	GO_ENSHEATHMENT_OF_NEURONS	0.569413	0.569413	1.70357	0.0258406		0.629614	0.629614	1.7418	0.0470171
	GO_REGULATION_OF_STRIATED_MUSCLE_CELL_DIFFERENTIATION	0.597735	0.597735	1.70657	0.0258492		0.498924	0.498924	1.40184	0.115198
	GO_NEGATIVE_REGULATION_OF_CELL_CYCLE_G2_M_PHASE_TRANSITION	0.556322	0.556322	1.70776	0.0258493		0.443681	0.443681	1.3172	0.165749
	GO_POSITIVE_REGULATION_OF_VASCULATURE_DEVELOPMENT	0.52609	0.52609	1.70865	0.0258781		0.415895	0.415895	1.26266	0.208592
	GO_ODONTOGENESIS	0.579551	0.579551	1.70788	0.0258928		0.555724	0.555724	1.63567	0.0510571
	GO_NEGATIVE_REGULATION_OF_INTRACELLULAR_SIGNAL_TRANSDUCTION	0.523458	0.523458	1.70295	0.0258978		0.550417	0.550417	1.74494	0.0477111
	GO_REGULATION_OF_VIRAL_LIFE_CYCLE	0.631208	0.631208	1.70813	0.0259117		0.546948	0.546948	1.46413	0.0908001
	GO_REGULATION_OF_PROTEOLYSIS	0.52431	0.52431	1.70307	0.0259255		0.56612	0.56612	1.8377	0.0629162
	GO_METANEPHROS_DEVELOPMENT	0.624522	0.624522	1.70876	0.0259296		0.31811	0.31811	0.841011	0.733267
	GO_CIRCULATORY_SYSTEM_PROCESS	0.517425	0.517425	1.70244	0.0259584		0.596663	0.596663	1.902	0.0878623
	GO_CELLULAR_EXTRAVASATION	0.603	0.603	1.70175	0.0260874		0.593114	0.593114	1.61262	0.0542267
	GO_RIBOSOME_ASSEMBLY	0.62233	0.62233	1.69982	0.0263509		0.277513	0.277513	0.743367	0.840141
	GO_PEROXISOME_ORGANIZATION	0.628035	0.628035	1.69985	0.0264123		0.624547	0.624547	1.59629	0.056342
	GO_SKIN_DEVELOPMENT	0.527548	0.527548	1.6999	0.0264456		0.528268	0.528268	1.63917	0.0507296
	GO_ACTION_POTENTIAL	0.546131	0.546131	1.69793	0.026634		0.594502	0.594502	1.76335	0.0504075
	GO_PROTEOGLYCAN_METABOLIC_PROCESS	0.587351	0.587351	1.69796	0.0266816		0.65706	0.65706	1.86329	0.068847
	GO_RESPONSE_TO_ANTINEOPLASTIC_AGENT	0.598665	0.598665	1.69814	0.0266965		0.466017	0.466017	1.26589	0.205806
	GO_VESICLE_BUDDING_FROM_MEMBRANE	0.569807	0.569807	1.69725	0.0267104		0.51732	0.51732	1.53238	0.0705141
	GO_FIBROBLAST_PROLIFERATION	0.598591	0.598591	1.69594	0.0269505		0.615598	0.615598	1.66331	0.0489572
	GO_POSITIVE_REGULATION_OF_CELL_DIFFERENTIATION	0.497416	0.497416	1.69601	0.0269938		0.513736	0.513736	1.67899	0.0481863
	GO_LEUKOCYTE_APOPTOTIC_PROCESS	0.564445	0.564445	1.69419	0.0271657		0.566941	0.566941	1.60045	0.0557922
	GO_PROTEIN_TRANSMEMBRANE_TRANSPORT	0.582207	0.582207	1.69386	0.027173		0.525704	0.525704	1.46803	0.0902981
	GO_TRANSMEMBRANE_RECEPTOR_PROTEIN_TYROSINE_KINASE_SIGNALING_PATHWAY	0.524065	0.524065	1.69463	0.0271741		0.486828	0.486828	1.55982	0.0637529
	GO_RESPONSE_TO_INORGANIC_SUBSTANCE	0.495538	0.495538	1.69437	0.0271791		0.560925	0.560925	1.84386	0.0636403
	GO_CELLULAR_RESPONSE_TO_TOXIC_SUBSTANCE	0.513735	0.513735	1.69301	0.0272794		0.457861	0.457861	1.40977	0.111269
	GO_RESPONSE_TO_AMINE	0.681079	0.681079	1.69325	0.0272861		0.363011	0.363011	0.885034	0.675917
	GO_REGULATION_OF_SYNAPTIC_VESICLE_CYCLE	0.583522	0.583522	1.69265	0.0273024		0.469484	0.469484	1.34005	0.150752
	GO_BIOMINERALIZATION	0.57443	0.57443	1.68971	0.0273955		0.540511	0.540511	1.63709	0.0509534
	GO_REGULATION_OF_HEMATOPOIETIC_PROGENITOR_CELL_DIFFERENTIATION	0.540491	0.540491	1.68982	0.0274202		0.541678	0.541678	1.64603	0.0503965
	GO_PLATELET_DERIVED_GROWTH_FACTOR_RECEPTOR_SIGNALING_PATHWAY	0.608442	0.608442	1.68992	0.0274428		0.658953	0.658953	1.75971	0.0498792
	GO_COPII_COATED_VESICLE_BUDDING	0.61251	0.61251	1.69058	0.0274795		0.618168	0.618168	1.7051	0.0487011
	GO_POSITIVE_REGULATION_OF_PEPTIDE_SECRETION	0.548651	0.548651	1.69029	0.027486		0.583051	0.583051	1.80725	0.0562853
	GO_REGULATION_OF_ION_TRANSMEMBRANE_TRANSPORT	0.516089	0.516089	1.68998	0.0274925		0.450081	0.450081	1.42995	0.103224
	GO_ENDOPLASMIC_RETICULUM_UNFOLDED_PROTEIN_RESPONSE	0.536538	0.536538	1.68888	0.0274978		0.530876	0.530876	1.64262	0.0507245
	GO_CELLULAR_RESPONSE_TO_HEAT	0.536363	0.536363	1.68913	0.0275115		0.546406	0.546406	1.69175	0.0481934
	GO_NEGATIVE_REGULATION_OF_EPITHELIAL_CELL_MIGRATION	0.645095	0.645095	1.69058	0.027541		0.595517	0.595517	1.62732	0.0522305
	GO_CARBOHYDRATE_DERIVATIVE_METABOLIC_PROCESS	0.498382	0.498382	1.6913	0.0275514		0.512274	0.512274	1.68928	0.0482323
	GO_NEPHRON_DEVELOPMENT	0.563555	0.563555	1.69064	0.02758		0.483352	0.483352	1.37739	0.128574
	GO_SIGNAL_RELEASE	0.538521	0.538521	1.6909	0.0275851		0.51979	0.51979	1.6321	0.0516711
	GO_STEM_CELL_DIFFERENTIATION	0.510174	0.510174	1.68774	0.0277175		0.51744	0.51744	1.65362	0.0495214
	GO_POTASSIUM_ION_IMPORT_ACROSS_PLASMA_MEMBRANE	0.619971	0.619971	1.68726	0.0277314		0.566351	0.566351	1.38398	0.124496
	GO_PROTEIN_HOMOOLIGOMERIZATION	0.532934	0.532934	1.68727	0.0277921		0.472367	0.472367	1.45979	0.092147
	GO_RESPONSE_TO_PURINE_CONTAINING_COMPOUND	0.547256	0.547256	1.68559	0.0279876		0.521132	0.521132	1.5431	0.0676699
	GO_PEPTIDE_SECRETION	0.523833	0.523833	1.68584	0.0280176		0.605322	0.605322	1.94094	0.112593
	GO_ATP_METABOLIC_PROCESS	0.536767	0.536767	1.68332	0.0282775		0.486785	0.486785	1.54507	0.0672498
	GO_NCRNA_PROCESSING	0.484747	0.484747	1.68185	0.0283002		0.391821	0.391821	1.25382	0.21679
	GO_GLAND_MORPHOGENESIS	0.535066	0.535066	1.68377	0.0283032		0.476506	0.476506	1.44125	0.0987261
	GO_PROTEOGLYCAN_BIOSYNTHETIC_PROCESS	0.615263	0.615263	1.68244	0.0283062		0.742097	0.742097	1.94375	0.113096
	GO_MUSCLE_FIBER_DEVELOPMENT	0.60345	0.60345	1.68201	0.0283151		0.626612	0.626612	1.69967	0.0478778
	GO_ENZYME_LINKED_RECEPTOR_PROTEIN_SIGNALING_PATHWAY	0.511124	0.511124	1.68335	0.0283361		0.477171	0.477171	1.56222	0.0631297
	GO_NEGATIVE_REGULATION_OF_APOPTOTIC_SIGNALING_PATHWAY	0.549759	0.549759	1.68388	0.0283381		0.549207	0.549207	1.64233	0.0507309
	GO_RIBONUCLEOSIDE_METABOLIC_PROCESS	0.590647	0.590647	1.68206	0.0283602		0.614636	0.614636	1.65854	0.0496187
	GO_RESPONSE_TO_CYTOKINE	0.499122	0.499122	1.68245	0.0283623		0.478145	0.478145	1.57332	0.0611522
	GO_CELLULAR_COMPONENT_MORPHOGENESIS	0.480516	0.480516	1.68397	0.0283797		0.505998	0.505998	1.68623	0.0479895
	GO_NEGATIVE_REGULATION_OF_PROTEIN_SERINE_THREONINE_KINASE_ACTIVITY	0.569091	0.569091	1.68246	0.0284209		0.589336	0.589336	1.64686	0.0505125
	GO_RESPONSE_TO_CORTICOSTEROID	0.55702	0.55702	1.684	0.0284369		0.492424	0.492424	1.44503	0.0970427
	GO_ALPHA_BETA_T_CELL_ACTIVATION	0.555095	0.555095	1.6804	0.0286453		0.504798	0.504798	1.46788	0.0902998
	GO_CARDIAC_CHAMBER_MORPHOGENESIS	0.570502	0.570502	1.67903	0.0286891		0.507499	0.507499	1.45861	0.0925592
	GO_NON_CANONICAL_WNT_SIGNALING_PATHWAY	0.522768	0.522768	1.67955	0.0286968		0.459827	0.459827	1.44735	0.0963853
	GO_REGULATION_OF_BLOOD_CIRCULATION	0.514542	0.514542	1.67969	0.0287231		0.616299	0.616299	1.92961	0.105839
	GO_NEGATIVE_REGULATION_OF_CANONICAL_WNT_SIGNALING_PATHWAY	0.52635	0.52635	1.6791	0.0287259		0.478512	0.478512	1.519	0.0727497
	GO_MEMBRANE_INVAGINATION	0.633854	0.633854	1.67992	0.0287302		0.60852	0.60852	1.68836	0.0480662
	GO_REGULATION_OF_HYDROLASE_ACTIVITY	0.505278	0.505278	1.67782	0.0289656		0.527309	0.527309	1.73691	0.0469502
	GO_CYTOKINE_MEDIATED_SIGNALING_PATHWAY	0.508647	0.508647	1.67748	0.0290087		0.463336	0.463336	1.49078	0.082221
	GO_NEURAL_CREST_CELL_DIFFERENTIATION	0.577819	0.577819	1.67611	0.0292897		0.544404	0.544404	1.52574	0.0718743
	GO_REGULATION_OF_ANATOMICAL_STRUCTURE_SIZE	0.505687	0.505687	1.67486	0.0293636		0.592282	0.592282	1.90773	0.091242
	GO_GOLGI_VESICLE_TRANSPORT	0.512111	0.512111	1.67466	0.0293658		0.532245	0.532245	1.75722	0.0497876
	GO_TERPENOID_METABOLIC_PROCESS	0.549579	0.549579	1.675	0.0293824		0.652647	0.652647	1.95475	0.120343
	GO_SIGNAL_TRANSDUCTION_IN_RESPONSE_TO_DNA_DAMAGE	0.570603	0.570603	1.67426	0.0293866		0.640052	0.640052	1.81227	0.0562512
	GO_REGULATION_OF_CELLULAR_COMPONENT_MOVEMENT	0.500873	0.500873	1.67523	0.0293887		0.516182	0.516182	1.67875	0.0481522
	GO_PURINE_NUCLEOSIDE_METABOLIC_PROCESS	0.599114	0.599114	1.67533	0.0294329		0.630871	0.630871	1.66889	0.0485921
	GO_RESPIRATORY_SYSTEM_DEVELOPMENT	0.52139	0.52139	1.67384	0.0294406		0.475868	0.475868	1.4139	0.109979
	GO_COFACTOR_BIOSYNTHETIC_PROCESS	0.52924	0.52924	1.67257	0.0296158		0.533673	0.533673	1.64221	0.0506842
	GO_NEGATIVE_REGULATION_OF_SIGNALING	0.498081	0.498081	1.67271	0.0296452		0.508858	0.508858	1.669	0.0486552
	GO_AXON_EXTENSION	0.547379	0.547379	1.67288	0.0296498		0.602627	0.602627	1.79064	0.0526569
	GO_POSITIVE_REGULATION_OF_PHOSPHATIDYLINOSITOL_3_KINASE_SIGNALING	0.596115	0.596115	1.67178	0.0297032		0.576759	0.576759	1.58462	0.0587166
	GO_AMINOGLYCAN_BIOSYNTHETIC_PROCESS	0.534586	0.534586	1.67203	0.0297059		0.653928	0.653928	1.92527	0.104761
	GO_MYELOID_CELL_DIFFERENTIATION	0.520207	0.520207	1.67099	0.0297258		0.556856	0.556856	1.77881	0.0515842
	GO_NEGATIVE_REGULATION_OF_BMP_SIGNALING_PATHWAY	0.641221	0.641221	1.67119	0.0297265		0.566049	0.566049	1.48786	0.0828242
	GO_FATTY_ACID_DERIVATIVE_BIOSYNTHETIC_PROCESS	0.580026	0.580026	1.6714	0.0297334		0.643281	0.643281	1.81824	0.0576178
	GO_ORGANELLE_FUSION	0.519199	0.519199	1.67068	0.0297517		0.384577	0.384577	1.12894	0.347424
	GO_CELL_AGING	0.553153	0.553153	1.67022	0.0298222		0.491897	0.491897	1.39273	0.119744
	GO_RESPONSE_TO_HEAT	0.528046	0.528046	1.66866	0.0300509		0.502541	0.502541	1.55775	0.0644212
	GO_SENSORY_PERCEPTION_OF_LIGHT_STIMULUS	0.523854	0.523854	1.6693	0.0300548		0.578919	0.578919	1.74249	0.0472471
	GO_MESENCHYMAL_CELL_PROLIFERATION	0.643463	0.643463	1.66905	0.0300555		0.339232	0.339232	0.860166	0.708834
	GO_DEFENSE_RESPONSE_TO_VIRUS	0.592114	0.592114	1.66873	0.0300906		0.377671	0.377671	1.02699	0.479539
	GO_REGULATION_OF_TRANSMEMBRANE_RECEPTOR_PROTEIN_SERINE_THREONINE_KINASE_SIGNALING_PATHWAY	0.538934	0.538934	1.66787	0.0301789		0.507928	0.507928	1.57181	0.0614891
	GO_REGULATION_OF_TRANSCRIPTION_FROM_RNA_POLYMERASE_II_PROMOTER_IN_RESPONSE_TO_HYPOXIA	0.545221	0.545221	1.66801	0.0301946		0.528873	0.528873	1.57473	0.0607581
	GO_POSITIVE_REGULATION_OF_CELL_SUBSTRATE_ADHESION	0.528831	0.528831	1.66754	0.0302095		0.669617	0.669617	2.02033	0.194919
	GO_NCRNA_METABOLIC_PROCESS	0.476402	0.476402	1.66714	0.0302559		0.369839	0.369839	1.18876	0.276857
	GO_SOMITOGENESIS	0.600344	0.600344	1.66656	0.0303861		0.470218	0.470218	1.25006	0.219459
	GO_CHROMATIN_ASSEMBLY_OR_DISASSEMBLY	0.598007	0.598007	1.66553	0.0306236		0.533498	0.533498	1.50785	0.0762166
	GO_REGULATION_OF_MORPHOGENESIS_OF_A_BRANCHING_STRUCTURE	0.623705	0.623705	1.66496	0.0307147		0.569445	0.569445	1.46533	0.0907199
	GO_EXTRACELLULAR_MATRIX_DISASSEMBLY	0.574451	0.574451	1.66469	0.0307439		0.659495	0.659495	1.83622	0.062572
	GO_DEPHOSPHORYLATION	0.516244	0.516244	1.66388	0.0307775		0.532109	0.532109	1.68858	0.0481039
	GO_REGULATION_OF_TELOMERE_MAINTENANCE	0.591315	0.591315	1.66402	0.0307861		0.433303	0.433303	1.19469	0.271174
	GO_RESPONSE_TO_VIRUS	0.582689	0.582689	1.66409	0.0308305		0.388765	0.388765	1.09942	0.38352
	GO_RESPONSE_TO_OXIDATIVE_STRESS	0.498142	0.498142	1.66279	0.0309511		0.490052	0.490052	1.60709	0.0547531
	GO_GRANULOCYTE_MIGRATION	0.551219	0.551219	1.663	0.0309699		0.608009	0.608009	1.77999	0.051651
	GO_MACROAUTOPHAGY	0.528842	0.528842	1.66013	0.0314351		0.393299	0.393299	1.1885	0.277048
	GO_GLUTATHIONE_METABOLIC_PROCESS	0.638629	0.638629	1.6603	0.031441		0.28267	0.28267	0.734803	0.847863
	GO_PEPTIDYL_AMINO_ACID_MODIFICATION	0.503059	0.503059	1.6607	0.0314607		0.476255	0.476255	1.55649	0.0646641
	GO_ANIMAL_ORGAN_MORPHOGENESIS	0.488761	0.488761	1.66042	0.0314685		0.455127	0.455127	1.4892	0.0824691
	GO_ALCOHOL_BIOSYNTHETIC_PROCESS	0.529931	0.529931	1.65931	0.0315595		0.540329	0.540329	1.63435	0.051322
	GO_POSITIVE_REGULATION_OF_ATPASE_ACTIVITY	0.603308	0.603308	1.65739	0.0315841		0.477333	0.477333	1.31155	0.170123
	GO_CELL_GROWTH	0.51457	0.51457	1.65931	0.0316202		0.503226	0.503226	1.62105	0.0535308
	GO_RESPONSE_TO_ALKALOID	0.578152	0.578152	1.65705	0.0316392		0.530178	0.530178	1.48219	0.0844888
	GO_POSITIVE_REGULATION_OF_MULTICELLULAR_ORGANISMAL_PROCESS	0.490792	0.490792	1.65741	0.0316401		0.497399	0.497399	1.61935	0.0536463
	GO_REGULATION_OF_CELLULAR_LOCALIZATION	0.516591	0.516591	1.65747	0.0316771		0.439426	0.439426	1.42488	0.105536
	GO_REGULATION_OF_TRANSPORT	0.497961	0.497961	1.65771	0.0316814		0.483326	0.483326	1.58776	0.0581403
	GO_POSITIVE_REGULATION_OF_STRIATED_MUSCLE_CELL_DIFFERENTIATION	0.607935	0.607935	1.65671	0.0316884		0.58716	0.58716	1.52768	0.0715476
	GO_CARDIAC_SEPTUM_DEVELOPMENT	0.58722	0.58722	1.65631	0.0316912		0.45045	0.45045	1.28222	0.191956
	GO_REGULATION_OF_ACTIN_FILAMENT_BASED_PROCESS	0.490539	0.490539	1.65569	0.0316991		0.546105	0.546105	1.79293	0.0529963
	GO_ORGANELLE_ASSEMBLY	0.494455	0.494455	1.65783	0.031707		0.492333	0.492333	1.57746	0.0604466
	GO_POSITIVE_REGULATION_OF_PROTEOLYSIS	0.515493	0.515493	1.65646	0.0317108		0.507596	0.507596	1.60437	0.0554622
	GO_NEUROTRANSMITTER_BIOSYNTHETIC_PROCESS	0.575838	0.575838	1.65794	0.0317346		0.693705	0.693705	2.06097	0.269413
	GO_MUCOPOLYSACCHARIDE_METABOLIC_PROCESS	0.549235	0.549235	1.65574	0.0317394		0.679551	0.679551	1.91133	0.0912707
	GO_FATTY_ACYL_COA_METABOLIC_PROCESS	0.609606	0.609606	1.65813	0.0317566		0.745348	0.745348	1.97985	0.138958
	GO_CARDIAC_VENTRICLE_DEVELOPMENT	0.579796	0.579796	1.65831	0.0317669		0.41007	0.41007	1.15986	0.309651
	GO_POSITIVE_REGULATION_OF_PRODUCTION_OF_MOLECULAR_MEDIATOR_OF_IMMUNE_RESPONSE	0.586201	0.586201	1.65581	0.0317837		0.494733	0.494733	1.40547	0.113645
	GO_PROTEIN_COMPLEX_OLIGOMERIZATION	0.503251	0.503251	1.65481	0.0318337		0.478884	0.478884	1.50822	0.0761967
	GO_OSSIFICATION	0.50864	0.50864	1.65441	0.0318453		0.51023	0.51023	1.68143	0.0477947
	GO_CELLULAR_RESPONSE_TO_LIPID	0.525694	0.525694	1.65494	0.0318571		0.458938	0.458938	1.44691	0.0963928
	GO_CELL_MOTILITY	0.488817	0.488817	1.65455	0.0318574		0.484503	0.484503	1.60045	0.0558709
	GO_PLATELET_AGGREGATION	0.593179	0.593179	1.65297	0.0322435		0.758476	0.758476	2.031	0.216532
	GO_ACTIN_FILAMENT_ORGANIZATION	0.50316	0.50316	1.65267	0.032285		0.545571	0.545571	1.81993	0.0582844
	GO_REGULATION_OF_PROTEIN_STABILITY	0.546587	0.546587	1.65217	0.0323748		0.39936	0.39936	1.20604	0.260227
	GO_CELL_COMMUNICATION_INVOLVED_IN_CARDIAC_CONDUCTION	0.554023	0.554023	1.65127	0.0324401		0.573203	0.573203	1.59801	0.0560739
	GO_POSITIVE_REGULATION_OF_LOCOMOTION	0.504904	0.504904	1.6517	0.0324476		0.523387	0.523387	1.67249	0.0484108
	GO_DEVELOPMENTAL_GROWTH_INVOLVED_IN_MORPHOGENESIS	0.531577	0.531577	1.65131	0.0324884		0.551703	0.551703	1.69739	0.0481756
	GO_INTRINSIC_APOPTOTIC_SIGNALING_PATHWAY_BY_P53_CLASS_MEDIATOR	0.601494	0.601494	1.65055	0.0325565		0.577289	0.577289	1.52905	0.0711049
	GO_REGULATION_OF_MYELOID_LEUKOCYTE_DIFFERENTIATION	0.588091	0.588091	1.65069	0.0325679		0.549797	0.549797	1.58333	0.0589426
	GO_GLYCOPROTEIN_METABOLIC_PROCESS	0.510794	0.510794	1.65006	0.0325745		0.397459	0.397459	1.28526	0.189833
	GO_ALPHA_BETA_T_CELL_DIFFERENTIATION	0.569111	0.569111	1.6503	0.0325784		0.58047	0.58047	1.58966	0.0577176
	GO_COENZYME_METABOLIC_PROCESS	0.52932	0.52932	1.64959	0.0326552		0.532107	0.532107	1.61685	0.0537347
	GO_REGULATION_OF_MUSCLE_ORGAN_DEVELOPMENT	0.565555	0.565555	1.64918	0.0326562		0.513643	0.513643	1.44438	0.097166
	GO_NUCLEOBASE_CONTAINING_SMALL_MOLECULE_METABOLIC_PROCESS	0.50432	0.50432	1.64887	0.0326704		0.549013	0.549013	1.75404	0.0492623
	GO_TYPE_I_INTERFERON_PRODUCTION	0.576937	0.576937	1.6475	0.0326805		0.615255	0.615255	1.65772	0.0497927
	GO_REGULATION_OF_NERVOUS_SYSTEM_PROCESS	0.577839	0.577839	1.64922	0.0327043		0.524424	0.524424	1.44775	0.0965059
	GO_EPIDERMAL_GROWTH_FACTOR_RECEPTOR_SIGNALING_PATHWAY	0.580052	0.580052	1.64851	0.0327156		0.655614	0.655614	1.86559	0.0700056
	GO_RESPONSE_TO_STEROID_HORMONE	0.517931	0.517931	1.64818	0.0327187		0.448535	0.448535	1.39752	0.11752
	GO_CELL_JUNCTION_ORGANIZATION	0.508938	0.508938	1.64758	0.032719		0.566411	0.566411	1.78261	0.0519511
	GO_REGULATION_OF_DEVELOPMENTAL_GROWTH	0.524719	0.524719	1.6476	0.0327722		0.541065	0.541065	1.67464	0.048886
	GO_CANONICAL_WNT_SIGNALING_PATHWAY	0.487718	0.487718	1.64772	0.0327964		0.424822	0.424822	1.41204	0.110584
	GO_RESPONSE_TO_STARVATION	0.552379	0.552379	1.6465	0.0329474		0.342389	0.342389	0.973621	0.554206
	GO_IMMUNE_SYSTEM_DEVELOPMENT	0.482931	0.482931	1.64517	0.0330502		0.505899	0.505899	1.66484	0.0489829
	GO_BONE_MINERALIZATION	0.565619	0.565619	1.64518	0.0331087		0.603774	0.603774	1.77484	0.0513855
	GO_REGULATION_OF_CELLULAR_COMPONENT_BIOGENESIS	0.497478	0.497478	1.64529	0.0331405		0.552098	0.552098	1.79371	0.0534046
	GO_VESICLE_TARGETING	0.575484	0.575484	1.64531	0.0331975		0.558865	0.558865	1.61991	0.0537005
	GO_OXIDATION_REDUCTION_PROCESS	0.488027	0.488027	1.64541	0.0332332		0.52195	0.52195	1.72269	0.0477041
	GO_REGULATION_OF_DNA_TEMPLATED_TRANSCRIPTION_IN_RESPONSE_TO_STRESS	0.524729	0.524729	1.64368	0.0334441		0.516437	0.516437	1.57484	0.0607981
	GO_NEGATIVE_REGULATION_OF_REACTIVE_OXYGEN_SPECIES_METABOLIC_PROCESS	0.595569	0.595569	1.64239	0.0336326		0.478568	0.478568	1.28225	0.19205
	GO_NEGATIVE_REGULATION_OF_CATALYTIC_ACTIVITY	0.507071	0.507071	1.64269	0.0336386		0.574188	0.574188	1.81847	0.0578157
	GO_ENDOPLASMIC_RETICULUM_TO_GOLGI_VESICLE_MEDIATED_TRANSPORT	0.510871	0.510871	1.6425	0.0336454		0.568056	0.568056	1.85337	0.065983
	GO_ORGANOPHOSPHATE_BIOSYNTHETIC_PROCESS	0.492334	0.492334	1.64018	0.0337965		0.520444	0.520444	1.65569	0.0496228
	GO_SCF_DEPENDENT_PROTEASOMAL_UBIQUITIN_DEPENDENT_PROTEIN_CATABOLIC_PROCESS	0.53423	0.53423	1.64045	0.0338153		0.412745	0.412745	1.23529	0.233367
	GO_REGULATION_OF_ACTIN_FILAMENT_BASED_MOVEMENT	0.610542	0.610542	1.64139	0.0338399		0.546688	0.546688	1.41594	0.109364
	GO_NUCLEOBASE_CONTAINING_SMALL_MOLECULE_BIOSYNTHETIC_PROCESS	0.580409	0.580409	1.6402	0.0338445		0.513936	0.513936	1.43761	0.100241
	GO_HORMONE_MEDIATED_SIGNALING_PATHWAY	0.552926	0.552926	1.64048	0.0338671		0.464502	0.464502	1.38998	0.120966
	GO_REGULATION_OF_CELL_CYCLE_G2_M_PHASE_TRANSITION	0.530897	0.530897	1.63781	0.0338801		0.442471	0.442471	1.33595	0.153642
	GO_RESPONSE_TO_ANTIBIOTIC	0.507494	0.507494	1.63797	0.0339016		0.479463	0.479463	1.51689	0.073536
	GO_CELLULAR_RESPONSE_TO_ALCOHOL	0.580258	0.580258	1.64049	0.0339261		0.609093	0.609093	1.67366	0.048588
	GO_RETROGRADE_VESICLE_MEDIATED_TRANSPORT_GOLGI_TO_ENDOPLASMIC_RETICULUM	0.586304	0.586304	1.63808	0.0339335		0.608323	0.608323	1.72729	0.0476641
	GO_CYTOSOLIC_TRANSPORT	0.612404	0.612404	1.64062	0.0339428		0.524408	0.524408	1.41236	0.110456
	GO_RESPONSE_TO_METAL_ION	0.489322	0.489322	1.63865	0.0339534		0.596275	0.596275	1.91643	0.0951056
	GO_REGULATION_OF_PROTEIN_LOCALIZATION	0.50661	0.50661	1.63812	0.0339863		0.509411	0.509411	1.65714	0.0496783
	GO_CELLULAR_RESPONSE_TO_ANTIBIOTIC	0.504478	0.504478	1.64069	0.0339916		0.482043	0.482043	1.45315	0.0941921
	GO_CELL_CYCLE_G1_S_PHASE_TRANSITION	0.521747	0.521747	1.6387	0.0339978		0.478452	0.478452	1.49622	0.0802813
	GO_PEPTIDYL_ASPARAGINE_MODIFICATION	0.614268	0.614268	1.63926	0.0340094		0.444779	0.444779	1.21905	0.248099
	GO_REGULATION_OF_AXONOGENESIS	0.525146	0.525146	1.63827	0.0340098		0.594109	0.594109	1.79114	0.0529433
	GO_ANTIGEN_PROCESSING_AND_PRESENTATION	0.497001	0.497001	1.63902	0.0340347		0.436033	0.436033	1.41005	0.111164
	GO_VESICLE_ORGANIZATION	0.494485	0.494485	1.63873	0.0340424		0.406392	0.406392	1.28139	0.192467
	GO_REGULATION_OF_VASCULATURE_DEVELOPMENT	0.506286	0.506286	1.63688	0.0340755		0.45708	0.45708	1.44566	0.0968462
	GO_REGULATION_OF_ALPHA_BETA_T_CELL_ACTIVATION	0.580765	0.580765	1.63615	0.034098		0.482561	0.482561	1.31773	0.165352
	GO_RESPONSE_TO_AMINO_ACID	0.557943	0.557943	1.63638	0.0341094		0.491034	0.491034	1.40561	0.113639
	GO_NUCLEOSIDE_BISPHOSPHATE_BIOSYNTHETIC_PROCESS	0.578076	0.578076	1.63653	0.0341294		0.589876	0.589876	1.61325	0.054231
	GO_PROTEIN_N_LINKED_GLYCOSYLATION	0.544383	0.544383	1.63499	0.034282		0.391675	0.391675	1.17566	0.291401
	GO_POSITIVE_REGULATION_OF_MUSCLE_TISSUE_DEVELOPMENT	0.610707	0.610707	1.63468	0.0342993		0.599772	0.599772	1.52638	0.0717463
	GO_MUSCLE_ORGAN_MORPHOGENESIS	0.599409	0.599409	1.63507	0.0343193		0.433501	0.433501	1.16812	0.300325
	GO_CIRCADIAN_REGULATION_OF_GENE_EXPRESSION	0.612739	0.612739	1.63518	0.0343464		0.532429	0.532429	1.46121	0.0919057
	GO_MOLTING_CYCLE	0.571625	0.571625	1.63427	0.0343726		0.523119	0.523119	1.43649	0.100666
	GO_REGULATION_OF_CELL_SUBSTRATE_JUNCTION_ASSEMBLY	0.58913	0.58913	1.63342	0.0344068		0.558663	0.558663	1.53388	0.0701411
	GO_REGULATION_OF_LEUKOCYTE_APOPTOTIC_PROCESS	0.559329	0.559329	1.63351	0.0344422		0.567817	0.567817	1.57693	0.0605514
	GO_ERBB_SIGNALING_PATHWAY	0.562411	0.562411	1.63378	0.0344591		0.599	0.599	1.74242	0.0471312
	GO_NEPHRON_EPITHELIUM_DEVELOPMENT	0.567026	0.567026	1.63291	0.0344692		0.525145	0.525145	1.47844	0.0857196
	GO_RESPONSE_TO_BRONCHODILATOR	0.600986	0.600986	1.63352	0.0344913		0.43125	0.43125	1.11082	0.36914
	GO_HOMOPHILIC_CELL_ADHESION_VIA_PLASMA_MEMBRANE_ADHESION_MOLECULES	0.557459	0.557459	1.63257	0.0345045		0.537569	0.537569	1.49403	0.0810641
	GO_NEURAL_TUBE_FORMATION	0.552132	0.552132	1.63214	0.0345749		0.405871	0.405871	1.15918	0.310227
	GO_CARDIAC_SEPTUM_MORPHOGENESIS	0.605125	0.605125	1.63183	0.0345931		0.57485	0.57485	1.53844	0.068854
	GO_REGULATION_OF_CELL_SUBSTRATE_ADHESION	0.52413	0.52413	1.63093	0.0346488		0.614699	0.614699	1.87416	0.0705249
	GO_TUBE_FORMATION	0.533549	0.533549	1.63103	0.0346624		0.374173	0.374173	1.09363	0.389857
	GO_RESPONSE_TO_FIBROBLAST_GROWTH_FACTOR	0.592037	0.592037	1.63117	0.0346778		0.555931	0.555931	1.53186	0.0705864
	GO_GASTRULATION	0.519411	0.519411	1.63135	0.0346865		0.553548	0.553548	1.68253	0.0479725
	GO_TRANSMEMBRANE_TRANSPORT	0.48209	0.48209	1.63044	0.0347564		0.462933	0.462933	1.51664	0.0735675
	GO_RESPONSE_TO_ORGANIC_CYCLIC_COMPOUND	0.490817	0.490817	1.6299	0.0348704		0.485533	0.485533	1.57674	0.0605382
	GO_CELLULAR_RESPONSE_TO_AMINO_ACID_STIMULUS	0.589754	0.589754	1.62947	0.0349426		0.518126	0.518126	1.38973	0.121048
	GO_REGULATION_OF_APOPTOTIC_SIGNALING_PATHWAY	0.507578	0.507578	1.62872	0.0351269		0.511845	0.511845	1.60702	0.0546948
	GO_TRANSFORMING_GROWTH_FACTOR_BETA_RECEPTOR_SIGNALING_PATHWAY	0.534506	0.534506	1.62838	0.0351555		0.441671	0.441671	1.33139	0.156464
	GO_STEROID_HORMONE_MEDIATED_SIGNALING_PATHWAY	0.547261	0.547261	1.62724	0.0354033		0.452289	0.452289	1.34594	0.147148
	GO_REGULATION_OF_CELLULAR_AMIDE_METABOLIC_PROCESS	0.506059	0.506059	1.62734	0.0354411		0.398502	0.398502	1.25446	0.216248
	GO_NEGATIVE_REGULATION_OF_HORMONE_SECRETION	0.621373	0.621373	1.62678	0.0354921		0.553804	0.553804	1.48754	0.0826537
	GO_DRUG_METABOLIC_PROCESS	0.503678	0.503678	1.62601	0.035702		0.597179	0.597179	1.92315	0.101157
	GO_SYNAPTIC_VESICLE_EXOCYTOSIS	0.574406	0.574406	1.62491	0.0358739		0.426315	0.426315	1.19653	0.269273
	GO_REGULATION_OF_CELL_MORPHOGENESIS	0.490593	0.490593	1.62502	0.0358958		0.535576	0.535576	1.74732	0.0480959
	GO_NEURON_PROJECTION_EXTENSION	0.529604	0.529604	1.62456	0.0359107		0.578271	0.578271	1.74373	0.0473367
	GO_TRNA_MODIFICATION	0.591505	0.591505	1.62504	0.0359439		0.497891	0.497891	1.29809	0.18013
	GO_GLAND_DEVELOPMENT	0.491062	0.491062	1.62363	0.0361052		0.477139	0.477139	1.53074	0.0707675
	GO_VENTRICULAR_SEPTUM_DEVELOPMENT	0.63444	0.63444	1.62252	0.0363672		0.416238	0.416238	1.06479	0.429364
	GO_NEGATIVE_REGULATION_OF_LEUKOCYTE_APOPTOTIC_PROCESS	0.615835	0.615835	1.6223	0.0363917		0.731314	0.731314	1.88686	0.0783396
	GO_MEMBRANE_ORGANIZATION	0.484003	0.484003	1.62192	0.0364341		0.462151	0.462151	1.53978	0.0687464
	GO_SUBSTANTIA_NIGRA_DEVELOPMENT	0.590019	0.590019	1.622	0.0364631		0.604749	0.604749	1.59844	0.0561049
	GO_TISSUE_REGENERATION	0.581761	0.581761	1.62154	0.0364745		0.604789	0.604789	1.6396	0.0506792
	GO_FATTY_ACID_BIOSYNTHETIC_PROCESS	0.557432	0.557432	1.62051	0.0367307		0.635964	0.635964	1.84029	0.0633313
	GO_NEGATIVE_REGULATION_OF_PROTEIN_POLYMERIZATION	0.55768	0.55768	1.6199	0.0368895		0.62002	0.62002	1.78688	0.0523391
	GO_REGULATION_OF_HORMONE_LEVELS	0.51293	0.51293	1.61878	0.0371715		0.567857	0.567857	1.79726	0.0536272
	GO_POSITIVE_REGULATION_OF_SIGNALING	0.475517	0.475517	1.61816	0.0373148		0.466126	0.466126	1.55424	0.0651068
	GO_HUMORAL_IMMUNE_RESPONSE	0.575206	0.575206	1.61688	0.0375917		0.65104	0.65104	1.83154	0.0603911
	GO_REGULATION_OF_GROWTH	0.498633	0.498633	1.61667	0.0375947		0.506675	0.506675	1.6366	0.0509505
	GO_NUCLEOBASE_METABOLIC_PROCESS	0.603843	0.603843	1.61696	0.0376078		0.59858	0.59858	1.57633	0.0605797
	GO_LOCOMOTION	0.478074	0.478074	1.61702	0.0376512		0.475016	0.475016	1.56864	0.0621374
	GO_NEURON_DEATH	0.498341	0.498341	1.61561	0.0377208		0.56608	0.56608	1.78839	0.0525929
	GO_MYELOID_LEUKOCYTE_DIFFERENTIATION	0.535858	0.535858	1.61588	0.0377342		0.568431	0.568431	1.71578	0.0475893
	GO_REGULATION_OF_PEPTIDYL_TYROSINE_PHOSPHORYLATION	0.526576	0.526576	1.61565	0.0377703		0.634006	0.634006	1.89785	0.0839342
	GO_MONOCARBOXYLIC_ACID_METABOLIC_PROCESS	0.510563	0.510563	1.61592	0.0377823		0.580134	0.580134	1.84808	0.065211
	GO_HEPATICOBILIARY_SYSTEM_DEVELOPMENT	0.536145	0.536145	1.61515	0.0378074		0.454422	0.454422	1.32423	0.161322
	GO_POSITIVE_REGULATION_OF_AXON_EXTENSION	0.584069	0.584069	1.6142	0.0378762		0.665317	0.665317	1.79957	0.0539886
	GO_MORPHOGENESIS_OF_EMBRYONIC_EPITHELIUM	0.519396	0.519396	1.61444	0.0378799		0.398353	0.398353	1.1896	0.27608
	GO_SOMATIC_DIVERSIFICATION_OF_IMMUNE_RECEPTORS_VIA_GERMLINE_RECOMBINATION_WITHIN_A_SINGLE_LOCUS	0.576774	0.576774	1.614	0.0378819		0.548362	0.548362	1.43696	0.100451
	GO_REGULATION_OF_NEURON_PROJECTION_DEVELOPMENT	0.492065	0.492065	1.61446	0.0379372		0.514101	0.514101	1.61582	0.0537384
	GO_REGULATION_OF_OSTEOCLAST_DIFFERENTIATION	0.605626	0.605626	1.61345	0.0379401		0.573321	0.573321	1.54253	0.0678429
	GO_REGULATION_OF_CELL_DIFFERENTIATION	0.47049	0.47049	1.61282	0.0379598		0.476554	0.476554	1.57125	0.0614583
	GO_REGULATION_OF_ERBB_SIGNALING_PATHWAY	0.574188	0.574188	1.6132	0.0379644		0.584707	0.584707	1.63828	0.050843
	GO_REGULATION_OF_CELLULAR_RESPONSE_TO_HEAT	0.543327	0.543327	1.61299	0.037973		0.533323	0.533323	1.55575	0.064791
	GO_LIPID_BIOSYNTHETIC_PROCESS	0.485601	0.485601	1.61261	0.0379747		0.478133	0.478133	1.53777	0.0689694
	GO_LUNG_MORPHOGENESIS	0.619894	0.619894	1.61449	0.0379758		0.419756	0.419756	1.02982	0.4757
	GO_REGULATION_OF_PHOSPHATIDYLINOSITOL_3_KINASE_SIGNALING	0.557208	0.557208	1.61353	0.0379768		0.535425	0.535425	1.49386	0.0810692
	GO_POSITIVE_REGULATION_OF_CELLULAR_AMIDE_METABOLIC_PROCESS	0.546757	0.546757	1.612	0.0380872		0.380515	0.380515	1.06104	0.433401
	GO_NUCLEOSIDE_BISPHOSPHATE_METABOLIC_PROCESS	0.538695	0.538695	1.61004	0.0386426		0.594473	0.594473	1.72175	0.0477246
	GO_NUCLEOSIDE_METABOLIC_PROCESS	0.555652	0.555652	1.60943	0.0388002		0.556538	0.556538	1.5783	0.0604229
	GO_NEGATIVE_REGULATION_OF_CELL_CELL_ADHESION	0.5392	0.5392	1.60902	0.0388194		0.610173	0.610173	1.75639	0.0493602
	GO_REGULATION_OF_RESPONSE_TO_EXTERNAL_STIMULUS	0.484228	0.484228	1.60923	0.0388245		0.534313	0.534313	1.75245	0.0486291
	GO_REGULATION_OF_MRNA_PROCESSING	0.575655	0.575655	1.60874	0.0388389		0.289822	0.289822	0.809999	0.771965
	GO_REGULATION_OF_RNA_SPLICING	0.585148	0.585148	1.60838	0.0389092		0.26448	0.26448	0.726408	0.854806
	GO_REGULATION_OF_HUMORAL_IMMUNE_RESPONSE	0.641917	0.641917	1.60716	0.0390673		0.717391	0.717391	1.75496	0.049499
	GO_REGULATION_OF_EPITHELIAL_CELL_APOPTOTIC_PROCESS	0.588469	0.588469	1.60764	0.0390867		0.663803	0.663803	1.82748	0.0587546
	GO_POSITIVE_REGULATION_OF_LEUKOCYTE_MIGRATION	0.56614	0.56614	1.60666	0.0390976		0.575929	0.575929	1.67443	0.0488547
	GO_POSITIVE_REGULATION_OF_AXONOGENESIS	0.55684	0.55684	1.60722	0.0391079		0.571705	0.571705	1.60876	0.0544572
	GO_COENZYME_BIOSYNTHETIC_PROCESS	0.537269	0.537269	1.60734	0.0391318		0.52164	0.52164	1.52547	0.0719271
	GO_NEGATIVE_REGULATION_OF_MULTICELLULAR_ORGANISMAL_PROCESS	0.479559	0.479559	1.60666	0.0391549		0.536455	0.536455	1.75762	0.0498675
	GO_RESPONSE_TO_ABIOTIC_STIMULUS	0.481513	0.481513	1.60592	0.0393128		0.468132	0.468132	1.52753	0.0714555
	GO_LONG_CHAIN_FATTY_ACYL_COA_METABOLIC_PROCESS	0.603208	0.603208	1.60538	0.0394407		0.739585	0.739585	1.93035	0.106781
	GO_DENDRITE_MORPHOGENESIS	0.552172	0.552172	1.60506	0.0395137		0.481778	0.481778	1.37275	0.131549
	GO_REGULATION_OF_CELLULAR_AMINO_ACID_METABOLIC_PROCESS	0.545044	0.545044	1.60438	0.0396803		0.510427	0.510427	1.48389	0.0837288
	GO_ENTRY_INTO_HOST	0.617973	0.617973	1.60404	0.0397527		0.577395	0.577395	1.55015	0.0663444
	GO_POSITIVE_REGULATION_OF_ERK1_AND_ERK2_CASCADE	0.563083	0.563083	1.60221	0.0397642		0.673889	0.673889	2.00384	0.172665
	GO_REGULATION_OF_MACROAUTOPHAGY	0.543531	0.543531	1.60223	0.0398183		0.452486	0.452486	1.31537	0.167105
	GO_PROTEIN_CONTAINING_COMPLEX_ASSEMBLY	0.473507	0.473507	1.60237	0.0398366		0.49658	0.49658	1.65591	0.0496405
	GO_CELLULAR_RESPONSE_TO_ENDOGENOUS_STIMULUS	0.484561	0.484561	1.60247	0.0398611		0.447239	0.447239	1.46574	0.0905559
	GO_INTRINSIC_APOPTOTIC_SIGNALING_PATHWAY	0.502766	0.502766	1.6035	0.0398777		0.474626	0.474626	1.48133	0.0848344
	GO_HETEROTYPIC_CELL_CELL_ADHESION	0.590118	0.590118	1.6028	0.0398786		0.728577	0.728577	1.93236	0.108595
	GO_TUBE_CLOSURE	0.550316	0.550316	1.60253	0.0399005		0.424639	0.424639	1.19303	0.272663
	GO_POSITIVE_REGULATION_OF_BLOOD_VESSEL_DIAMETER	0.616349	0.616349	1.60288	0.0399152		0.721646	0.721646	1.80703	0.0561101
	GO_INTEGRIN_MEDIATED_SIGNALING_PATHWAY	0.520636	0.520636	1.60164	0.039932		0.633791	0.633791	1.91772	0.0966616
	GO_MYOBLAST_DIFFERENTIATION	0.537923	0.537923	1.60292	0.0399564		0.635274	0.635274	1.78153	0.0516382
	GO_REGULATION_OF_MYELOID_CELL_DIFFERENTIATION	0.521617	0.521617	1.60307	0.0399601		0.441733	0.441733	1.35774	0.139872
	GO_POSITIVE_REGULATION_OF_CYSTEINE_TYPE_ENDOPEPTIDASE_ACTIVITY	0.536184	0.536184	1.60107	0.0400993		0.50471	0.50471	1.54572	0.0670624
	GO_CARDIAC_MUSCLE_CELL_CONTRACTION	0.533067	0.533067	1.6008	0.0401504		0.439022	0.439022	1.26048	0.210712
	GO_CHROMATIN_REMODELING	0.556239	0.556239	1.59907	0.0406888		0.416653	0.416653	1.16214	0.307406
	GO_NEGATIVE_REGULATION_OF_PEPTIDYL_TYROSINE_PHOSPHORYLATION	0.587717	0.587717	1.59839	0.0407619		0.550048	0.550048	1.4356	0.101132
	GO_AMIDE_BIOSYNTHETIC_PROCESS	0.483987	0.483987	1.59871	0.040767		0.352099	0.352099	1.16272	0.306792
	GO_REGULATION_OF_STEM_CELL_DIFFERENTIATION	0.498436	0.498436	1.59801	0.0407833		0.556438	0.556438	1.73843	0.0471126
	GO_ANTIGEN_PROCESSING_AND_PRESENTATION_OF_PEPTIDE_ANTIGEN	0.495895	0.495895	1.59816	0.040788		0.448171	0.448171	1.43269	0.102176
	GO_CELLULAR_RESPONSE_TO_RETINOIC_ACID	0.593978	0.593978	1.59848	0.0407962		0.51954	0.51954	1.3062	0.173939
	GO_CELL_SURFACE_RECEPTOR_SIGNALING_PATHWAY_INVOLVED_IN_CELL_CELL_SIGNALING	0.469644	0.469644	1.59771	0.0408358		0.41941	0.41941	1.38554	0.123627
	GO_UNSATURATED_FATTY_ACID_METABOLIC_PROCESS	0.56457	0.56457	1.59714	0.0409453		0.588449	0.588449	1.59449	0.0566182
	GO_REGULATION_OF_CHOLESTEROL_BIOSYNTHETIC_PROCESS	0.575209	0.575209	1.5969	0.0409609		0.596984	0.596984	1.56512	0.0625368
	GO_TISSUE_MIGRATION	0.503605	0.503605	1.59649	0.0410319		0.547979	0.547979	1.70229	0.0482756
	GO_PYRIMIDINE_CONTAINING_COMPOUND_BIOSYNTHETIC_PROCESS	0.598122	0.598122	1.59575	0.0410669		0.446035	0.446035	1.12116	0.356296
	GO_CARDIOVASCULAR_SYSTEM_DEVELOPMENT	0.477395	0.477395	1.59606	0.0410801		0.488709	0.488709	1.61175	0.054086
	GO_NEUROTRANSMITTER_METABOLIC_PROCESS	0.5532	0.5532	1.59621	0.0410808		0.625726	0.625726	1.90427	0.0889312
	GO_CHONDROCYTE_DIFFERENTIATION	0.496924	0.496924	1.59587	0.041088		0.507165	0.507165	1.58704	0.0583372
	GO_REGULATION_OF_ALCOHOL_BIOSYNTHETIC_PROCESS	0.560344	0.560344	1.59526	0.0411808		0.577417	0.577417	1.55596	0.0647974
	GO_PROCESS_UTILIZING_AUTOPHAGIC_MECHANISM	0.504107	0.504107	1.59221	0.0413211		0.405945	0.405945	1.28273	0.191669
	GO_DEVELOPMENTAL_CELL_GROWTH	0.526081	0.526081	1.59232	0.041352		0.5873	0.5873	1.77827	0.0515213
	GO_HEMATOPOIETIC_PROGENITOR_CELL_DIFFERENTIATION	0.502904	0.502904	1.59194	0.041354		0.585553	0.585553	1.81611	0.0566113
	GO_POSITIVE_REGULATION_OF_RESPONSE_TO_DNA_DAMAGE_STIMULUS	0.554728	0.554728	1.5945	0.0413756		0.536141	0.536141	1.43545	0.101038
	GO_ORGANIC_HYDROXY_COMPOUND_METABOLIC_PROCESS	0.498593	0.498593	1.59381	0.0413809		0.550545	0.550545	1.73465	0.0470033
	GO_REGULATION_OF_RESPONSE_TO_CYTOKINE_STIMULUS	0.547541	0.547541	1.59416	0.0413934		0.581383	0.581383	1.68017	0.0479198
	GO_REGULATION_OF_CELL_CYCLE_G1_S_PHASE_TRANSITION	0.53045	0.53045	1.59254	0.0414013		0.550857	0.550857	1.65556	0.0494915
	GO_FC_RECEPTOR_MEDIATED_STIMULATORY_SIGNALING_PATHWAY	0.52844	0.52844	1.59428	0.0414033		0.647914	0.647914	1.90472	0.0896334
	GO_POSITIVE_REGULATION_OF_ADAPTIVE_IMMUNE_RESPONSE	0.579683	0.579683	1.59233	0.0414044		0.483657	0.483657	1.29161	0.185232
	GO_CELLULAR_RESPONSE_TO_MECHANICAL_STIMULUS	0.539943	0.539943	1.59261	0.0414325		0.7134	0.7134	2.00625	0.179475
	GO_MIDBRAIN_DEVELOPMENT	0.561455	0.561455	1.59382	0.0414355		0.523824	0.523824	1.45751	0.0929987
	GO_POSITIVE_REGULATION_OF_VIRAL_PROCESS	0.62335	0.62335	1.59133	0.0414393		0.705367	0.705367	1.82931	0.0586553
	GO_MONOSACCHARIDE_BIOSYNTHETIC_PROCESS	0.528129	0.528129	1.59274	0.0414409		0.563155	0.563155	1.65652	0.0496461
	GO_CELLULAR_RESPONSE_TO_OXYGEN_LEVELS	0.497524	0.497524	1.59349	0.041443		0.467847	0.467847	1.46606	0.0908134
	GO_METENCEPHALON_DEVELOPMENT	0.54922	0.54922	1.59288	0.0414465		0.602037	0.602037	1.73137	0.0474085
	GO_POSITIVE_REGULATION_OF_TRANSPORT	0.48755	0.48755	1.59316	0.0414548		0.487491	0.487491	1.59075	0.0574042
	GO_SOMATIC_DIVERSIFICATION_OF_IMMUNE_RECEPTORS	0.573292	0.573292	1.59297	0.041465		0.543462	0.543462	1.43051	0.10301
	GO_GLYCOSYLATION	0.509954	0.509954	1.5914	0.0414802		0.315169	0.315169	0.989473	0.531867
	GO_HINDBRAIN_DEVELOPMENT	0.530616	0.530616	1.59319	0.0414993		0.503633	0.503633	1.46146	0.0919318
	GO_RESPONSE_TO_ESTRADIOL	0.514333	0.514333	1.58914	0.0417861		0.550625	0.550625	1.6318	0.0516757
	GO_MEMBRANE_FUSION	0.514967	0.514967	1.59008	0.0418022		0.372963	0.372963	1.09501	0.389004
	GO_CELL_CELL_SIGNALING	0.469612	0.469612	1.58971	0.0418226		0.458672	0.458672	1.51258	0.0746846
	GO_ANTIGEN_PROCESSING_AND_PRESENTATION_OF_EXOGENOUS_PEPTIDE_ANTIGEN_VIA_MHC_CLASS_I	0.50974	0.50974	1.58919	0.0418285		0.462457	0.462457	1.38731	0.122528
	GO_REGULATION_OF_CELL_MATRIX_ADHESION	0.539277	0.539277	1.58927	0.0418443		0.557753	0.557753	1.65292	0.0494083
	GO_CELL_CELL_SIGNALING_BY_WNT	0.471867	0.471867	1.58979	0.0418456		0.431695	0.431695	1.42312	0.10621
	GO_NEGATIVE_REGULATION_OF_AUTOPHAGY	0.6383	0.6383	1.58941	0.0418532		0.464701	0.464701	1.20063	0.265644
	GO_MORPHOGENESIS_OF_A_BRANCHING_STRUCTURE	0.518004	0.518004	1.58725	0.042398		0.483055	0.483055	1.43546	0.101124
	GO_PROTEIN_LOCALIZATION_TO_VACUOLE	0.610923	0.610923	1.58582	0.0427874		0.461562	0.461562	1.28011	0.193584
	GO_VESICLE_MEDIATED_TRANSPORT_IN_SYNAPSE	0.525495	0.525495	1.58587	0.0428366		0.414276	0.414276	1.23561	0.233119
	GO_CERAMIDE_BIOSYNTHETIC_PROCESS	0.58082	0.58082	1.58469	0.0431532		0.595564	0.595564	1.59388	0.0567436
	GO_PHENOL_CONTAINING_COMPOUND_METABOLIC_PROCESS	0.563012	0.563012	1.58314	0.0435403		0.40086	0.40086	1.12412	0.353222
	GO_MULTI_MULTICELLULAR_ORGANISM_PROCESS	0.523671	0.523671	1.58349	0.0435472		0.487345	0.487345	1.43905	0.0996303
	GO_ANTIMICROBIAL_HUMORAL_RESPONSE	0.663858	0.663858	1.58323	0.0435778		0.746076	0.746076	1.75654	0.0494639
	GO_CELLULAR_RESPONSE_TO_ACID_CHEMICAL	0.524188	0.524188	1.58243	0.0438007		0.525471	0.525471	1.54463	0.0672778
	GO_NEGATIVE_REGULATION_OF_KINASE_ACTIVITY	0.503172	0.503172	1.58157	0.0438074		0.49973	0.49973	1.51865	0.0728536
	GO_CYTOSKELETON_ORGANIZATION	0.473782	0.473782	1.58205	0.0438221		0.51528	0.51528	1.68884	0.0481499
	GO_SENSORY_SYSTEM_DEVELOPMENT	0.475162	0.475162	1.58165	0.043838		0.432331	0.432331	1.36775	0.13441
	GO_FACE_DEVELOPMENT	0.561402	0.561402	1.58212	0.0438598		0.575744	0.575744	1.58499	0.0586622
	GO_FATTY_ACID_DERIVATIVE_METABOLIC_PROCESS	0.531032	0.531032	1.58168	0.0438838		0.63058	0.63058	1.83088	0.059676
	GO_RESPONSE_TO_INTERLEUKIN_12	0.526063	0.526063	1.58071	0.044105		0.486016	0.486016	1.38254	0.124873
	GO_VACUOLE_ORGANIZATION	0.531124	0.531124	1.58014	0.044183		0.393725	0.393725	1.11482	0.36392
	GO_RESPONSE_TO_INTERLEUKIN_1	0.505564	0.505564	1.58015	0.0442428		0.531261	0.531261	1.62941	0.0521649
	GO_POSITIVE_REGULATION_OF_REACTIVE_OXYGEN_SPECIES_METABOLIC_PROCESS	0.562275	0.562275	1.57939	0.044386		0.629128	0.629128	1.76912	0.0508013
	GO_NEGATIVE_REGULATION_OF_CELLULAR_COMPONENT_ORGANIZATION	0.485805	0.485805	1.57909	0.04443		0.500471	0.500471	1.56693	0.0622316
	GO_PROTEIN_TARGETING_TO_MEMBRANE	0.536335	0.536335	1.57886	0.0444507		0.417228	0.417228	1.30479	0.174812
	GO_CELL_CYCLE_G2_M_PHASE_TRANSITION	0.507921	0.507921	1.57864	0.0444795		0.374893	0.374893	1.1436	0.329276
	GO_ORGANIC_ACID_METABOLIC_PROCESS	0.479759	0.479759	1.57779	0.0447598		0.534912	0.534912	1.7471	0.0480107
	GO_PEPTIDYL_TYROSINE_DEPHOSPHORYLATION	0.552586	0.552586	1.57728	0.0449158		0.538634	0.538634	1.49176	0.0817847
	GO_STEROID_BIOSYNTHETIC_PROCESS	0.517622	0.517622	1.57705	0.0449425		0.533792	0.533792	1.56797	0.0621629
	GO_CELLULAR_RESPONSE_TO_ABIOTIC_STIMULUS	0.500937	0.500937	1.57633	0.0451615		0.492931	0.492931	1.52898	0.0710476
	GO_PEPTIDE_METABOLIC_PROCESS	0.480718	0.480718	1.57597	0.0452555		0.374637	0.374637	1.22237	0.244884
	GO_PEPTIDE_BIOSYNTHETIC_PROCESS	0.48148	0.48148	1.57484	0.0452895		0.298858	0.298858	0.985852	0.535806
	GO_EPITHELIAL_TUBE_FORMATION	0.522075	0.522075	1.57468	0.0452993		0.377326	0.377326	1.08989	0.394592
	GO_HOMOTYPIC_CELL_CELL_ADHESION	0.557239	0.557239	1.5749	0.04532		0.74051	0.74051	2.07839	0.382023
	GO_INTERLEUKIN_1_MEDIATED_SIGNALING_PATHWAY	0.515921	0.515921	1.57498	0.0453398		0.403388	0.403388	1.19119	0.274498
	GO_NEGATIVE_REGULATION_OF_PHOSPHORYLATION	0.492325	0.492325	1.57551	0.0453532		0.488222	0.488222	1.53957	0.0685797
	GO_DENDRITE_DEVELOPMENT	0.511264	0.511264	1.5751	0.0453542		0.594058	0.594058	1.75051	0.048152
	GO_TRANSCRIPTION_BY_RNA_POLYMERASE_I	0.564803	0.564803	1.57516	0.0453903		0.334614	0.334614	0.845112	0.727864
	GO_INNATE_IMMUNE_RESPONSE_ACTIVATING_CELL_SURFACE_RECEPTOR_SIGNALING_PATHWAY	0.490135	0.490135	1.57524	0.0454102		0.404711	0.404711	1.24293	0.226054
	GO_CIRCULATORY_SYSTEM_DEVELOPMENT	0.465709	0.465709	1.57423	0.045424		0.465926	0.465926	1.53094	0.0707511
	GO_EPITHELIAL_CELL_DEVELOPMENT	0.493133	0.493133	1.57364	0.0455005		0.416418	0.416418	1.25267	0.217245
	GO_POSITIVE_REGULATION_OF_HYDROLASE_ACTIVITY	0.476793	0.476793	1.57377	0.0455137		0.469134	0.469134	1.52112	0.0725944
	GO_PLACENTA_DEVELOPMENT	0.547488	0.547488	1.57329	0.0455154		0.470968	0.470968	1.32922	0.157853
	GO_NEGATIVE_REGULATION_OF_VASCULATURE_DEVELOPMENT	0.568594	0.568594	1.57342	0.0455273		0.562421	0.562421	1.64063	0.0507475
	GO_STEROL_METABOLIC_PROCESS	0.536719	0.536719	1.57151	0.0461185		0.631612	0.631612	1.85607	0.0661303
	GO_REGULATION_OF_CYTOSKELETON_ORGANIZATION	0.476819	0.476819	1.57058	0.0461534		0.513264	0.513264	1.64534	0.0505398
	GO_REGULATION_OF_DEFENSE_RESPONSE	0.477853	0.477853	1.57071	0.046166		0.549688	0.549688	1.80317	0.0546824
	GO_DEFENSE_RESPONSE_TO_OTHER_ORGANISM	0.477733	0.477733	1.57015	0.0461889		0.493217	0.493217	1.61188	0.0541208
	GO_PROTEIN_MATURATION	0.506193	0.506193	1.57074	0.0462157		0.649525	0.649525	2.03001	0.205868
	GO_NEGATIVE_REGULATION_OF_RESPONSE_TO_EXTERNAL_STIMULUS	0.509859	0.509859	1.57023	0.0462173		0.656794	0.656794	1.99946	0.164279
	GO_CYTOKINE_PRODUCTION	0.493674	0.493674	1.57081	0.0462483		0.560506	0.560506	1.77416	0.0512251
	GO_ION_TRANSPORT	0.473783	0.473783	1.57089	0.046289		0.481876	0.481876	1.56329	0.0630141
	GO_POSITIVE_REGULATION_OF_NF_KAPPAB_TRANSCRIPTION_FACTOR_ACTIVITY	0.537314	0.537314	1.56952	0.0463747		0.518359	0.518359	1.50697	0.0765786
	GO_REGULATION_OF_CHOLESTEROL_METABOLIC_PROCESS	0.548918	0.548918	1.56926	0.0464236		0.634165	0.634165	1.71705	0.0478586
	GO_POSITIVE_REGULATION_OF_CELLULAR_COMPONENT_ORGANIZATION	0.469599	0.469599	1.56869	0.0465707		0.512945	0.512945	1.68506	0.0479002
	GO_GROWTH	0.474958	0.474958	1.56807	0.0467816		0.493133	0.493133	1.61029	0.0543017
	GO_NEGATIVE_REGULATION_OF_WNT_SIGNALING_PATHWAY	0.492662	0.492662	1.56689	0.0472076		0.471722	0.471722	1.48944	0.0824195
	GO_REGULATION_OF_WNT_SIGNALING_PATHWAY	0.471152	0.471152	1.56657	0.0472283		0.462548	0.462548	1.52033	0.0725652
	GO_CARBOHYDRATE_METABOLIC_PROCESS	0.483281	0.483281	1.56668	0.0472382		0.525352	0.525352	1.70001	0.0480062
	GO_NEGATIVE_REGULATION_OF_PROTEIN_MODIFICATION_PROCESS	0.485042	0.485042	1.5661	0.04731		0.457402	0.457402	1.45543	0.093239
	GO_DEVELOPMENTAL_GROWTH	0.478596	0.478596	1.56587	0.047352		0.530505	0.530505	1.70327	0.0483289
	GO_CELLULAR_AMIDE_METABOLIC_PROCESS	0.476724	0.476724	1.56613	0.0473578		0.429878	0.429878	1.40417	0.113973
	GO_MODIFICATION_DEPENDENT_MACROMOLECULE_CATABOLIC_PROCESS	0.481939	0.481939	1.56566	0.0473783		0.394411	0.394411	1.26001	0.211083
	GO_ESTABLISHMENT_OF_ORGANELLE_LOCALIZATION	0.485375	0.485375	1.56356	0.047671		0.444697	0.444697	1.38298	0.125062
	GO_ALCOHOL_METABOLIC_PROCESS	0.493446	0.493446	1.56356	0.0477315		0.555323	0.555323	1.7366	0.0469038
	GO_REGULATION_OF_TRANSMEMBRANE_TRANSPORT	0.478231	0.478231	1.56368	0.0477355		0.412906	0.412906	1.32668	0.159507
	GO_REGULATION_OF_NERVOUS_SYSTEM_DEVELOPMENT	0.469831	0.469831	1.56321	0.0477427		0.439207	0.439207	1.38711	0.122595
	GO_PHOSPHATIDYLINOSITOL_3_KINASE_SIGNALING	0.541774	0.541774	1.56376	0.0477652		0.525596	0.525596	1.46595	0.0906084
	GO_CHROMATIN_ASSEMBLY	0.587971	0.587971	1.56381	0.0478053		0.525991	0.525991	1.40443	0.113993
	GO_POSITIVE_REGULATION_OF_CELL_DEATH	0.459922	0.459922	1.56291	0.0478117		0.458718	0.458718	1.50512	0.0771754
	GO_CELLULAR_RESPONSE_TO_INORGANIC_SUBSTANCE	0.479386	0.479386	1.56436	0.0478503		0.47905	0.47905	1.46625	0.0908063
	GO_ORGANOPHOSPHATE_METABOLIC_PROCESS	0.468786	0.468786	1.5639	0.0478507		0.51496	0.51496	1.66631	0.0489311
	GO_CELLULAR_METABOLIC_COMPOUND_SALVAGE	0.607705	0.607705	1.56421	0.0478565		0.709156	0.709156	1.79323	0.0533074
	GO_POSTTRANSCRIPTIONAL_REGULATION_OF_GENE_EXPRESSION	0.469311	0.469311	1.56404	0.0478614		0.382859	0.382859	1.26659	0.205176
	GO_REGULATION_OF_OSSIFICATION	0.510173	0.510173	1.56135	0.0483878		0.467121	0.467121	1.4433	0.0975049
	GO_CELLULAR_RESPONSE_TO_REACTIVE_OXYGEN_SPECIES	0.480398	0.480398	1.56081	0.0484359		0.48584	0.48584	1.50306	0.0777068
	GO_LEUKOCYTE_CHEMOTAXIS	0.519555	0.519555	1.56088	0.0484713		0.512835	0.512835	1.52531	0.0717615
	GO_CARBOHYDRATE_DERIVATIVE_CATABOLIC_PROCESS	0.510041	0.510041	1.56093	0.048503		0.627411	0.627411	1.8505	0.0654921
	GO_RESPONSE_TO_NITROGEN_COMPOUND	0.475441	0.475441	1.56027	0.0485976		0.451275	0.451275	1.46073	0.0917832
	GO_CELL_MORPHOGENESIS_INVOLVED_IN_NEURON_DIFFERENTIATION	0.466701	0.466701	1.55978	0.0487272		0.448288	0.448288	1.43179	0.102687
	GO_PEROXISOMAL_TRANSPORT	0.58907	0.58907	1.55922	0.0488882		0.657879	0.657879	1.66242	0.0489657
	GO_FOREBRAIN_CELL_MIGRATION	0.571661	0.571661	1.55858	0.0490868		0.41833	0.41833	1.1105	0.369427
	GO_EXTRINSIC_APOPTOTIC_SIGNALING_PATHWAY_VIA_DEATH_DOMAIN_RECEPTORS	0.553457	0.553457	1.55727	0.049509		0.64666	0.64666	1.81323	0.0563237
	GO_BLOOD_VESSEL_MORPHOGENESIS	0.467225	0.467225	1.55706	0.0495281		0.492715	0.492715	1.6166	0.0537255
	GO_CELLULAR_KETONE_METABOLIC_PROCESS	0.502648	0.502648	1.55684	0.0495572		0.523211	0.523211	1.61595	0.053852
	GO_INNATE_IMMUNE_RESPONSE	0.474837	0.474837	1.55727	0.0495708		0.495447	0.495447	1.62848	0.0521108
	GO_RNA_MODIFICATION	0.508175	0.508175	1.55656	0.0495913		0.489251	0.489251	1.43404	0.10169
	GO_RESPONSE_TO_ACID_CHEMICAL	0.492368	0.492368	1.55634	0.0496203		0.470395	0.470395	1.4532	0.0942426
	GO_ENDOTHELIAL_CELL_MIGRATION	0.50901	0.50901	1.5559	0.0497485		0.578755	0.578755	1.74485	0.0476021
	GO_CELLULAR_PROTEIN_CATABOLIC_PROCESS	0.476048	0.476048	1.55558	0.0498073		0.451526	0.451526	1.44463	0.0971039
	GO_RESPONSE_TO_ENDOGENOUS_STIMULUS	0.467091	0.467091	1.5551	0.0499725		0.449443	0.449443	1.48053	0.0849997
	GO_REGULATION_OF_CELL_DEATH	0.458232	0.458232	1.55454	0.050005		0.4614	0.4614	1.52089	0.0726398
	GO_INTRACELLULAR_TRANSPORT	0.459506	0.459506	1.55466	0.0500217		0.432019	0.432019	1.45668	0.0930189
	GO_ORGANIC_HYDROXY_COMPOUND_BIOSYNTHETIC_PROCESS	0.494646	0.494646	1.55466	0.0500834		0.478226	0.478226	1.4556	0.0933349
	GO_NEGATIVE_REGULATION_OF_CYTOKINE_PRODUCTION	0.5241	0.5241	1.55413	0.0501055		0.534086	0.534086	1.57028	0.0617602
	GO_POSITIVE_REGULATION_OF_NERVOUS_SYSTEM_DEVELOPMENT	0.48427	0.48427	1.55223	0.0502626		0.471951	0.471951	1.45383	0.0940157
	GO_OSTEOBLAST_DIFFERENTIATION	0.487464	0.487464	1.55224	0.0503238		0.536549	0.536549	1.7308	0.047436
	GO_REGULATION_OF_ESTABLISHMENT_OF_PROTEIN_LOCALIZATION	0.488615	0.488615	1.55193	0.0503258		0.54796	0.54796	1.76356	0.0505045
	GO_PROTEIN_DEPHOSPHORYLATION	0.504173	0.504173	1.55333	0.0503527		0.475078	0.475078	1.45069	0.0952895
	GO_NEGATIVE_REGULATION_OF_GROWTH	0.523197	0.523197	1.55302	0.0503659		0.552006	0.552006	1.67094	0.0485573
	GO_POSITIVE_REGULATION_OF_ENDOCYTOSIS	0.547839	0.547839	1.55226	0.0503715		0.572729	0.572729	1.59901	0.0559796
	GO_RESPONSE_TO_MECHANICAL_STIMULUS	0.505936	0.505936	1.55317	0.050373		0.543089	0.543089	1.64648	0.0503591
	GO_NEGATIVE_REGULATION_OF_MAP_KINASE_ACTIVITY	0.564706	0.564706	1.55247	0.0504017		0.626075	0.626075	1.69178	0.0482882
	GO_MULTI_ORGANISM_BEHAVIOR	0.596996	0.596996	1.55229	0.0504193		0.314156	0.314156	0.796618	0.788225
	GO_RESPONSE_TO_DRUG	0.475858	0.475858	1.55249	0.0504472		0.479	0.479	1.53527	0.0696934
	GO_NEGATIVE_REGULATION_OF_PHOSPHORUS_METABOLIC_PROCESS	0.47772	0.47772	1.55251	0.0505003		0.485237	0.485237	1.54781	0.0667253
	GO_ALTERNATIVE_MRNA_SPLICING_VIA_SPLICEOSOME	0.587875	0.587875	1.5513	0.0505339		0.362623	0.362623	0.945955	0.589901
	GO_REGULATION_OF_PHOSPHOPROTEIN_PHOSPHATASE_ACTIVITY	0.547944	0.547944	1.55058	0.0506567		0.587988	0.587988	1.61977	0.0535895
	GO_SKELETAL_SYSTEM_MORPHOGENESIS	0.492291	0.492291	1.5501	0.0506702		0.549234	0.549234	1.67741	0.0484404
	GO_POSITIVE_REGULATION_OF_NEURON_PROJECTION_DEVELOPMENT	0.501783	0.501783	1.55066	0.0506763		0.548408	0.548408	1.62879	0.0521788
	GO_MONOVALENT_INORGANIC_CATION_TRANSPORT	0.49338	0.49338	1.55076	0.0506997		0.397992	0.397992	1.20168	0.264806
	GO_CARBOHYDRATE_HOMEOSTASIS	0.526842	0.526842	1.55016	0.0507117		0.475816	0.475816	1.42691	0.104373
	GO_ORGANIC_ACID_BIOSYNTHETIC_PROCESS	0.488679	0.488679	1.55019	0.0507594		0.623411	0.623411	1.96855	0.1232
	GO_MYELOID_LEUKOCYTE_MIGRATION	0.503606	0.503606	1.54955	0.050787		0.541284	0.541284	1.65315	0.0494836
	GO_RESPONSE_TO_LIPID	0.474765	0.474765	1.54935	0.0507966		0.478975	0.478975	1.53957	0.068502
	GO_RESPONSE_TO_RETINOIC_ACID	0.521621	0.521621	1.54962	0.0508091		0.437606	0.437606	1.27159	0.201047
	GO_INTRACELLULAR_PROTEIN_TRANSPORT	0.466503	0.466503	1.54862	0.0509842		0.433591	0.433591	1.45737	0.0928998
	GO_POSITIVE_REGULATION_OF_ORGANELLE_ORGANIZATION	0.472215	0.472215	1.54875	0.050993		0.4653	0.4653	1.50341	0.077686
	GO_RESPONSE_TO_NUTRIENT	0.508306	0.508306	1.5481	0.0511255		0.567813	0.567813	1.73767	0.0469109
	GO_RESPONSE_TO_REACTIVE_OXYGEN_SPECIES	0.484035	0.484035	1.54762	0.0512507		0.493068	0.493068	1.53166	0.0705913
	GO_GLUTAMINE_FAMILY_AMINO_ACID_METABOLIC_PROCESS	0.559015	0.559015	1.54737	0.0513043		0.558938	0.558938	1.52338	0.072079
	GO_REGULATION_OF_MAP_KINASE_ACTIVITY	0.487048	0.487048	1.54631	0.0516921		0.569822	0.569822	1.77802	0.0512426
	GO_NEGATIVE_REGULATION_OF_NEURON_DEATH	0.501618	0.501618	1.54571	0.0518076		0.520042	0.520042	1.56038	0.0635878
	GO_REGULATION_OF_OSTEOBLAST_DIFFERENTIATION	0.522495	0.522495	1.54574	0.0518559		0.500164	0.500164	1.47659	0.0863895
	GO_LYMPHOCYTE_ACTIVATION_INVOLVED_IN_IMMUNE_RESPONSE	0.521072	0.521072	1.54501	0.0520611		0.498535	0.498535	1.40054	0.115928
	GO_REGULATION_OF_PRODUCTION_OF_MOLECULAR_MEDIATOR_OF_IMMUNE_RESPONSE	0.514496	0.514496	1.54443	0.0521873		0.547329	0.547329	1.61823	0.0535788
	GO_INTRACELLULAR_RECEPTOR_SIGNALING_PATHWAY	0.505456	0.505456	1.54454	0.0522071		0.40895	0.40895	1.22743	0.240115
	GO_NEGATIVE_REGULATION_OF_DEVELOPMENTAL_PROCESS	0.465446	0.465446	1.54393	0.0523005		0.458704	0.458704	1.48509	0.0834411
	GO_REGULATION_OF_ENDOTHELIAL_CELL_MIGRATION	0.51332	0.51332	1.54273	0.0525706		0.521486	0.521486	1.54166	0.0681387
	GO_POSITIVE_REGULATION_OF_DENDRITE_DEVELOPMENT	0.565635	0.565635	1.54298	0.0525871		0.797928	0.797928	2.06105	0.279316
	GO_RESPONSE_TO_BIOTIC_STIMULUS	0.47139	0.47139	1.5425	0.0526041		0.478328	0.478328	1.56408	0.0627809
	GO_CELLULAR_RESPONSE_TO_OXYGEN_CONTAINING_COMPOUND	0.468994	0.468994	1.54275	0.0526266		0.438966	0.438966	1.43393	0.10166
	GO_NEGATIVE_REGULATION_OF_CELL_GROWTH	0.537687	0.537687	1.54301	0.0526384		0.570478	0.570478	1.67354	0.048533
	GO_POSITIVE_REGULATION_OF_FIBROBLAST_PROLIFERATION	0.570382	0.570382	1.54227	0.0526387		0.679825	0.679825	1.74404	0.0473966
	GO_THIOESTER_METABOLIC_PROCESS	0.538803	0.538803	1.54204	0.0526721		0.647648	0.647648	1.83598	0.0620332
	GO_REGULATION_OF_TELOMERE_MAINTENANCE_VIA_TELOMERE_LENGTHENING	0.573872	0.573872	1.54118	0.0528034		0.45127	0.45127	1.19842	0.267684
	GO_REGULATION_OF_ION_TRANSPORT	0.472653	0.472653	1.54136	0.0528333		0.457835	0.457835	1.45292	0.0942375
	GO_REGULATION_OF_EMBRYONIC_DEVELOPMENT	0.492208	0.492208	1.5412	0.0528533		0.442718	0.442718	1.30301	0.176078
	GO_BRANCHING_MORPHOGENESIS_OF_AN_EPITHELIAL_TUBE	0.521671	0.521671	1.54142	0.0528679		0.509552	0.509552	1.47553	0.0867493
	GO_BLASTOCYST_FORMATION	0.586342	0.586342	1.54008	0.0529971		0.415598	0.415598	1.05939	0.435597
	GO_RNA_PROCESSING	0.453583	0.453583	1.54027	0.0529999		0.333777	0.333777	1.0918	0.392237
	GO_TRANSMISSION_OF_NERVE_IMPULSE	0.575887	0.575887	1.54041	0.0530002		0.705814	0.705814	1.78362	0.0520869
	GO_MOLTING_CYCLE_PROCESS	0.549855	0.549855	1.54053	0.05301		0.372783	0.372783	1.01318	0.497443
	GO_NEGATIVE_REGULATION_OF_CELL_DEATH	0.468001	0.468001	1.53966	0.0530458		0.477587	0.477587	1.53054	0.0706905
	GO_PROTEOLYSIS	0.467535	0.467535	1.53973	0.0530779		0.56187	0.56187	1.84004	0.0630702
	GO_REGULATION_OF_LIPID_BIOSYNTHETIC_PROCESS	0.507131	0.507131	1.53934	0.0530848		0.606321	0.606321	1.77266	0.0508562
	GO_APOPTOTIC_SIGNALING_PATHWAY	0.470507	0.470507	1.53936	0.053138		0.47456	0.47456	1.52536	0.0718166
	GO_POSITIVE_REGULATION_OF_CYTOKINE_PRODUCTION_INVOLVED_IN_IMMUNE_RESPONSE	0.59975	0.59975	1.53816	0.0532806		0.591684	0.591684	1.5387	0.0688278
	GO_RESPONSE_TO_HYDROGEN_PEROXIDE	0.501422	0.501422	1.53784	0.0533048		0.455575	0.455575	1.35351	0.142182
	GO_CELLULAR_HORMONE_METABOLIC_PROCESS	0.526212	0.526212	1.53794	0.0533137		0.547746	0.547746	1.57016	0.0617313
	GO_RENAL_SYSTEM_PROCESS	0.53977	0.53977	1.53864	0.0533172		0.569433	0.569433	1.61238	0.0542079
	GO_DEFENSE_RESPONSE	0.468038	0.468038	1.53817	0.0533407		0.518941	0.518941	1.6873	0.0479963
	GO_GOLGI_ORGANIZATION	0.537337	0.537337	1.53758	0.0533587		0.488131	0.488131	1.39833	0.11711
	GO_NEGATIVE_REGULATION_OF_CELL_CYCLE	0.483355	0.483355	1.53743	0.0533637		0.404491	0.404491	1.27639	0.196856
	GO_RESPONSE_TO_OXYGEN_CONTAINING_COMPOUND	0.465963	0.465963	1.53837	0.0533773		0.446849	0.446849	1.46628	0.0908776
	GO_TRANSLATIONAL_ELONGATION	0.47501	0.47501	1.53817	0.0533952		0.241422	0.241422	0.730711	0.851479
	GO_REGULATION_OF_LEUKOCYTE_MIGRATION	0.517568	0.517568	1.53702	0.0534915		0.584549	0.584549	1.7647	0.0505716
	GO_TUBE_MORPHOGENESIS	0.45447	0.45447	1.53591	0.0539476		0.456875	0.456875	1.50666	0.076497
	GO_REGULATION_OF_NUCLEOTIDE_METABOLIC_PROCESS	0.553101	0.553101	1.53539	0.0539871		0.616251	0.616251	1.6961	0.0482831
	GO_INOSITOL_LIPID_MEDIATED_SIGNALING	0.522643	0.522643	1.53543	0.0540371		0.50792	0.50792	1.43073	0.103125
	GO_CELLULAR_DETOXIFICATION	0.52897	0.52897	1.53551	0.0540617		0.519282	0.519282	1.48752	0.0825837
	GO_POST_EMBRYONIC_DEVELOPMENT	0.549673	0.549673	1.53474	0.0541521		0.532213	0.532213	1.41436	0.109939
	GO_NEGATIVE_REGULATION_OF_DNA_METABOLIC_PROCESS	0.548484	0.548484	1.53475	0.0542091		0.454142	0.454142	1.25328	0.216987
	GO_CERAMIDE_METABOLIC_PROCESS	0.55171	0.55171	1.53432	0.0542573		0.57322	0.57322	1.55812	0.0643513
	GO_DNA_TEMPLATED_TRANSCRIPTION_ELONGATION	0.536028	0.536028	1.53264	0.0549316		0.427469	0.427469	1.11787	0.360445
	GO_PROTEIN_PHOSPHORYLATION	0.45763	0.45763	1.53231	0.0549528		0.450752	0.450752	1.48057	0.0851569
	GO_REGULATION_OF_RESPONSE_TO_BIOTIC_STIMULUS	0.471025	0.471025	1.53239	0.0549886		0.547006	0.547006	1.78606	0.0519116
	GO_REGULATION_OF_CELL_JUNCTION_ASSEMBLY	0.521102	0.521102	1.53198	0.0550338		0.676656	0.676656	1.98454	0.149346
	GO_DOPAMINE_METABOLIC_PROCESS	0.563699	0.563699	1.53174	0.0550883		0.450367	0.450367	1.1914	0.274395
	GO_AXON_DEVELOPMENT	0.46393	0.46393	1.53	0.0558205		0.467656	0.467656	1.48415	0.0836743
	GO_MACROMOLECULE_CATABOLIC_PROCESS	0.463286	0.463286	1.52892	0.0559472		0.454851	0.454851	1.4986	0.0793494
	GO_CELLULAR_RESPONSE_TO_EXTERNAL_STIMULUS	0.479731	0.479731	1.52934	0.0559684		0.454424	0.454424	1.38402	0.124561
	GO_NEGATIVE_REGULATION_OF_ACTIN_FILAMENT_POLYMERIZATION	0.535457	0.535457	1.52895	0.0559985		0.632657	0.632657	1.80315	0.0544745
	GO_PROTEIN_CATABOLIC_PROCESS	0.468956	0.468956	1.52938	0.0560177		0.452499	0.452499	1.44688	0.0963263
	GO_CHEMOKINE_PRODUCTION	0.583415	0.583415	1.52905	0.0560284		0.650403	0.650403	1.69899	0.0479369
	GO_GLYCOSYL_COMPOUND_METABOLIC_PROCESS	0.526888	0.526888	1.52823	0.0561827		0.539423	0.539423	1.53047	0.0706462
	GO_POSITIVE_REGULATION_OF_MACROAUTOPHAGY	0.572732	0.572732	1.52753	0.0564404		0.459007	0.459007	1.21882	0.24822
	GO_REGULATION_OF_EPITHELIAL_CELL_MIGRATION	0.491995	0.491995	1.52709	0.0565561		0.527338	0.527338	1.61215	0.054132
	GO_GLIOGENESIS	0.484563	0.484563	1.52677	0.0566343		0.492196	0.492196	1.49064	0.0822007
	GO_RESPONSE_TO_ETHANOL	0.521724	0.521724	1.52625	0.0567879		0.533148	0.533148	1.56929	0.0619705
	GO_CELLULAR_COMPONENT_DISASSEMBLY	0.459106	0.459106	1.52511	0.057156		0.423991	0.423991	1.4087	0.11184
	GO_MITOCHONDRION_ORGANIZATION	0.461225	0.461225	1.52517	0.0571869		0.345957	0.345957	1.12422	0.353271
	GO_ERAD_PATHWAY	0.523395	0.523395	1.52478	0.0572534		0.538717	0.538717	1.55436	0.0651323
	GO_REGULATION_OF_AUTOPHAGY	0.50519	0.50519	1.52444	0.0573596		0.432346	0.432346	1.3247	0.160986
	GO_SMALL_MOLECULE_CATABOLIC_PROCESS	0.49241	0.49241	1.52357	0.0576609		0.575548	0.575548	1.81388	0.0564298
	GO_REGULATION_OF_TRANSPORTER_ACTIVITY	0.462578	0.462578	1.52361	0.0577001		0.443231	0.443231	1.41929	0.107899
	GO_INTRACELLULAR_ESTROGEN_RECEPTOR_SIGNALING_PATHWAY	0.582432	0.582432	1.52264	0.0578981		0.559663	0.559663	1.48802	0.0828293
	GO_REGULATION_OF_RECEPTOR_MEDIATED_ENDOCYTOSIS	0.54229	0.54229	1.52265	0.0579519		0.564147	0.564147	1.49548	0.0805761
	GO_AMINOGLYCAN_METABOLIC_PROCESS	0.485553	0.485553	1.52274	0.0579746		0.592867	0.592867	1.75321	0.0489067
	GO_REGULATION_OF_PROTEASOMAL_PROTEIN_CATABOLIC_PROCESS	0.510297	0.510297	1.52231	0.057985		0.487058	0.487058	1.44373	0.0973379
	GO_BEHAVIOR	0.470674	0.470674	1.5218	0.0581676		0.453727	0.453727	1.42257	0.106316
	GO_REGULATION_OF_INTRACELLULAR_STEROID_HORMONE_RECEPTOR_SIGNALING_PATHWAY	0.534755	0.534755	1.52129	0.0583442		0.496323	0.496323	1.39474	0.118433
	GO_CELLULAR_RESPONSE_TO_HORMONE_STIMULUS	0.477913	0.477913	1.52111	0.0583692		0.430833	0.430833	1.36278	0.137461
	GO_TUMOR_NECROSIS_FACTOR_MEDIATED_SIGNALING_PATHWAY	0.493599	0.493599	1.51974	0.058626		0.496907	0.496907	1.50938	0.0757413
	GO_CELL_CHEMOTAXIS	0.492399	0.492399	1.51961	0.0586284		0.428526	0.428526	1.29429	0.183207
	GO_RESPONSE_TO_GAMMA_RADIATION	0.562776	0.562776	1.52015	0.0586344		0.577764	0.577764	1.48771	0.0826524
	GO_POST_TRANSLATIONAL_PROTEIN_MODIFICATION	0.488022	0.488022	1.52025	0.0586487		0.598748	0.598748	1.89674	0.0828606
	GO_REGULATION_OF_CHEMOTAXIS	0.506913	0.506913	1.51997	0.0586501		0.457324	0.457324	1.33916	0.151429
	GO_NEGATIVE_REGULATION_OF_CELL_DIFFERENTIATION	0.465167	0.465167	1.51983	0.0586513		0.438755	0.438755	1.38843	0.121801
	GO_EPITHELIUM_DEVELOPMENT	0.45228	0.45228	1.51941	0.0586639		0.403442	0.403442	1.3268	0.159513
	GO_CELL_FATE_DETERMINATION	0.547707	0.547707	1.51926	0.0586651		0.471984	0.471984	1.24357	0.225573
	GO_RESPONSE_TO_KETONE	0.489773	0.489773	1.52025	0.0587108		0.454065	0.454065	1.36911	0.133583
	GO_RELEASE_OF_CYTOCHROME_C_FROM_MITOCHONDRIA	0.548884	0.548884	1.51839	0.0589346		0.576358	0.576358	1.50697	0.0764963
	GO_SENSORY_ORGAN_DEVELOPMENT	0.457244	0.457244	1.51847	0.0589601		0.433909	0.433909	1.39121	0.120663
	GO_B_CELL_RECEPTOR_SIGNALING_PATHWAY	0.54441	0.54441	1.51757	0.0591602		0.604685	0.604685	1.56298	0.0629749
	GO_REGULATION_OF_EPITHELIAL_CELL_DIFFERENTIATION	0.500127	0.500127	1.51759	0.0592177		0.470354	0.470354	1.39805	0.117246
	GO_NEGATIVE_REGULATION_OF_TRANSFERASE_ACTIVITY	0.483261	0.483261	1.51649	0.0593698		0.459866	0.459866	1.41449	0.109939
	GO_DETOXIFICATION	0.528085	0.528085	1.51652	0.0594174		0.557485	0.557485	1.59912	0.0560099
	GO_POSITIVE_REGULATION_OF_NEURON_DIFFERENTIATION	0.483561	0.483561	1.51673	0.0594516		0.509167	0.509167	1.53244	0.0705751
	GO_POSITIVE_REGULATION_OF_RNA_METABOLIC_PROCESS	0.462062	0.462062	1.51658	0.0594596		0.427526	0.427526	1.36556	0.135533
	GO_POSITIVE_REGULATION_OF_EPITHELIAL_CELL_PROLIFERATION	0.479352	0.479352	1.5168	0.0594852		0.407724	0.407724	1.25291	0.217283
	GO_CELLULAR_RESPONSE_TO_STARVATION	0.519801	0.519801	1.51542	0.0597332		0.342815	0.342815	0.954023	0.580254
	GO_REGULATION_OF_MITOCHONDRION_ORGANIZATION	0.519138	0.519138	1.51555	0.0597429		0.44577	0.44577	1.34441	0.147878
	GO_MYELOID_CELL_DEVELOPMENT	0.560955	0.560955	1.51482	0.0599485		0.581873	0.581873	1.58508	0.0587018
	GO_REGULATION_OF_DNA_METABOLIC_PROCESS	0.47797	0.47797	1.51428	0.0601645		0.405809	0.405809	1.27162	0.201154
	GO_CELLULAR_ALDEHYDE_METABOLIC_PROCESS	0.536517	0.536517	1.51378	0.0603312		0.586988	0.586988	1.72363	0.0476761
	GO_NEURON_APOPTOTIC_PROCESS	0.470397	0.470397	1.51283	0.0607121		0.593194	0.593194	1.81679	0.0566993
	GO_NEGATIVE_REGULATION_OF_SMALL_MOLECULE_METABOLIC_PROCESS	0.549598	0.549598	1.51242	0.0608324		0.717025	0.717025	1.96247	0.121594
	GO_REGULATION_OF_ORGANELLE_ASSEMBLY	0.505326	0.505326	1.51135	0.0612299		0.501225	0.501225	1.41402	0.109973
	GO_NEGATIVE_REGULATION_OF_DEFENSE_RESPONSE	0.519354	0.519354	1.51145	0.061239		0.583731	0.583731	1.66842	0.0485219
	GO_CELLULAR_RESPONSE_TO_NUTRIENT	0.543311	0.543311	1.51092	0.0613547		0.568464	0.568464	1.53767	0.0689227
	GO_NEGATIVE_REGULATION_OF_CELL_ADHESION	0.485352	0.485352	1.51008	0.0617228		0.569191	0.569191	1.7237	0.0477728
	GO_CELLULAR_AMINO_ACID_METABOLIC_PROCESS	0.476748	0.476748	1.50957	0.061822		0.537949	0.537949	1.71331	0.0475999
	GO_NEGATIVE_REGULATION_OF_DEVELOPMENTAL_GROWTH	0.524469	0.524469	1.5097	0.061822		0.536229	0.536229	1.51565	0.0738932
	GO_ORGANELLE_LOCALIZATION	0.460452	0.460452	1.50867	0.0621665		0.444912	0.444912	1.40257	0.114736
	GO_LIPID_METABOLIC_PROCESS	0.458961	0.458961	1.50871	0.0622078		0.476396	0.476396	1.53069	0.0707137
	GO_REGULATION_OF_OXIDATIVE_STRESS_INDUCED_CELL_DEATH	0.551663	0.551663	1.50712	0.0622914		0.52005	0.52005	1.35852	0.139746
	GO_RESPONSE_TO_CALCIUM_ION	0.470355	0.470355	1.50659	0.0623011		0.609169	0.609169	1.88352	0.0778732
	GO_SPHINGOLIPID_BIOSYNTHETIC_PROCESS	0.503234	0.503234	1.50672	0.0623016		0.519196	0.519196	1.49717	0.0799604
	GO_REGULATION_OF_NEURON_DIFFERENTIATION	0.45551	0.45551	1.50692	0.0623334		0.46533	0.46533	1.46473	0.0906026
	GO_NEGATIVE_REGULATION_OF_CELLULAR_PROTEIN_CATABOLIC_PROCESS	0.589374	0.589374	1.50715	0.0623387		0.374273	0.374273	1.02691	0.479428
	GO_REGULATION_OF_SMALL_MOLECULE_METABOLIC_PROCESS	0.465604	0.465604	1.50675	0.0623551		0.50752	0.50752	1.59757	0.0560304
	GO_CELL_MORPHOGENESIS_INVOLVED_IN_DIFFERENTIATION	0.445336	0.445336	1.50748	0.0623596		0.499574	0.499574	1.61791	0.053594
	GO_CELLULAR_MACROMOLECULE_LOCALIZATION	0.450359	0.450359	1.50776	0.0623596		0.411482	0.411482	1.38352	0.124762
	GO_NEGATIVE_REGULATION_OF_IMMUNE_RESPONSE	0.519804	0.519804	1.5076	0.0623719		0.592598	0.592598	1.68403	0.0477728
	GO_CELLULAR_GLUCOSE_HOMEOSTASIS	0.535212	0.535212	1.50715	0.0624031		0.421834	0.421834	1.22034	0.246687
	GO_POSITIVE_REGULATION_OF_ESTABLISHMENT_OF_PROTEIN_LOCALIZATION	0.486044	0.486044	1.50802	0.0624128		0.534103	0.534103	1.69148	0.0481672
	GO_INTERLEUKIN_6_PRODUCTION	0.503159	0.503159	1.50789	0.0624251		0.587343	0.587343	1.72972	0.0475398
	GO_PROTEASOMAL_PROTEIN_CATABOLIC_PROCESS	0.469722	0.469722	1.50776	0.0624255		0.452732	0.452732	1.41697	0.10903
	GO_NUCLEAR_TRANSPORT	0.490005	0.490005	1.50722	0.0624325		0.461124	0.461124	1.39389	0.118936
	GO_CARDIAC_VENTRICLE_MORPHOGENESIS	0.55307	0.55307	1.50588	0.0625355		0.507582	0.507582	1.35804	0.139723
	GO_MITOCHONDRIAL_GENE_EXPRESSION	0.481187	0.481187	1.50593	0.0625764		0.262851	0.262851	0.773564	0.813074
	GO_MESENCHYME_DEVELOPMENT	0.471901	0.471901	1.5053	0.0626857		0.458669	0.458669	1.41895	0.107968
	GO_SIGNAL_TRANSDUCTION_BY_PROTEIN_PHOSPHORYLATION	0.460676	0.460676	1.5054	0.0626961		0.501187	0.501187	1.62684	0.0522921
	GO_REGULATION_OF_SYNAPTIC_VESICLE_EXOCYTOSIS	0.552088	0.552088	1.50482	0.0627711		0.416515	0.416515	1.13068	0.346039
	GO_CELL_PART_MORPHOGENESIS	0.449454	0.449454	1.50488	0.0628111		0.434545	0.434545	1.39116	0.120599
	GO_POSITIVE_REGULATION_OF_CELL_POPULATION_PROLIFERATION	0.450186	0.450186	1.50428	0.0629108		0.441072	0.441072	1.42371	0.105954
	GO_SOMITE_DEVELOPMENT	0.515854	0.515854	1.50429	0.0629718		0.430081	0.430081	1.19325	0.272536
	GO_CELLULAR_AMINO_ACID_CATABOLIC_PROCESS	0.522119	0.522119	1.50383	0.0630637		0.583867	0.583867	1.74448	0.047441
	GO_MEMBRANE_PROTEIN_PROTEOLYSIS	0.578503	0.578503	1.50362	0.0631095		0.715102	0.715102	1.8938	0.0822256
	GO_CYTOKINE_SECRETION	0.524626	0.524626	1.50313	0.0631692		0.649295	0.649295	1.8744	0.070919
	GO_MAINTENANCE_OF_PROTEIN_LOCATION_IN_CELL	0.569112	0.569112	1.50325	0.063179		0.568102	0.568102	1.58212	0.0593239
	GO_POSITIVE_REGULATION_OF_RESPONSE_TO_EXTERNAL_STIMULUS	0.462847	0.462847	1.50334	0.0631971		0.507959	0.507959	1.63387	0.0513624
	GO_NEGATIVE_REGULATION_OF_NEURON_PROJECTION_DEVELOPMENT	0.52048	0.52048	1.50291	0.0632147		0.573981	0.573981	1.61288	0.0542053
	GO_EAR_DEVELOPMENT	0.490059	0.490059	1.50267	0.0632883		0.453761	0.453761	1.35909	0.139509
	GO_CELLULAR_MODIFIED_AMINO_ACID_METABOLIC_PROCESS	0.507337	0.507337	1.50224	0.0634345		0.463096	0.463096	1.3911	0.120536
	GO_ESTABLISHMENT_OF_PROTEIN_LOCALIZATION_TO_MEMBRANE	0.482656	0.482656	1.50189	0.063542		0.42251	0.42251	1.39699	0.117588
	GO_REGULATION_OF_PROTEIN_DEPHOSPHORYLATION	0.528904	0.528904	1.50165	0.0636077		0.582043	0.582043	1.61428	0.0540875
	GO_ORGANONITROGEN_COMPOUND_CATABOLIC_PROCESS	0.461658	0.461658	1.501	0.0638797		0.524261	0.524261	1.69211	0.0483231
	GO_CELLULAR_RESPONSE_TO_EXTRACELLULAR_STIMULUS	0.490195	0.490195	1.50061	0.0639521		0.380196	0.380196	1.12989	0.346832
	GO_MAMMARY_GLAND_DEVELOPMENT	0.51637	0.51637	1.50069	0.0639781		0.466301	0.466301	1.35905	0.139433
	GO_REGULATION_OF_CELL_PROJECTION_ORGANIZATION	0.45175	0.45175	1.50003	0.0640168		0.486045	0.486045	1.55062	0.0663174
	GO_BLASTOCYST_DEVELOPMENT	0.520738	0.520738	1.50024	0.0640689		0.354394	0.354394	0.977167	0.549117
	GO_NEGATIVE_REGULATION_OF_CELLULAR_AMIDE_METABOLIC_PROCESS	0.506678	0.506678	1.50006	0.0640748		0.505169	0.505169	1.51271	0.0746998
	GO_PROTEIN_CONTAINING_COMPLEX_DISASSEMBLY	0.454751	0.454751	1.49979	0.0640764		0.357952	0.357952	1.15277	0.317924
	GO_REGULATION_OF_INTRACELLULAR_SIGNAL_TRANSDUCTION	0.449926	0.449926	1.49921	0.0642457		0.483264	0.483264	1.57791	0.0603738
	GO_POSITIVE_REGULATION_OF_CHEMOTAXIS	0.519468	0.519468	1.49926	0.0642822		0.444028	0.444028	1.2636	0.20826
	GO_IN_UTERO_EMBRYONIC_DEVELOPMENT	0.46125	0.46125	1.49819	0.0646472		0.414405	0.414405	1.29563	0.182213
	GO_POSITIVE_REGULATION_OF_EPITHELIAL_CELL_MIGRATION	0.491423	0.491423	1.49791	0.0646997		0.523226	0.523226	1.53211	0.0705403
	GO_PROTEIN_IMPORT	0.49845	0.49845	1.49773	0.064745		0.519594	0.519594	1.55571	0.0647295
	GO_RECEPTOR_METABOLIC_PROCESS	0.501911	0.501911	1.49742	0.0648363		0.46464	0.46464	1.34834	0.145667
	GO_REGULATION_OF_CELLULAR_KETONE_METABOLIC_PROCESS	0.493675	0.493675	1.4965	0.0652397		0.550899	0.550899	1.67636	0.0485927
	GO_NIK_NF_KAPPAB_SIGNALING	0.480576	0.480576	1.49617	0.0653569		0.418686	0.418686	1.291	0.185476
	GO_CHONDROCYTE_DEVELOPMENT	0.523617	0.523617	1.49508	0.0656979		0.583962	0.583962	1.5984	0.0560378
	GO_REGULATION_OF_GLUCOSE_METABOLIC_PROCESS	0.505696	0.505696	1.49497	0.0657022		0.595726	0.595726	1.68622	0.0478984
	GO_REGULATION_OF_CATION_CHANNEL_ACTIVITY	0.467403	0.467403	1.49514	0.0657366		0.434367	0.434367	1.3043	0.175186
	GO_INTRACELLULAR_STEROID_HORMONE_RECEPTOR_SIGNALING_PATHWAY	0.497655	0.497655	1.49478	0.06574		0.487785	0.487785	1.46902	0.0900258
	GO_REGULATION_OF_ACTOMYOSIN_STRUCTURE_ORGANIZATION	0.535876	0.535876	1.49515	0.0657957		0.637587	0.637587	1.76473	0.0507192
	GO_TUBE_DEVELOPMENT	0.442302	0.442302	1.4941	0.0660248		0.451801	0.451801	1.47993	0.0852468
	GO_TRANSMEMBRANE_RECEPTOR_PROTEIN_SERINE_THREONINE_KINASE_SIGNALING_PATHWAY	0.479009	0.479009	1.49293	0.0665445		0.469629	0.469629	1.48664	0.0828929
	GO_UBIQUITIN_DEPENDENT_ERAD_PATHWAY	0.51722	0.51722	1.49257	0.0666534		0.457931	0.457931	1.29141	0.185318
	GO_SYNAPSE_ASSEMBLY	0.535869	0.535869	1.49215	0.0667531		0.466129	0.466129	1.31591	0.166791
	GO_TUMOR_NECROSIS_FACTOR_SUPERFAMILY_CYTOKINE_PRODUCTION	0.500574	0.500574	1.49221	0.0667884		0.595356	0.595356	1.74931	0.047906
	GO_RESPONSE_TO_ALCOHOL	0.491812	0.491812	1.49108	0.0668103		0.491404	0.491404	1.50793	0.0762574
	GO_LOCOMOTORY_BEHAVIOR	0.48169	0.48169	1.49185	0.0668321		0.513048	0.513048	1.55183	0.0659261
	GO_CELLULAR_RESPONSE_TO_NITROGEN_COMPOUND	0.461773	0.461773	1.4915	0.0668564		0.442924	0.442924	1.41503	0.10974
	GO_REGULATION_OF_MULTI_ORGANISM_PROCESS	0.460346	0.460346	1.49108	0.0668766		0.502313	0.502313	1.6044	0.0555331
	GO_MESENCHYMAL_CELL_DIFFERENTIATION	0.471753	0.471753	1.49161	0.0668806		0.480923	0.480923	1.45743	0.0929516
	GO_POSITIVE_REGULATION_OF_CELLULAR_BIOSYNTHETIC_PROCESS	0.454102	0.454102	1.49118	0.0668816		0.436711	0.436711	1.3993	0.11647
	GO_NEGATIVE_REGULATION_OF_MOLECULAR_FUNCTION	0.456805	0.456805	1.49132	0.0668887		0.519613	0.519613	1.65308	0.0494184
	GO_MEMORY	0.541558	0.541558	1.49081	0.0668937		0.515014	0.515014	1.4398	0.0992426
	GO_SPROUTING_ANGIOGENESIS	0.498396	0.498396	1.49066	0.0669007		0.435779	0.435779	1.27007	0.202308
	GO_POSITIVE_REGULATION_OF_MYELOID_LEUKOCYTE_DIFFERENTIATION	0.593133	0.593133	1.49043	0.0669398		0.506875	0.506875	1.33636	0.153609
	GO_REGULATION_OF_MUSCLE_CELL_DIFFERENTIATION	0.506231	0.506231	1.49016	0.0670339		0.475539	0.475539	1.36734	0.134513
	GO_PROTEIN_AUTOPHOSPHORYLATION	0.481726	0.481726	1.48969	0.0672288		0.347091	0.347091	1.04754	0.45162
	GO_POSITIVE_REGULATION_OF_RESPONSE_TO_BIOTIC_STIMULUS	0.464309	0.464309	1.48937	0.0673454		0.525725	0.525725	1.68218	0.0478669
	GO_NUCLEAR_EXPORT	0.49328	0.49328	1.48866	0.067479		0.441181	0.441181	1.30488	0.174845
	GO_CARDIAC_MUSCLE_CELL_ACTION_POTENTIAL	0.495039	0.495039	1.48871	0.0675144		0.479527	0.479527	1.36132	0.138247
	GO_REGULATION_OF_CYTOKINE_PRODUCTION_INVOLVED_IN_IMMUNE_RESPONSE	0.53289	0.53289	1.48879	0.067549		0.624492	0.624492	1.72946	0.0474782
	GO_RECEPTOR_MEDIATED_ENDOCYTOSIS	0.491141	0.491141	1.48835	0.067557		0.606929	0.606929	1.82106	0.0585187
	GO_NOTCH_SIGNALING_PATHWAY	0.509019	0.509019	1.48818	0.0675722		0.481273	0.481273	1.44028	0.0991904
	GO_RETINOL_METABOLIC_PROCESS	0.552164	0.552164	1.48881	0.0676095		0.671396	0.671396	1.74169	0.046918
	GO_CELLULAR_PROTEIN_CONTAINING_COMPLEX_ASSEMBLY	0.455835	0.455835	1.48772	0.0676296		0.486376	0.486376	1.59635	0.0563963
	GO_AMEBOIDAL_TYPE_CELL_MIGRATION	0.4652	0.4652	1.4878	0.0676512		0.540132	0.540132	1.69127	0.048137
	GO_CELL_CYCLE_DNA_REPLICATION	0.555221	0.555221	1.48749	0.0676803		0.423404	0.423404	1.12622	0.350701
	GO_EPITHELIAL_CELL_DIFFERENTIATION	0.455864	0.455864	1.48784	0.0676986		0.422968	0.422968	1.35017	0.144447
	GO_RIBOSOMAL_SMALL_SUBUNIT_BIOGENESIS	0.507798	0.507798	1.48722	0.0677025		0.286994	0.286994	0.782673	0.804514
	GO_POSITIVE_REGULATION_OF_TRANSCRIPTION_BY_RNA_POLYMERASE_II	0.462102	0.462102	1.48731	0.0677112		0.416182	0.416182	1.30757	0.172859
	GO_REGULATION_OF_BIOMINERALIZATION	0.535352	0.535352	1.48656	0.0679504		0.524352	0.524352	1.48774	0.0827248
	GO_PROTEIN_TARGETING	0.463577	0.463577	1.48616	0.0680873		0.369567	0.369567	1.23061	0.237408
	GO_CARDIAC_MUSCLE_TISSUE_MORPHOGENESIS	0.563113	0.563113	1.48553	0.0683747		0.534657	0.534657	1.38434	0.124428
	GO_NEGATIVE_REGULATION_OF_CATABOLIC_PROCESS	0.499448	0.499448	1.48515	0.0684525		0.374843	0.374843	1.1203	0.357356
	GO_CELL_CYCLE_PHASE_TRANSITION	0.456899	0.456899	1.48502	0.0684598		0.404713	0.404713	1.30573	0.174271
	GO_CATECHOLAMINE_METABOLIC_PROCESS	0.527172	0.527172	1.48516	0.068516		0.481328	0.481328	1.31774	0.165464
	GO_RESPONSE_TO_HORMONE	0.456302	0.456302	1.48469	0.0685544		0.437572	0.437572	1.40611	0.113395
	GO_PROTEIN_MODIFICATION_BY_SMALL_PROTEIN_REMOVAL	0.475176	0.475176	1.48446	0.0686214		0.348473	0.348473	1.08404	0.402821
	GO_ACTIVATION_OF_CYSTEINE_TYPE_ENDOPEPTIDASE_ACTIVITY_INVOLVED_IN_APOPTOTIC_PROCESS	0.523741	0.523741	1.48428	0.0686618		0.542334	0.542334	1.52034	0.072719
	GO_CELL_CYCLE_ARREST	0.495486	0.495486	1.48391	0.0687814		0.407735	0.407735	1.2175	0.24953
	GO_REGULATION_OF_CATABOLIC_PROCESS	0.45603	0.45603	1.48378	0.0687825		0.376888	0.376888	1.22607	0.241206
	GO_RAS_PROTEIN_SIGNAL_TRANSDUCTION	0.450303	0.450303	1.48326	0.0689437		0.464318	0.464318	1.47644	0.0863991
	GO_REGULATION_OF_FATTY_ACID_METABOLIC_PROCESS	0.547676	0.547676	1.48332	0.0689798		0.67585	0.67585	1.84059	0.0635847
	GO_POSITIVE_REGULATION_OF_CELL_PROJECTION_ORGANIZATION	0.468532	0.468532	1.48274	0.0690272		0.477191	0.477191	1.44749	0.0965759
	GO_REGULATION_OF_MAPK_CASCADE	0.464476	0.464476	1.48298	0.0690313		0.530213	0.530213	1.68795	0.0479588
	GO_NEGATIVE_REGULATION_OF_BIOSYNTHETIC_PROCESS	0.453906	0.453906	1.48238	0.0690814		0.393072	0.393072	1.24714	0.221955
	GO_ER_NUCLEUS_SIGNALING_PATHWAY	0.541847	0.541847	1.48274	0.0690935		0.556544	0.556544	1.5397	0.0686047
	GO_PROTEIN_LOCALIZATION_TO_NUCLEUS	0.4912	0.4912	1.48248	0.0691		0.481455	0.481455	1.44487	0.0970436
	GO_POSITIVE_REGULATION_OF_ION_TRANSPORT	0.48445	0.48445	1.48195	0.0691002		0.517015	0.517015	1.58789	0.0581727
	GO_POSITIVE_REGULATION_OF_MULTI_ORGANISM_PROCESS	0.470962	0.470962	1.4822	0.0691297		0.525167	0.525167	1.63742	0.0509265
	GO_REGULATION_OF_DNA_BIOSYNTHETIC_PROCESS	0.505409	0.505409	1.48201	0.0691479		0.420975	0.420975	1.21577	0.251243
	GO_ASTROCYTE_DIFFERENTIATION	0.525836	0.525836	1.48105	0.069367		0.493249	0.493249	1.31545	0.16715
	GO_GENERATION_OF_PRECURSOR_METABOLITES_AND_ENERGY	0.45564	0.45564	1.48117	0.0693742		0.523392	0.523392	1.68404	0.0478584
	GO_ERK1_AND_ERK2_CASCADE	0.500932	0.500932	1.48093	0.0693753		0.629911	0.629911	1.93736	0.111022
	GO_ENDOCRINE_SYSTEM_DEVELOPMENT	0.496772	0.496772	1.48125	0.069394		0.481203	0.481203	1.37476	0.130484
	GO_AUTOPHAGOSOME_ORGANIZATION	0.536484	0.536484	1.48065	0.069448		0.399531	0.399531	1.04897	0.450542
	GO_NEGATIVE_REGULATION_OF_NEURON_APOPTOTIC_PROCESS	0.48133	0.48133	1.48047	0.0694668		0.536368	0.536368	1.57819	0.0603694
	GO_ENDOCRINE_PROCESS	0.596523	0.596523	1.47961	0.0698566		0.732641	0.732641	1.88019	0.0743835
	GO_POSITIVE_REGULATION_OF_PROTEIN_METABOLIC_PROCESS	0.448791	0.448791	1.4792	0.0700123		0.470909	0.470909	1.5226	0.0722497
	GO_REGULATION_OF_EXTRINSIC_APOPTOTIC_SIGNALING_PATHWAY_VIA_DEATH_DOMAIN_RECEPTORS	0.538797	0.538797	1.47904	0.0700285		0.665559	0.665559	1.83441	0.061525
	GO_EPIDERMIS_DEVELOPMENT	0.458225	0.458225	1.47843	0.0702662		0.450588	0.450588	1.40843	0.111835
	GO_NEGATIVE_REGULATION_OF_NUCLEOBASE_CONTAINING_COMPOUND_METABOLIC_PROCESS	0.455092	0.455092	1.47745	0.0707496		0.356488	0.356488	1.12398	0.353237
	GO_ANTIGEN_PROCESSING_AND_PRESENTATION_OF_PEPTIDE_OR_POLYSACCHARIDE_ANTIGEN_VIA_MHC_CLASS_II	0.523253	0.523253	1.47685	0.070778		0.541662	0.541662	1.56191	0.0631813
	GO_CELLULAR_LIPID_METABOLIC_PROCESS	0.445746	0.445746	1.4767	0.0707886		0.485601	0.485601	1.56793	0.0621012
	GO_PROTEIN_POLYUBIQUITINATION	0.467039	0.467039	1.47695	0.0708055		0.362288	0.362288	1.12966	0.346985
	GO_RESPONSE_TO_VITAMIN	0.508834	0.508834	1.4772	0.0708139		0.600846	0.600846	1.79073	0.0528174
	GO_REGULATION_OF_PHAGOCYTOSIS	0.531356	0.531356	1.47697	0.0708628		0.585987	0.585987	1.63355	0.0513723
	GO_CELLULAR_RESPONSE_TO_INSULIN_STIMULUS	0.503302	0.503302	1.47594	0.071105		0.400508	0.400508	1.16873	0.299625
	GO_EPITHELIAL_TO_MESENCHYMAL_TRANSITION	0.478566	0.478566	1.47484	0.0716034		0.510581	0.510581	1.5154	0.0739396
	GO_REGULATION_OF_CELL_MORPHOGENESIS_INVOLVED_IN_DIFFERENTIATION	0.459243	0.459243	1.47457	0.0716646		0.572287	0.572287	1.78173	0.051943
	GO_CONTRACTILE_ACTIN_FILAMENT_BUNDLE_ASSEMBLY	0.539042	0.539042	1.47396	0.0719403		0.625154	0.625154	1.72784	0.0477753
	GO_LYSOSOME_LOCALIZATION	0.505598	0.505598	1.47357	0.0719593		0.524676	0.524676	1.39697	0.1175
	GO_DETECTION_OF_VISIBLE_LIGHT	0.541168	0.541168	1.47358	0.0720218		0.478779	0.478779	1.30559	0.174261
	GO_REGULATION_OF_CELL_POPULATION_PROLIFERATION	0.441043	0.441043	1.47365	0.0720456		0.438689	0.438689	1.42384	0.106164
	GO_POSITIVE_REGULATION_OF_CELL_DEVELOPMENT	0.454505	0.454505	1.47278	0.0721234		0.525019	0.525019	1.62357	0.0529465
	GO_NEGATIVE_REGULATION_OF_CELL_CYCLE_G1_S_PHASE_TRANSITION	0.521281	0.521281	1.47315	0.0721277		0.553784	0.553784	1.56701	0.0622764
	GO_REGULATION_OF_CELLULAR_CATABOLIC_PROCESS	0.45338	0.45338	1.473	0.0721341		0.377467	0.377467	1.22841	0.239069
	GO_VENTRICULAR_CARDIAC_MUSCLE_TISSUE_DEVELOPMENT	0.569963	0.569963	1.47287	0.0721538		0.391251	0.391251	0.989418	0.531673
	GO_NEGATIVE_REGULATION_OF_MITOCHONDRION_ORGANIZATION	0.547568	0.547568	1.47242	0.0722571		0.471706	0.471706	1.23654	0.232175
	GO_FATTY_ACID_TRANSPORT	0.521598	0.521598	1.47138	0.0726182		0.45343	0.45343	1.26158	0.209639
	GO_POSITIVE_REGULATION_OF_MUSCLE_CELL_DIFFERENTIATION	0.52312	0.52312	1.47144	0.0726452		0.573331	0.573331	1.55002	0.0663127
	GO_NUCLEOSOME_ORGANIZATION	0.541891	0.541891	1.47157	0.0726505		0.476732	0.476732	1.29562	0.182093
	GO_REGULATION_OF_RESPONSE_TO_OXIDATIVE_STRESS	0.517175	0.517175	1.4711	0.0727087		0.576541	0.576541	1.60127	0.0558448
	GO_ACTIVATION_OF_INNATE_IMMUNE_RESPONSE	0.460007	0.460007	1.47091	0.0727558		0.529498	0.529498	1.68591	0.0477733
	GO_ACTIN_FILAMENT_DEPOLYMERIZATION	0.510811	0.510811	1.47074	0.0727982		0.609535	0.609535	1.71701	0.047753
	GO_POSITIVE_REGULATION_OF_MAP_KINASE_ACTIVITY	0.472605	0.472605	1.47011	0.0729904		0.565687	0.565687	1.71122	0.0479017
	GO_NCRNA_TRANSCRIPTION	0.528649	0.528649	1.46989	0.0730221		0.4154	0.4154	1.09302	0.390574
	GO_POSITIVE_REGULATION_OF_CATALYTIC_ACTIVITY	0.436166	0.436166	1.47014	0.0730456		0.435539	0.435539	1.44738	0.0964634
	GO_COTRANSLATIONAL_PROTEIN_TARGETING_TO_MEMBRANE	0.566366	0.566366	1.46756	0.0741868		0.345957	0.345957	0.949461	0.585779
	GO_REGULATION_OF_PHOSPHATASE_ACTIVITY	0.493374	0.493374	1.46673	0.0745248		0.525015	0.525015	1.5165	0.0735588
	GO_STEROL_HOMEOSTASIS	0.547118	0.547118	1.46683	0.0745347		0.686951	0.686951	1.92145	0.0996097
	GO_REGULATION_OF_STEROID_BIOSYNTHETIC_PROCESS	0.498396	0.498396	1.46646	0.074596		0.567703	0.567703	1.58546	0.0586513
	GO_REGULATION_OF_CELLULAR_PROTEIN_LOCALIZATION	0.473339	0.473339	1.46612	0.0746656		0.403304	0.403304	1.2821	0.191935
	GO_NEGATIVE_REGULATION_OF_PROTEIN_CATABOLIC_PROCESS	0.533864	0.533864	1.46596	0.0746863		0.35354	0.35354	1.01148	0.499723
	GO_POSITIVE_REGULATION_OF_CALCIUM_ION_TRANSPORT	0.486878	0.486878	1.46583	0.074707		0.506359	0.506359	1.4608	0.0918314
	GO_REGULATION_OF_DEPHOSPHORYLATION	0.485103	0.485103	1.46568	0.0747156		0.553803	0.553803	1.63655	0.0508919
	GO_RESPONSE_TO_TEMPERATURE_STIMULUS	0.470224	0.470224	1.46615	0.0747192		0.515774	0.515774	1.56681	0.0622076
	GO_POSITIVE_REGULATION_OF_CARBOHYDRATE_METABOLIC_PROCESS	0.549447	0.549447	1.46534	0.074827		0.652043	0.652043	1.68918	0.0481593
	GO_POSITIVE_REGULATION_OF_BLOOD_VESSEL_ENDOTHELIAL_CELL_MIGRATION	0.539587	0.539587	1.46436	0.0753121		0.430502	0.430502	1.12166	0.355949
	GO_ARTERY_DEVELOPMENT	0.542724	0.542724	1.46321	0.0755524		0.491955	0.491955	1.34287	0.148799
	GO_MESONEPHROS_DEVELOPMENT	0.549037	0.549037	1.46337	0.075594		0.498129	0.498129	1.34925	0.144962
	GO_REGULATION_OF_EPITHELIAL_TO_MESENCHYMAL_TRANSITION	0.509616	0.509616	1.46322	0.0756092		0.548467	0.548467	1.51977	0.0725638
	GO_REGULATION_OF_CELLULAR_CARBOHYDRATE_METABOLIC_PROCESS	0.497756	0.497756	1.4634	0.0756518		0.587765	0.587765	1.65369	0.0495924
	GO_POSITIVE_REGULATION_OF_ENDOTHELIAL_CELL_MIGRATION	0.50343	0.50343	1.46363	0.0756632		0.466527	0.466527	1.30983	0.171031
	GO_REGULATION_OF_SPROUTING_ANGIOGENESIS	0.523032	0.523032	1.46341	0.0757162		0.495778	0.495778	1.34543	0.147353
	GO_MORPHOGENESIS_OF_AN_EPITHELIUM	0.44422	0.44422	1.46253	0.0758563		0.40776	0.40776	1.30992	0.17119
	GO_PROTEIN_HETEROOLIGOMERIZATION	0.493901	0.493901	1.46206	0.0760439		0.496113	0.496113	1.42246	0.106203
	GO_ORGAN_GROWTH	0.478465	0.478465	1.46132	0.0762655		0.487698	0.487698	1.46237	0.0915218
	GO_INTRACELLULAR_PROTEIN_TRANSMEMBRANE_TRANSPORT	0.522105	0.522105	1.46154	0.0762834		0.49528	0.49528	1.32828	0.158497
	GO_NEGATIVE_REGULATION_OF_CELL_PROJECTION_ORGANIZATION	0.498048	0.498048	1.46106	0.0762843		0.562693	0.562693	1.61585	0.0538034
	GO_REGULATION_OF_PROTEIN_SERINE_THREONINE_KINASE_ACTIVITY	0.454976	0.454976	1.46133	0.0763318		0.461806	0.461806	1.44805	0.0964367
	GO_PEPTIDYL_LYSINE_ACETYLATION	0.551676	0.551676	1.46108	0.0763394		0.447438	0.447438	1.15521	0.314786
	GO_RETINA_MORPHOGENESIS_IN_CAMERA_TYPE_EYE	0.514136	0.514136	1.46067	0.0764275		0.415773	0.415773	1.10753	0.372534
	GO_REGULATION_OF_ORGAN_GROWTH	0.525132	0.525132	1.46004	0.0765097		0.376726	0.376726	1.04828	0.451452
	GO_EPITHELIAL_TUBE_MORPHOGENESIS	0.468004	0.468004	1.46004	0.076574		0.409748	0.409748	1.24652	0.222558
	GO_RESPONSE_TO_TUMOR_NECROSIS_FACTOR	0.468097	0.468097	1.45976	0.0765884		0.438112	0.438112	1.3201	0.163682
	GO_ANAPHASE_PROMOTING_COMPLEX_DEPENDENT_CATABOLIC_PROCESS	0.496938	0.496938	1.4602	0.0766124		0.465347	0.465347	1.35042	0.144345
	GO_REGULATION_OF_ORGANELLE_ORGANIZATION	0.437918	0.437918	1.46007	0.0766237		0.442579	0.442579	1.4453	0.096945
	GO_NEUROMUSCULAR_PROCESS	0.496992	0.496992	1.4592	0.076683		0.42886	0.42886	1.21226	0.254224
	GO_TELENCEPHALON_DEVELOPMENT	0.469416	0.469416	1.45923	0.0767399		0.380955	0.380955	1.13911	0.334808
	GO_POSITIVE_REGULATION_OF_CELLULAR_PROTEIN_LOCALIZATION	0.484496	0.484496	1.45925	0.0767897		0.412633	0.412633	1.28956	0.186552
	GO_INSULIN_SECRETION_INVOLVED_IN_CELLULAR_RESPONSE_TO_GLUCOSE_STIMULUS	0.589701	0.589701	1.45858	0.0769933		0.4054	0.4054	1.02038	0.487928
	GO_OSTEOCLAST_DIFFERENTIATION	0.525743	0.525743	1.45747	0.0775476		0.514394	0.514394	1.46492	0.0905894
	GO_NEGATIVE_REGULATION_OF_CELLULAR_PROTEIN_LOCALIZATION	0.53625	0.53625	1.45728	0.077586		0.464831	0.464831	1.29589	0.18206
	GO_PYRIMIDINE_NUCLEOTIDE_METABOLIC_PROCESS	0.530477	0.530477	1.45652	0.0778318		0.392674	0.392674	1.02022	0.487642
	GO_POSITIVE_REGULATION_OF_NUCLEOBASE_CONTAINING_COMPOUND_METABOLIC_PROCESS	0.442196	0.442196	1.45653	0.077893		0.412595	0.412595	1.32089	0.163406
	GO_BONE_GROWTH	0.535213	0.535213	1.45595	0.077934		0.552273	0.552273	1.45018	0.0955253
	GO_GLUTAMATE_METABOLIC_PROCESS	0.608021	0.608021	1.45653	0.0779625		0.608331	0.608331	1.45553	0.0932793
	GO_POSITIVE_REGULATION_OF_SMALL_MOLECULE_METABOLIC_PROCESS	0.506704	0.506704	1.45611	0.0779753		0.631642	0.631642	1.76249	0.050138
	GO_MEGAKARYOCYTE_DIFFERENTIATION	0.50184	0.50184	1.45597	0.0779943		0.484496	0.484496	1.36251	0.137486
	GO_NEURON_DEVELOPMENT	0.433876	0.433876	1.45446	0.0785523		0.423424	0.423424	1.35817	0.139811
	GO_ARTERY_MORPHOGENESIS	0.545368	0.545368	1.45448	0.078612		0.548769	0.548769	1.46369	0.0909499
	GO_REGULATION_OF_BMP_SIGNALING_PATHWAY	0.522092	0.522092	1.45453	0.078652		0.540994	0.540994	1.49519	0.080563
	GO_REGULATION_OF_AXON_GUIDANCE	0.548616	0.548616	1.4546	0.0786724		0.547414	0.547414	1.41277	0.110468
	GO_CELLULAR_RESPONSE_TO_HYDROGEN_PEROXIDE	0.476319	0.476319	1.45375	0.0788789		0.436979	0.436979	1.23481	0.233657
	GO_TRANSLATIONAL_INITIATION	0.502998	0.502998	1.4522	0.079742		0.275743	0.275743	0.839534	0.734993
	GO_PROTEIN_LOCALIZATION_TO_ENDOPLASMIC_RETICULUM	0.523385	0.523385	1.45206	0.079762		0.499071	0.499071	1.46518	0.0906181
	GO_NEGATIVE_REGULATION_OF_CELL_CYCLE_PHASE_TRANSITION	0.468859	0.468859	1.45124	0.0801474		0.475974	0.475974	1.46596	0.0906891
	GO_CYTOKINE_PRODUCTION_INVOLVED_IN_IMMUNE_RESPONSE	0.519457	0.519457	1.45088	0.0802741		0.629889	0.629889	1.74968	0.0479424
	GO_TRNA_METABOLIC_PROCESS	0.464936	0.464936	1.45055	0.0803935		0.327712	0.327712	0.953613	0.580625
	GO_REGULATION_OF_PROTEIN_MODIFICATION_PROCESS	0.43893	0.43893	1.45011	0.0804602		0.466946	0.466946	1.5267	0.0716839
	GO_REGULATION_OF_LIPID_METABOLIC_PROCESS	0.466549	0.466549	1.45018	0.0804855		0.519323	0.519323	1.57945	0.0601428
	GO_REGULATION_OF_DNA_RECOMBINATION	0.523992	0.523992	1.4503	0.0804859		0.481793	0.481793	1.33429	0.154664
	GO_POSITIVE_REGULATION_OF_CELL_MORPHOGENESIS_INVOLVED_IN_DIFFERENTIATION	0.469536	0.469536	1.44976	0.0805012		0.628289	0.628289	1.89243	0.080683
	GO_LACTATION	0.553883	0.553883	1.44984	0.0805336		0.56707	0.56707	1.47566	0.0867653
	GO_HEART_MORPHOGENESIS	0.458059	0.458059	1.44904	0.0808727		0.433072	0.433072	1.31682	0.165995
	GO_POSITIVE_REGULATION_OF_CALCIUM_ION_TRANSMEMBRANE_TRANSPORT	0.521684	0.521684	1.4486	0.0810511		0.567151	0.567151	1.52359	0.0721492
	GO_REGULATION_OF_HEART_RATE	0.483646	0.483646	1.4482	0.0811635		0.560806	0.560806	1.60077	0.0558556
	GO_DNA_METHYLATION_OR_DEMETHYLATION	0.526978	0.526978	1.44802	0.0811917		0.458885	0.458885	1.21588	0.251422
	GO_FATTY_ACID_METABOLIC_PROCESS	0.478853	0.478853	1.44826	0.0811919		0.56126	0.56126	1.70195	0.0482282
	GO_HEART_DEVELOPMENT	0.44524	0.44524	1.4476	0.0813116		0.406421	0.406421	1.28468	0.190174
	GO_POSITIVE_REGULATION_OF_UBIQUITIN_DEPENDENT_PROTEIN_CATABOLIC_PROCESS	0.512632	0.512632	1.44769	0.0813197		0.395074	0.395074	1.03573	0.467889
	GO_SENSORY_PERCEPTION	0.457897	0.457897	1.4472	0.0814851		0.501274	0.501274	1.5467	0.0668172
	GO_REGULATION_OF_BEHAVIOR	0.55281	0.55281	1.44662	0.0817045		0.756286	0.756286	1.88108	0.0757
	GO_CELLULAR_RESPONSE_TO_CHEMICAL_STRESS	0.447186	0.447186	1.44669	0.0817271		0.490428	0.490428	1.58009	0.0600002
	GO_PROTEIN_ACYLATION	0.500205	0.500205	1.44638	0.0817787		0.502566	0.502566	1.42708	0.104446
	GO_IMPORT_INTO_NUCLEUS	0.49869	0.49869	1.44559	0.0821226		0.512367	0.512367	1.47249	0.0882919
	GO_IMPORT_INTO_CELL	0.450448	0.450448	1.44563	0.0821719		0.53712	0.53712	1.70256	0.0483101
	GO_FEMALE_PREGNANCY	0.487803	0.487803	1.44523	0.0822954		0.465467	0.465467	1.35483	0.141401
	GO_REGULATION_OF_SYNAPSE_ASSEMBLY	0.530187	0.530187	1.44495	0.0823178		0.498162	0.498162	1.32299	0.16201
	GO_POSITIVE_REGULATION_OF_INTRACELLULAR_SIGNAL_TRANSDUCTION	0.44315	0.44315	1.44507	0.0823268		0.527245	0.527245	1.69509	0.0482151
	GO_REGULATION_OF_CALCIUM_ION_TRANSMEMBRANE_TRANSPORTER_ACTIVITY	0.47815	0.47815	1.44475	0.0823623		0.533931	0.533931	1.51988	0.0726822
	GO_NEGATIVE_REGULATION_OF_MITOTIC_CELL_CYCLE	0.458486	0.458486	1.44404	0.0825649		0.470456	0.470456	1.48736	0.0825737
	GO_SOMATIC_STEM_CELL_POPULATION_MAINTENANCE	0.585774	0.585774	1.44412	0.0825889		0.391021	0.391021	0.948215	0.587211
	GO_CELL_ADHESION_MEDIATED_BY_INTEGRIN	0.491203	0.491203	1.44421	0.082606		0.5911	0.5911	1.73426	0.0469597
	GO_CELLULAR_MACROMOLECULE_CATABOLIC_PROCESS	0.441238	0.441238	1.44308	0.0830608		0.385974	0.385974	1.2629	0.208591
	GO_POSITIVE_REGULATION_OF_SPROUTING_ANGIOGENESIS	0.534459	0.534459	1.44275	0.0831863		0.518879	0.518879	1.33053	0.156847
	GO_SPHINGOLIPID_METABOLIC_PROCESS	0.463263	0.463263	1.44235	0.0833708		0.453623	0.453623	1.36706	0.134639
	GO_SEGMENTATION	0.515205	0.515205	1.44222	0.0833914		0.420055	0.420055	1.15496	0.314932
	GO_HORMONE_METABOLIC_PROCESS	0.479323	0.479323	1.44024	0.0844721		0.597277	0.597277	1.79709	0.0534683
	GO_NEGATIVE_REGULATION_OF_INFLAMMATORY_RESPONSE	0.512766	0.512766	1.44025	0.0845358		0.555198	0.555198	1.51044	0.0752926
	GO_CELL_DEATH_IN_RESPONSE_TO_OXIDATIVE_STRESS	0.5183	0.5183	1.43982	0.0846626		0.50666	0.50666	1.36601	0.13527
	GO_REGULATION_OF_STRESS_ACTIVATED_PROTEIN_KINASE_SIGNALING_CASCADE	0.481218	0.481218	1.43944	0.0848399		0.445581	0.445581	1.31386	0.168159
	GO_REGULATION_OF_PROTEIN_LOCALIZATION_TO_MEMBRANE	0.483164	0.483164	1.43831	0.0854464		0.46061	0.46061	1.39022	0.121099
	GO_DNA_METHYLATION	0.559497	0.559497	1.43771	0.0856543		0.501105	0.501105	1.24808	0.221324
	GO_REGULATION_OF_STEROID_METABOLIC_PROCESS	0.490567	0.490567	1.43777	0.0856963		0.670997	0.670997	1.90153	0.0872333
	GO_MICROTUBULE_POLYMERIZATION_OR_DEPOLYMERIZATION	0.539388	0.539388	1.43703	0.0857235		0.593584	0.593584	1.64006	0.0506499
	GO_SIGNAL_TRANSDUCTION_BY_P53_CLASS_MEDIATOR	0.469794	0.469794	1.43711	0.0857378		0.444501	0.444501	1.34459	0.147939
	GO_TISSUE_MORPHOGENESIS	0.436371	0.436371	1.4372	0.0857512		0.406164	0.406164	1.29837	0.179994
	GO_RESPONSE_TO_ORGANOPHOSPHORUS	0.480401	0.480401	1.43742	0.0857575		0.481153	0.481153	1.3959	0.117979
	GO_GLIAL_CELL_DEVELOPMENT	0.494494	0.494494	1.43726	0.0857794		0.47837	0.47837	1.30767	0.172893
	GO_RNA_METHYLATION	0.505669	0.505669	1.43662	0.0858993		0.412807	0.412807	1.09404	0.389667
	GO_AEROBIC_RESPIRATION	0.506521	0.506521	1.43608	0.0861325		0.536961	0.536961	1.59592	0.0563148
	GO_RESPONSE_TO_CAMP	0.503553	0.503553	1.43268	0.0880033		0.508062	0.508062	1.43833	0.0999009
	GO_PYRIMIDINE_CONTAINING_COMPOUND_METABOLIC_PROCESS	0.512663	0.512663	1.43274	0.0880392		0.428463	0.428463	1.18054	0.286216
	GO_NEGATIVE_REGULATION_OF_TRANSPORTER_ACTIVITY	0.478043	0.478043	1.43244	0.0880831		0.398063	0.398063	1.11978	0.357962
	GO_POSITIVE_REGULATION_OF_CYTOKINE_PRODUCTION	0.465723	0.465723	1.43277	0.0880889		0.552573	0.552573	1.70132	0.0481406
	GO_NEUROGENESIS	0.429503	0.429503	1.43114	0.0888192		0.414336	0.414336	1.3272	0.159272
	GO_I_KAPPAB_KINASE_NF_KAPPAB_SIGNALING	0.465528	0.465528	1.43087	0.0889059		0.472123	0.472123	1.41604	0.109479
	GO_POSITIVE_REGULATION_OF_TYPE_I_INTERFERON_PRODUCTION	0.527383	0.527383	1.43017	0.089306		0.548986	0.548986	1.4142	0.109942
	GO_POSITIVE_REGULATION_OF_TUMOR_NECROSIS_FACTOR_SUPERFAMILY_CYTOKINE_PRODUCTION	0.484709	0.484709	1.42908	0.0898219		0.587199	0.587199	1.67288	0.0484162
	GO_POSITIVE_REGULATION_OF_MOLECULAR_FUNCTION	0.422069	0.422069	1.4288	0.0898438		0.430414	0.430414	1.42697	0.104438
	GO_ORGANIC_ACID_CATABOLIC_PROCESS	0.480346	0.480346	1.42891	0.0898546		0.532529	0.532529	1.62048	0.0536266
	GO_NEGATIVE_REGULATION_OF_IMMUNE_EFFECTOR_PROCESS	0.514175	0.514175	1.42912	0.0898728		0.553447	0.553447	1.48055	0.0850782
	GO_REGULATION_OF_PHOSPHORYLATION	0.434689	0.434689	1.42741	0.0906019		0.469166	0.469166	1.52343	0.0721328
	GO_MEMBRANE_LIPID_BIOSYNTHETIC_PROCESS	0.47812	0.47812	1.42752	0.0906056		0.485703	0.485703	1.4182	0.108373
	GO_POSITIVE_REGULATION_OF_ACTIN_FILAMENT_BUNDLE_ASSEMBLY	0.535571	0.535571	1.42698	0.0906577		0.629434	0.629434	1.69444	0.0481682
	GO_REGULATION_OF_CELL_CYCLE_PHASE_TRANSITION	0.452613	0.452613	1.42717	0.090695		0.437535	0.437535	1.36975	0.133156
	GO_CELLULAR_RESPONSE_TO_RADIATION	0.47739	0.47739	1.427	0.0907226		0.425202	0.425202	1.25129	0.218473
	GO_PROTEIN_DNA_COMPLEX_SUBUNIT_ORGANIZATION	0.476899	0.476899	1.42576	0.0912877		0.448616	0.448616	1.35162	0.143453
	GO_HYDROGEN_PEROXIDE_METABOLIC_PROCESS	0.522517	0.522517	1.42558	0.0913265		0.564102	0.564102	1.49916	0.0792446
	GO_REGULATION_OF_PROTEIN_CATABOLIC_PROCESS	0.4657	0.4657	1.42583	0.0913275		0.395494	0.395494	1.21233	0.254308
	GO_POSITIVE_REGULATION_OF_NUCLEOCYTOPLASMIC_TRANSPORT	0.554552	0.554552	1.4242	0.0919995		0.416387	0.416387	1.07642	0.41293
	GO_TAXIS	0.440723	0.440723	1.42434	0.0920693		0.423174	0.423174	1.32072	0.163448
	GO_CELL_MIGRATION_INVOLVED_IN_SPROUTING_ANGIOGENESIS	0.539875	0.539875	1.42421	0.092072		0.444193	0.444193	1.10105	0.3814
	GO_INTERSPECIES_INTERACTION_BETWEEN_ORGANISMS	0.446802	0.446802	1.42261	0.0929971		0.416976	0.416976	1.3321	0.156391
	GO_PROTEIN_PROCESSING	0.472182	0.472182	1.42119	0.0937441		0.637664	0.637664	1.94981	0.11856
	GO_NEGATIVE_REGULATION_OF_CELL_CYCLE_PROCESS	0.455865	0.455865	1.42091	0.093771		0.39508	0.39508	1.23119	0.237306
	GO_REGULATION_OF_CELLULAR_PROTEIN_CATABOLIC_PROCESS	0.480459	0.480459	1.42126	0.093774		0.419562	0.419562	1.26886	0.203541
	GO_NEURON_PROJECTION_REGENERATION	0.503711	0.503711	1.42094	0.0938286		0.651374	0.651374	1.7794	0.0516142
	GO_PROTEIN_LOCALIZATION_TO_ORGANELLE	0.438249	0.438249	1.42069	0.0938377		0.401755	0.401755	1.31799	0.165335
	GO_POSITIVE_REGULATION_OF_STRESS_FIBER_ASSEMBLY	0.54328	0.54328	1.42025	0.0940318		0.643069	0.643069	1.72106	0.0476218
	GO_NEGATIVE_REGULATION_OF_OSSIFICATION	0.508487	0.508487	1.41932	0.0945584		0.484033	0.484033	1.29476	0.182846
	GO_TELOMERE_MAINTENANCE_VIA_TELOMERE_LENGTHENING	0.500851	0.500851	1.41877	0.0948337		0.445789	0.445789	1.2392	0.229555
	GO_REGULATION_OF_NEUROTRANSMITTER_LEVELS	0.458498	0.458498	1.41828	0.0950935		0.529867	0.529867	1.64668	0.0504787
	GO_REGULATION_OF_CELL_DEVELOPMENT	0.429593	0.429593	1.41814	0.0951112		0.477998	0.477998	1.50415	0.0775719
	GO_POSITIVE_REGULATION_OF_CYTOKINE_SECRETION	0.524629	0.524629	1.41763	0.0953895		0.617189	0.617189	1.66283	0.0489179
	GO_CEREBRAL_CORTEX_DEVELOPMENT	0.470005	0.470005	1.41718	0.0956148		0.270834	0.270834	0.774107	0.812892
	GO_CELLULAR_RESPONSE_TO_IONIZING_RADIATION	0.511512	0.511512	1.41649	0.0959125		0.461285	0.461285	1.24823	0.221289
	GO_MAINTENANCE_OF_CELL_NUMBER	0.484835	0.484835	1.41633	0.0959253		0.497183	0.497183	1.41275	0.110385
	GO_SMALL_GTPASE_MEDIATED_SIGNAL_TRANSDUCTION	0.429949	0.429949	1.41653	0.0959673		0.447247	0.447247	1.41913	0.107928
	GO_REGULATION_OF_DENDRITE_DEVELOPMENT	0.480971	0.480971	1.41567	0.0962959		0.660895	0.660895	1.87856	0.0728488
	GO_RESPONSE_TO_LIGHT_STIMULUS	0.469215	0.469215	1.41548	0.0963407		0.372012	0.372012	1.10109	0.381541
	GO_NEGATIVE_REGULATION_OF_RNA_BIOSYNTHETIC_PROCESS	0.439166	0.439166	1.41519	0.0963647		0.358442	0.358442	1.12392	0.352913
	GO_REGULATION_OF_CARBOHYDRATE_CATABOLIC_PROCESS	0.521725	0.521725	1.41532	0.0963706		0.491704	0.491704	1.33091	0.156656
	GO_STEROID_METABOLIC_PROCESS	0.476279	0.476279	1.41486	0.0965131		0.618588	0.618588	1.87724	0.0726087
	GO_REGULATION_OF_CELL_CYCLE	0.437301	0.437301	1.41459	0.0966264		0.389411	0.389411	1.24406	0.225169
	GO_CELLULAR_PROTEIN_COMPLEX_DISASSEMBLY	0.434681	0.434681	1.41425	0.0968182		0.474152	0.474152	1.49258	0.0814977
	GO_MITOCHONDRIAL_TRANSLATION	0.462304	0.462304	1.41369	0.0970438		0.249615	0.249615	0.730703	0.851059
	GO_CELL_PROJECTION_ORGANIZATION	0.417851	0.417851	1.4137	0.0971089		0.434049	0.434049	1.41091	0.110794
	GO_POSITIVE_REGULATION_OF_PROTEIN_MODIFICATION_BY_SMALL_PROTEIN_CONJUGATION_OR_REMOVAL	0.475872	0.475872	1.41316	0.0973578		0.453348	0.453348	1.32294	0.161943
	GO_ALPHA_AMINO_ACID_CATABOLIC_PROCESS	0.500759	0.500759	1.41265	0.0975855		0.616764	0.616764	1.81526	0.0566113
	GO_POSITIVE_REGULATION_OF_OSTEOBLAST_DIFFERENTIATION	0.517358	0.517358	1.41184	0.0980619		0.537656	0.537656	1.46135	0.0919056
	GO_CHEMICAL_SYNAPTIC_TRANSMISSION_POSTSYNAPTIC	0.501994	0.501994	1.41156	0.0981725		0.379453	0.379453	1.03451	0.468852
	GO_POSITIVE_REGULATION_OF_MAPK_CASCADE	0.452262	0.452262	1.41056	0.0985903		0.565812	0.565812	1.77284	0.0509852
	GO_POSITIVE_REGULATION_OF_DNA_METABOLIC_PROCESS	0.469423	0.469423	1.41063	0.0986177		0.424408	0.424408	1.25245	0.217361
	GO_POSITIVE_REGULATION_OF_EXOCYTOSIS	0.530214	0.530214	1.41037	0.0986262		0.694002	0.694002	1.88226	0.0765085
	GO_REGULATION_OF_PHOSPHORUS_METABOLIC_PROCESS	0.427511	0.427511	1.41068	0.098669		0.468966	0.468966	1.52613	0.071781
	GO_POSITIVE_REGULATION_OF_LEUKOCYTE_CHEMOTAXIS	0.539894	0.539894	1.40919	0.0993284		0.52689	0.52689	1.42822	0.104026
	GO_POSITIVE_REGULATION_OF_PROTEIN_MODIFICATION_PROCESS	0.434106	0.434106	1.40849	0.0997416		0.489029	0.489029	1.56617	0.0622888
	GO_POSITIVE_REGULATION_OF_DNA_BINDING_TRANSCRIPTION_FACTOR_ACTIVITY	0.458074	0.458074	1.4075	0.100352		0.45964	0.45964	1.374	0.130777
	GO_EPHRIN_RECEPTOR_SIGNALING_PATHWAY	0.485176	0.485176	1.40715	0.100537		0.52156	0.52156	1.49321	0.0813373
	GO_CELLULAR_RESPONSE_TO_LIGHT_STIMULUS	0.487316	0.487316	1.40629	0.100983		0.43655	0.43655	1.2293	0.238626
	GO_NEGATIVE_REGULATION_OF_ACTIN_FILAMENT_DEPOLYMERIZATION	0.507547	0.507547	1.40634	0.101022		0.641411	0.641411	1.75275	0.0487165
	GO_NEURAL_RETINA_DEVELOPMENT	0.471757	0.471757	1.40571	0.101328		0.436024	0.436024	1.18327	0.283243
	GO_EMBRYO_DEVELOPMENT_ENDING_IN_BIRTH_OR_EGG_HATCHING	0.427667	0.427667	1.40558	0.101336		0.410065	0.410065	1.30195	0.176742
	GO_NEGATIVE_REGULATION_OF_CELL_POPULATION_PROLIFERATION	0.435066	0.435066	1.40541	0.101362		0.400407	0.400407	1.25479	0.216001
	GO_EMBRYO_DEVELOPMENT	0.421067	0.421067	1.40505	0.101458		0.437795	0.437795	1.41151	0.110673
	GO_NEGATIVE_REGULATION_OF_TRANSCRIPTION_BY_RNA_POLYMERASE_II	0.43898	0.43898	1.40507	0.101529		0.357379	0.357379	1.10937	0.369866
	GO_SENSORY_PERCEPTION_OF_MECHANICAL_STIMULUS	0.508067	0.508067	1.4039	0.102186		0.356724	0.356724	0.999092	0.518066
	GO_LIPID_LOCALIZATION	0.455027	0.455027	1.40328	0.102511		0.5331	0.5331	1.66449	0.0489821
	GO_CYTOPLASMIC_TRANSLATION	0.49765	0.49765	1.40195	0.103397		0.305934	0.305934	0.858294	0.71
	GO_BLOOD_VESSEL_ENDOTHELIAL_CELL_MIGRATION	0.486956	0.486956	1.40149	0.103579		0.537861	0.537861	1.51287	0.0747019
	GO_RESPONSE_TO_EXTRACELLULAR_STIMULUS	0.449873	0.449873	1.40161	0.103583		0.478966	0.478966	1.4798	0.0852373
	GO_IMMUNOGLOBULIN_PRODUCTION_INVOLVED_IN_IMMUNOGLOBULIN_MEDIATED_IMMUNE_RESPONSE	0.530881	0.530881	1.40126	0.103644		0.428704	0.428704	1.03562	0.467808
	GO_POSITIVE_REGULATION_OF_PEPTIDYL_TYROSINE_PHOSPHORYLATION	0.484881	0.484881	1.40056	0.104061		0.697449	0.697449	1.96779	0.1218
	GO_SPERMATID_DIFFERENTIATION	-0.29483	0.29483	-1.38249	0.104062		0.304414	0.304414	0.7447	0.839646
	GO_REGULATION_OF_SYNAPSE_STRUCTURE_OR_ACTIVITY	0.478038	0.478038	1.4003	0.104174		0.476876	0.476876	1.39007	0.121009
	GO_EPITHELIAL_CELL_PROLIFERATION	0.423685	0.423685	1.39978	0.104454		0.471634	0.471634	1.52425	0.0720221
	GO_PANCREAS_DEVELOPMENT	0.494362	0.494362	1.39891	0.104993		0.440456	0.440456	1.18129	0.285373
	GO_REGULATION_OF_LEUKOCYTE_CHEMOTAXIS	0.518694	0.518694	1.39828	0.105361		0.570111	0.570111	1.58376	0.058863
	GO_SYNAPSE_ORGANIZATION	0.452807	0.452807	1.39753	0.105816		0.502805	0.502805	1.53652	0.0692466
	GO_PROTEIN_MODIFICATION_BY_SMALL_PROTEIN_CONJUGATION_OR_REMOVAL	0.430848	0.430848	1.39638	0.106533		0.360749	0.360749	1.17441	0.292542
	GO_NEGATIVE_REGULATION_OF_PROTEIN_MODIFICATION_BY_SMALL_PROTEIN_CONJUGATION_OR_REMOVAL	0.519953	0.519953	1.39598	0.106721		0.377318	0.377318	1.02986	0.475905
	GO_REGULATION_OF_SIGNAL_TRANSDUCTION_BY_P53_CLASS_MEDIATOR	0.465191	0.465191	1.3954	0.107052		0.411883	0.411883	1.20613	0.260284
	GO_DNA_BIOSYNTHETIC_PROCESS	0.44813	0.44813	1.39468	0.107412		0.396287	0.396287	1.19449	0.271098
	GO_NEGATIVE_REGULATION_OF_ION_TRANSMEMBRANE_TRANSPORT	0.468834	0.468834	1.39472	0.107473		0.383075	0.383075	1.06629	0.427229
	GO_IMMUNOGLOBULIN_PRODUCTION	0.486944	0.486944	1.39384	0.107819		0.41622	0.41622	1.13044	0.346218
	GO_REGULATION_OF_MITOTIC_CELL_CYCLE	0.434125	0.434125	1.39387	0.10789		0.450979	0.450979	1.44637	0.0965096
	GO_ADAPTIVE_THERMOGENESIS	0.488746	0.488746	1.3935	0.108008		0.609687	0.609687	1.71489	0.0475706
	GO_REGENERATION	0.453731	0.453731	1.39235	0.108335		0.517178	0.517178	1.54483	0.0672711
	GO_OXIDOREDUCTION_COENZYME_METABOLIC_PROCESS	0.530673	0.530673	1.39279	0.108358		0.613692	0.613692	1.56107	0.0633995
	GO_RETINA_HOMEOSTASIS	0.516903	0.516903	1.39288	0.108368		0.496946	0.496946	1.31054	0.170693
	GO_NEGATIVE_REGULATION_OF_SMOOTH_MUSCLE_CELL_PROLIFERATION	0.512252	0.512252	1.39238	0.108403		0.680972	0.680972	1.70477	0.0485868
	GO_PROTEIN_LOCALIZATION_TO_MEMBRANE	0.42819	0.42819	1.39242	0.10846		0.395246	0.395246	1.32843	0.158479
	GO_POSITIVE_REGULATION_OF_DEFENSE_RESPONSE	0.431465	0.431465	1.39244	0.108525		0.500808	0.500808	1.6035	0.055584
	GO_COGNITION	0.456158	0.456158	1.39182	0.108639		0.475882	0.475882	1.42272	0.106296
	GO_DETECTION_OF_LIGHT_STIMULUS	0.50361	0.50361	1.39162	0.108707		0.451189	0.451189	1.24266	0.226084
	GO_POSITIVE_REGULATION_OF_FAT_CELL_DIFFERENTIATION	0.543311	0.543311	1.39072	0.10927		0.49091	0.49091	1.28684	0.188858
	GO_CELLULAR_RESPONSE_TO_CARBOHYDRATE_STIMULUS	0.489245	0.489245	1.39024	0.109533		0.440508	0.440508	1.29126	0.185339
	GO_REGULATION_OF_TRANS_SYNAPTIC_SIGNALING	0.437662	0.437662	1.38964	0.109897		0.514089	0.514089	1.58693	0.0582299
	GO_COLUMNAR_CUBOIDAL_EPITHELIAL_CELL_DEVELOPMENT	0.53799	0.53799	1.38921	0.110138		0.436062	0.436062	1.07212	0.418847
	GO_MESENCHYME_MORPHOGENESIS	0.521131	0.521131	1.38739	0.11045		0.469195	0.469195	1.25047	0.219282
	GO_TRNA_PROCESSING	0.467832	0.467832	1.38852	0.110495		0.379284	0.379284	1.05585	0.440583
	GO_POSITIVE_REGULATION_OF_PLASMA_MEMBRANE_BOUNDED_CELL_PROJECTION_ASSEMBLY	0.494555	0.494555	1.38756	0.1105		0.335977	0.335977	0.90976	0.642421
	GO_REGULATION_OF_TOR_SIGNALING	0.562115	0.562115	1.38744	0.110501		0.539734	0.539734	1.35945	0.139431
	GO_RNA_EXPORT_FROM_NUCLEUS	0.47639	0.47639	1.38855	0.110559		0.396917	0.396917	1.12592	0.350938
	GO_REGULATION_OF_TRANSLATIONAL_INITIATION	0.486241	0.486241	1.38758	0.110574		0.421561	0.421561	1.16068	0.308882
	GO_RESPONSE_TO_IONIZING_RADIATION	0.476977	0.476977	1.38765	0.110608		0.384939	0.384939	1.07837	0.410531
	GO_REGULATION_OF_INFLAMMATORY_RESPONSE	0.462375	0.462375	1.38821	0.110631		0.519313	0.519313	1.54844	0.0666255
	GO_PHOTOTRANSDUCTION	0.515874	0.515874	1.38791	0.11067		0.452496	0.452496	1.23313	0.235272
	GO_ICOSANOID_BIOSYNTHETIC_PROCESS	0.543694	0.543694	1.38768	0.110672		0.531596	0.531596	1.34099	0.150118
	GO_PERIPHERAL_NERVOUS_SYSTEM_DEVELOPMENT	0.508197	0.508197	1.38774	0.110704		0.596448	0.596448	1.5466	0.0667755
	GO_CELLULAR_CARBOHYDRATE_METABOLIC_PROCESS	0.446933	0.446933	1.38791	0.110753		0.604581	0.604581	1.83738	0.0626462
	GO_WATER_HOMEOSTASIS	0.494003	0.494003	1.38676	0.110775		0.484837	0.484837	1.2933	0.183808
	GO_NEGATIVE_REGULATION_OF_MUSCLE_CELL_DIFFERENTIATION	0.537368	0.537368	1.38678	0.110846		0.393569	0.393569	1.01327	0.497536
	GO_NERVOUS_SYSTEM_PROCESS	0.424598	0.424598	1.38576	0.111305		0.466635	0.466635	1.47829	0.0857097
	GO_REGULATION_OF_PROTEIN_TARGETING	0.533981	0.533981	1.38581	0.111364		0.462148	0.462148	1.25547	0.215669
	GO_REGULATION_OF_MRNA_CATABOLIC_PROCESS	0.436706	0.436706	1.38526	0.11159		0.326447	0.326447	1.0139	0.496787
	GO_NEGATIVE_REGULATION_OF_MAPK_CASCADE	0.471622	0.471622	1.38508	0.111632		0.559399	0.559399	1.6189	0.0535498
	GO_SODIUM_ION_TRANSMEMBRANE_TRANSPORT	0.46559	0.46559	1.38487	0.111694		0.369369	0.369369	1.05629	0.44011
	GO_NUCLEAR_TRANSCRIBED_MRNA_CATABOLIC_PROCESS_NONSENSE_MEDIATED_DECAY	-0.362041	0.362041	-1.44345	0.112468		-0.347192	0.347192	-1.3519	0.571386
	GO_REGULATION_OF_INTRACELLULAR_TRANSPORT	0.457984	0.457984	1.38293	0.112538		0.434684	0.434684	1.32109	0.163334
	GO_NEGATIVE_REGULATION_OF_CELLULAR_CATABOLIC_PROCESS	0.469067	0.469067	1.38361	0.112542		0.369252	0.369252	1.10033	0.382297
	GO_OUTFLOW_TRACT_MORPHOGENESIS	0.477204	0.477204	1.38296	0.112594		0.51753	0.51753	1.45654	0.0930084
	GO_RESPONSE_TO_LEUKEMIA_INHIBITORY_FACTOR	0.481542	0.481542	1.38275	0.112613		0.47571	0.47571	1.34337	0.148469
	GO_PROTEIN_ACETYLATION	0.490949	0.490949	1.38299	0.112664		0.482473	0.482473	1.31809	0.165366
	GO_MUSCLE_HYPERTROPHY	0.504736	0.504736	1.38321	0.112676		0.58484	0.58484	1.59233	0.0568907
	GO_BODY_FLUID_SECRETION	0.497215	0.497215	1.38306	0.112705		0.510049	0.510049	1.3957	0.117919
	GO_PROTEIN_DEPOLYMERIZATION	0.456922	0.456922	1.38325	0.112727		0.581105	0.581105	1.69885	0.0478763
	GO_INFLAMMATORY_RESPONSE	0.447358	0.447358	1.38137	0.113504		0.538162	0.538162	1.65627	0.0496266
	GO_TOR_SIGNALING	0.555261	0.555261	1.38138	0.113583		0.534575	0.534575	1.36163	0.138092
	GO_REGULATION_OF_MRNA_METABOLIC_PROCESS	0.437457	0.437457	1.38069	0.113807		0.283399	0.283399	0.885413	0.675689
	GO_MICROTUBULE_POLYMERIZATION	0.546728	0.546728	1.38073	0.113869		0.607247	0.607247	1.62116	0.0535709
	GO_MAINTENANCE_OF_LOCATION_IN_CELL	0.500734	0.500734	1.3802	0.114101		0.582976	0.582976	1.66954	0.0486798
	GO_NEUROTRANSMITTER_SECRETION	0.46897	0.46897	1.37973	0.114379		0.395499	0.395499	1.16395	0.305478
	GO_PROTEIN_MODIFICATION_BY_SMALL_PROTEIN_CONJUGATION	0.428005	0.428005	1.37909	0.114794		0.357905	0.357905	1.15949	0.309967
	GO_DETECTION_OF_STIMULUS	0.449107	0.449107	1.37874	0.114796		0.432655	0.432655	1.28718	0.188624
	GO_ALPHA_AMINO_ACID_BIOSYNTHETIC_PROCESS	0.487739	0.487739	1.37882	0.114818		0.619298	0.619298	1.7162	0.047601
	GO_REGULATION_OF_SUPEROXIDE_METABOLIC_PROCESS	0.513733	0.513733	1.37884	0.114893		0.665477	0.665477	1.77409	0.0510749
	GO_PRODUCTION_OF_MOLECULAR_MEDIATOR_OF_IMMUNE_RESPONSE	0.460507	0.460507	1.37781	0.115332		0.519935	0.519935	1.52706	0.0715982
	GO_TELOMERE_ORGANIZATION	0.461733	0.461733	1.37753	0.115371		0.382343	0.382343	1.12908	0.347423
	GO_MAINTENANCE_OF_PROTEIN_LOCATION	0.487964	0.487964	1.37785	0.115388		0.523291	0.523291	1.52297	0.0721627
	GO_ACTIVATION_OF_MAPK_ACTIVITY	0.477912	0.477912	1.37758	0.115418		0.51985	0.51985	1.47752	0.0859566
	GO_POSITIVE_REGULATION_OF_INTERLEUKIN_6_PRODUCTION	0.469449	0.469449	1.37686	0.11561		0.599487	0.599487	1.71921	0.0475693
	GO_REGULATION_OF_KINASE_ACTIVITY	0.42167	0.42167	1.37689	0.115676		0.444537	0.444537	1.41594	0.109274
	GO_LYMPHOCYTE_MIGRATION	0.492145	0.492145	1.37666	0.115681		0.486089	0.486089	1.30824	0.172464
	GO_ACTIN_CYTOSKELETON_REORGANIZATION	0.500744	0.500744	1.37691	0.115747		0.595991	0.595991	1.64186	0.0506906
	GO_PHOSPHOLIPID_TRANSPORT	0.506905	0.506905	1.37589	0.116208		0.673347	0.673347	1.86461	0.0697574
	GO_AMMONIUM_ION_METABOLIC_PROCESS	0.447624	0.447624	1.37528	0.116444		0.452757	0.452757	1.36065	0.138543
	GO_MALE_SEX_DIFFERENTIATION	0.469893	0.469893	1.37548	0.116466		0.455306	0.455306	1.32131	0.163249
	GO_MICROTUBULE_BASED_TRANSPORT	0.482817	0.482817	1.37533	0.116506		0.407451	0.407451	1.12687	0.349927
	GO_EMBRYONIC_APPENDAGE_MORPHOGENESIS	0.46974	0.46974	1.37448	0.116869		0.445676	0.445676	1.25363	0.21685
	GO_NEURON_DIFFERENTIATION	0.412183	0.412183	1.37454	0.116905		0.397926	0.397926	1.27687	0.196493
	GO_RESPONSE_TO_PEPTIDE	0.442422	0.442422	1.37397	0.117099		0.391642	0.391642	1.23101	0.237371
	GO_SYNAPTIC_SIGNALING	0.423294	0.423294	1.37379	0.117141		0.458617	0.458617	1.44725	0.0963635
	GO_CELL_CELL_JUNCTION_ORGANIZATION	0.453258	0.453258	1.37398	0.117181		0.576954	0.576954	1.71413	0.0475315
	GO_POSITIVE_REGULATION_OF_PHOSPHORUS_METABOLIC_PROCESS	0.42453	0.42453	1.37364	0.117205		0.479106	0.479106	1.52539	0.0718844
	GO_POST_GOLGI_VESICLE_MEDIATED_TRANSPORT	0.537389	0.537389	1.37292	0.117696		0.364137	0.364137	0.952631	0.581879
	GO_TEMPERATURE_HOMEOSTASIS	0.488487	0.488487	1.37186	0.118451		0.599908	0.599908	1.68176	0.0477992
	GO_REGULATION_OF_MYOBLAST_DIFFERENTIATION	0.497197	0.497197	1.37129	0.11884		0.595553	0.595553	1.54344	0.0676685
	GO_MACROMOLECULE_METHYLATION	0.44605	0.44605	1.36994	0.119628		0.395517	0.395517	1.18645	0.279275
	GO_POSITIVE_REGULATION_OF_PROTEIN_LOCALIZATION_TO_NUCLEUS	0.503035	0.503035	1.37002	0.119649		0.458104	0.458104	1.24787	0.221427
	GO_DNA_PACKAGING	0.50553	0.50553	1.37006	0.119703		0.481255	0.481255	1.32934	0.157854
	GO_MATURATION_OF_SSU_RRNA	0.489981	0.489981	1.36968	0.119731		0.30927	0.30927	0.821691	0.758093
	GO_BODY_MORPHOGENESIS	0.509659	0.509659	1.36916	0.12004		0.585705	0.585705	1.49691	0.0800125
	GO_REGULATION_OF_CELL_ADHESION_MEDIATED_BY_INTEGRIN	0.486824	0.486824	1.36846	0.120406		0.610743	0.610743	1.68285	0.0479871
	GO_DNA_REPLICATION_INITIATION	0.553601	0.553601	1.36852	0.120448		0.522995	0.522995	1.28873	0.187142
	GO_APOPTOTIC_MITOCHONDRIAL_CHANGES	0.473892	0.473892	1.36817	0.120568		0.60546	0.60546	1.70373	0.0486442
	GO_SUPEROXIDE_METABOLIC_PROCESS	0.471825	0.471825	1.36707	0.121391		0.628951	0.628951	1.78292	0.0520545
	GO_MONOCARBOXYLIC_ACID_TRANSPORT	0.47915	0.47915	1.36686	0.121458		0.406144	0.406144	1.16009	0.309499
	GO_ENDOCYTOSIS	0.433606	0.433606	1.36641	0.121719		0.550622	0.550622	1.75294	0.0488268
	GO_NEGATIVE_REGULATION_OF_ERBB_SIGNALING_PATHWAY	0.529083	0.529083	1.36368	0.123759		0.460919	0.460919	1.22706	0.240141
	GO_OXIDATIVE_PHOSPHORYLATION	0.473962	0.473962	1.36371	0.123835		0.480268	0.480268	1.4204	0.107419
	GO_PROTEIN_LOCALIZATION_TO_MITOCHONDRION	0.43241	0.43241	1.36304	0.12417		0.330622	0.330622	1.03702	0.466318
	GO_REGULATION_OF_ACTIN_FILAMENT_BUNDLE_ASSEMBLY	0.496284	0.496284	1.36227	0.124657		0.633075	0.633075	1.73862	0.0471958
	GO_KIDNEY_MORPHOGENESIS	0.499025	0.499025	1.36098	0.125565		0.494837	0.494837	1.34545	0.147444
	GO_REGULATION_OF_PROTEASOMAL_UBIQUITIN_DEPENDENT_PROTEIN_CATABOLIC_PROCESS	0.476442	0.476442	1.36107	0.125578		0.370569	0.370569	1.02053	0.487966
	GO_ALPHA_AMINO_ACID_METABOLIC_PROCESS	0.451944	0.451944	1.35949	0.126729		0.570849	0.570849	1.76113	0.0501644
	GO_POSITIVE_REGULATION_OF_PROTEIN_SERINE_THREONINE_KINASE_ACTIVITY	0.436048	0.436048	1.35907	0.126973		0.492834	0.492834	1.51204	0.0748419
	GO_ESTABLISHMENT_OF_PROTEIN_LOCALIZATION_TO_ORGANELLE	0.421728	0.421728	1.35875	0.127131		0.404513	0.404513	1.33155	0.156398
	GO_NEGATIVE_REGULATION_OF_PROTEIN_CONTAINING_COMPLEX_DISASSEMBLY	0.463197	0.463197	1.35817	0.127527		0.615329	0.615329	1.75371	0.0491975
	GO_WATER_SOLUBLE_VITAMIN_METABOLIC_PROCESS	0.500231	0.500231	1.35805	0.127552		0.562495	0.562495	1.57148	0.0614488
	GO_ANTIBIOTIC_CATABOLIC_PROCESS	0.547996	0.547996	1.35792	0.127561		0.54257	0.54257	1.38257	0.12495
	GO_NEGATIVE_REGULATION_OF_RESPONSE_TO_WOUNDING	0.480815	0.480815	1.35706	0.127771		0.769115	0.769115	2.17297	0.958489
	GO_PROTEIN_TARGETING_TO_MITOCHONDRION	0.438212	0.438212	1.35715	0.127797		0.311156	0.311156	0.946789	0.589172
	GO_RESPONSE_TO_RADIATION	0.441131	0.441131	1.35724	0.127818		0.363702	0.363702	1.09686	0.38701
	GO_RNA_DEPENDENT_DNA_BIOSYNTHETIC_PROCESS	0.480551	0.480551	1.35725	0.127909		0.449493	0.449493	1.2382	0.230613
	GO_BICARBONATE_TRANSPORT	0.527067	0.527067	1.35729	0.127965		0.394493	0.394493	0.957321	0.575441
	GO_POSITIVE_REGULATION_OF_APOPTOTIC_SIGNALING_PATHWAY	0.450391	0.450391	1.35647	0.128136		0.495503	0.495503	1.52119	0.0726519
	GO_NUCLEUS_ORGANIZATION	0.482495	0.482495	1.35593	0.128519		0.445016	0.445016	1.24271	0.226168
	GO_LIPOPROTEIN_BIOSYNTHETIC_PROCESS	0.552919	0.552919	1.3558	0.128529		0.664421	0.664421	1.76516	0.0507844
	GO_CARDIAC_MUSCLE_CELL_ACTION_POTENTIAL_INVOLVED_IN_CONTRACTION	0.487297	0.487297	1.35547	0.128686		0.468394	0.468394	1.21482	0.251948
	GO_MAMMARY_GLAND_EPITHELIUM_DEVELOPMENT	0.53236	0.53236	1.35497	0.129009		0.47851	0.47851	1.22953	0.238506
	GO_PROTEIN_LOCALIZATION_TO_SYNAPSE	0.522375	0.522375	1.35461	0.129193		0.546431	0.546431	1.40935	0.111494
	GO_DRUG_CATABOLIC_PROCESS	0.486667	0.486667	1.35378	0.129848		0.527176	0.527176	1.53993	0.0687729
	GO_CELLULAR_RESPONSE_TO_BIOTIC_STIMULUS	0.479176	0.479176	1.35203	0.131213		0.551545	0.551545	1.57222	0.0614109
	GO_RETINA_DEVELOPMENT_IN_CAMERA_TYPE_EYE	0.424414	0.424414	1.35005	0.132628		0.434067	0.434067	1.28544	0.189785
	GO_STRESS_ACTIVATED_PROTEIN_KINASE_SIGNALING_CASCADE	0.454937	0.454937	1.35008	0.132711		0.469861	0.469861	1.3902	0.121014
	GO_NEURON_PROJECTION_GUIDANCE	0.428243	0.428243	1.35012	0.132765		0.396057	0.396057	1.19032	0.275491
	GO_CYTOSKELETON_DEPENDENT_INTRACELLULAR_TRANSPORT	0.470611	0.470611	1.34971	0.13283		0.386296	0.386296	1.08195	0.405412
	GO_VASCULOGENESIS	0.509038	0.509038	1.34959	0.132844		0.582133	0.582133	1.53033	0.0706289
	GO_RESPONSE_TO_INTERFERON_GAMMA	0.45857	0.45857	1.34868	0.133308		0.446179	0.446179	1.25507	0.215966
	GO_NEGATIVE_REGULATION_OF_CELL_MORPHOGENESIS_INVOLVED_IN_DIFFERENTIATION	0.490971	0.490971	1.34872	0.133371		0.49799	0.49799	1.34603	0.147195
	GO_NEGATIVE_REGULATION_OF_COAGULATION	0.523596	0.523596	1.34877	0.133428		0.794154	0.794154	2.0306	0.21102
	GO_REGULATION_OF_G_PROTEIN_COUPLED_RECEPTOR_SIGNALING_PATHWAY	0.483051	0.483051	1.34802	0.133682		0.428898	0.428898	1.19499	0.270964
	GO_T_CELL_MIGRATION	0.494657	0.494657	1.34806	0.13374		0.493819	0.493819	1.29412	0.183266
	GO_AXIS_SPECIFICATION	0.489786	0.489786	1.34763	0.133825		0.389539	0.389539	0.987388	0.534396
	GO_DIENCEPHALON_DEVELOPMENT	0.511207	0.511207	1.34773	0.133849		0.368662	0.368662	0.933825	0.607894
	GO_CELLULAR_BIOGENIC_AMINE_METABOLIC_PROCESS	0.521843	0.521843	1.34722	0.134083		0.645178	0.645178	1.7163	0.04768
	GO_POSITIVE_REGULATION_OF_OSSIFICATION	0.475968	0.475968	1.34694	0.134104		0.506419	0.506419	1.4385	0.0998924
	GO_LAMELLIPODIUM_ASSEMBLY	0.49179	0.49179	1.34696	0.134183		0.377827	0.377827	0.99872	0.518382
	GO_REGULATION_OF_RECEPTOR_SIGNALING_PATHWAY_VIA_STAT	0.521362	0.521362	1.34644	0.134428		0.602208	0.602208	1.57351	0.0611422
	GO_PHOSPHOLIPID_BIOSYNTHETIC_PROCESS	0.419196	0.419196	1.34577	0.134918		0.431581	0.431581	1.33446	0.154633
	GO_REGULATION_OF_NEUROTRANSMITTER_SECRETION	0.477492	0.477492	1.3454	0.135154		0.499644	0.499644	1.41179	0.110663
	GO_MEMBRANE_LIPID_METABOLIC_PROCESS	0.434464	0.434464	1.34528	0.135178		0.449837	0.449837	1.36084	0.138504
	GO_FILOPODIUM_ASSEMBLY	0.477221	0.477221	1.34518	0.135181		0.417514	0.417514	1.11714	0.361279
	GO_INTERLEUKIN_2_PRODUCTION	0.516418	0.516418	1.34471	0.135488		0.372812	0.372812	0.958284	0.57455
	GO_ROOF_OF_MOUTH_DEVELOPMENT	0.468658	0.468658	1.34372	0.136259		0.544061	0.544061	1.55692	0.0645884
	GO_POSITIVE_REGULATION_OF_CALCIUM_ION_TRANSPORT_INTO_CYTOSOL	0.501378	0.501378	1.34345	0.136301		0.520911	0.520911	1.35513	0.141263
	GO_CAMERA_TYPE_EYE_MORPHOGENESIS	0.431362	0.431362	1.34345	0.136395		0.387426	0.387426	1.12139	0.356149
	GO_PEPTIDYL_LYSINE_MODIFICATION	0.451107	0.451107	1.34312	0.136487		0.428875	0.428875	1.28571	0.189638
	GO_FIBROBLAST_GROWTH_FACTOR_RECEPTOR_SIGNALING_PATHWAY	0.506516	0.506516	1.34178	0.137464		0.541723	0.541723	1.42665	0.104445
	GO_REGULATION_OF_DNA_BINDING	0.465852	0.465852	1.34185	0.137512		0.374514	0.374514	1.03482	0.468878
	GO_DEVELOPMENTAL_MATURATION	0.442001	0.442001	1.34133	0.13774		0.490473	0.490473	1.41542	0.109548
	GO_RESPONSE_TO_AMMONIUM_ION	0.491679	0.491679	1.33957	0.138645		0.455428	0.455428	1.28162	0.19235
	GO_REGULATION_OF_CELL_CYCLE_PROCESS	0.420945	0.420945	1.33943	0.138668		0.385013	0.385013	1.20848	0.258201
	GO_REGULATION_OF_DNA_BINDING_TRANSCRIPTION_FACTOR_ACTIVITY	0.435352	0.435352	1.3396	0.13872		0.405254	0.405254	1.23746	0.23117
	GO_NEPHRON_MORPHOGENESIS	0.498901	0.498901	1.33997	0.138807		0.518126	0.518126	1.39607	0.117967
	GO_ACTIN_FILAMENT_BUNDLE_ORGANIZATION	0.46137	0.46137	1.3396	0.138815		0.59331	0.59331	1.76007	0.0499395
	GO_PROTEIN_LIPID_COMPLEX_SUBUNIT_ORGANIZATION	0.529924	0.529924	1.33968	0.138854		0.733618	0.733618	1.86284	0.0684996
	GO_REGULATION_OF_SODIUM_ION_TRANSPORT	0.474794	0.474794	1.33976	0.13888		0.322715	0.322715	0.891085	0.66785
	GO_OLIGODENDROCYTE_DIFFERENTIATION	0.473908	0.473908	1.33869	0.139194		0.380415	0.380415	1.02565	0.480998
	GO_EPITHELIAL_CELL_APOPTOTIC_PROCESS	0.467179	0.467179	1.33798	0.139633		0.604297	0.604297	1.75224	0.0484197
	GO_CELLULAR_RESPONSE_TO_CAMP	0.477474	0.477474	1.33806	0.139659		0.434611	0.434611	1.18046	0.28615
	GO_METHYLATION	0.43099	0.43099	1.33749	0.139958		0.443807	0.443807	1.34705	0.146638
	GO_RESPONSE_TO_TYPE_I_INTERFERON	0.495674	0.495674	1.33706	0.14008		0.447596	0.447596	1.1968	0.269106
	GO_REGULATION_OF_NUCLEOCYTOPLASMIC_TRANSPORT	0.496046	0.496046	1.33706	0.140179		0.508057	0.508057	1.38294	0.124991
	GO_REGULATION_OF_TRANSFERASE_ACTIVITY	0.408268	0.408268	1.33709	0.140246		0.426992	0.426992	1.37261	0.131584
	GO_REGULATION_OF_SYMBIOSIS_ENCOMPASSING_MUTUALISM_THROUGH_PARASITISM	0.471044	0.471044	1.33553	0.141368		0.519123	0.519123	1.46508	0.0905841
	GO_NEGATIVE_REGULATION_OF_CALCIUM_ION_TRANSPORT	0.48936	0.48936	1.33531	0.141445		0.368745	0.368745	0.949666	0.585757
	GO_REGULATION_OF_UBIQUITIN_DEPENDENT_PROTEIN_CATABOLIC_PROCESS	0.467921	0.467921	1.33455	0.142038		0.351916	0.351916	0.992986	0.526911
	GO_REGULATION_OF_TRANSCRIPTION_REGULATORY_REGION_DNA_BINDING	0.489008	0.489008	1.33304	0.143309		0.417796	0.417796	1.10969	0.370015
	GO_NEUROBLAST_PROLIFERATION	0.486367	0.486367	1.33252	0.143661		0.410536	0.410536	1.05341	0.444361
	GO_RESPONSE_TO_ANESTHETIC	0.505493	0.505493	1.33232	0.143724		0.528297	0.528297	1.39724	0.117511
	GO_TOLL_LIKE_RECEPTOR_SIGNALING_PATHWAY	0.453282	0.453282	1.33222	0.143731		0.608969	0.608969	1.78555	0.0518727
	GO_NEGATIVE_REGULATION_OF_NERVOUS_SYSTEM_DEVELOPMENT	0.428481	0.428481	1.33188	0.14384		0.392396	0.392396	1.14695	0.325018
	GO_POSITIVE_REGULATION_OF_CELLULAR_PROTEIN_CATABOLIC_PROCESS	0.471838	0.471838	1.33191	0.143914		0.441167	0.441167	1.2292	0.238595
	GO_NEGATIVE_REGULATION_OF_DEPHOSPHORYLATION	0.482971	0.482971	1.33155	0.14405		0.688798	0.688798	1.88053	0.0747986
	GO_PROTEIN_LOCALIZATION_TO_PLASMA_MEMBRANE	0.426773	0.426773	1.33039	0.144165		0.336925	0.336925	1.06259	0.432389
	GO_RNA_CATABOLIC_PROCESS	0.423335	0.423335	1.33064	0.144165		0.275315	0.275315	0.890947	0.667687
	GO_PIGMENTATION	0.516564	0.516564	1.33047	0.144206		0.460306	0.460306	1.15551	0.314545
	GO_POSITIVE_REGULATION_OF_AUTOPHAGY	0.484518	0.484518	1.33066	0.144245		0.413026	0.413026	1.13403	0.341522
	GO_RESPONSE_TO_CATECHOLAMINE	0.538497	0.538497	1.33075	0.14427		0.320396	0.320396	0.814625	0.766845
	GO_APICAL_JUNCTION_ASSEMBLY	0.489116	0.489116	1.33119	0.144281		0.710838	0.710838	1.87641	0.0718688
	GO_DNA_MODIFICATION	0.463664	0.463664	1.33009	0.144342		0.421301	0.421301	1.15866	0.310594
	GO_REGULATION_OF_POSTSYNAPTIC_MEMBRANE_POTENTIAL	0.465115	0.465115	1.33077	0.144355		0.373164	0.373164	1.05638	0.440212
	GO_PALLIUM_DEVELOPMENT	0.434313	0.434313	1.33099	0.144363		0.386895	0.386895	1.13927	0.33477
	GO_ANION_HOMEOSTASIS	0.490102	0.490102	1.33081	0.144426		0.676753	0.676753	1.82326	0.058593
	GO_REGULATION_OF_FAT_CELL_DIFFERENTIATION	0.483957	0.483957	1.32931	0.144934		0.503101	0.503101	1.40257	0.114824
	GO_SINGLE_FERTILIZATION	0.529295	0.529295	1.32906	0.145083		0.343019	0.343019	0.858365	0.710282
	GO_EYE_MORPHOGENESIS	0.423046	0.423046	1.3286	0.145421		0.396689	0.396689	1.16691	0.301872
	GO_PROTEIN_CONTAINING_COMPLEX_LOCALIZATION	0.429206	0.429206	1.32832	0.145568		0.358264	0.358264	1.07944	0.409075
	GO_POSITIVE_REGULATION_OF_PROTEOLYSIS_INVOLVED_IN_CELLULAR_PROTEIN_CATABOLIC_PROCESS	0.467104	0.467104	1.32585	0.147395		0.397633	0.397633	1.09046	0.39385
	GO_REGULATION_OF_ATP_METABOLIC_PROCESS	0.472862	0.472862	1.32614	0.147424		0.468211	0.468211	1.3281	0.158539
	GO_ORGANOPHOSPHATE_ESTER_TRANSPORT	0.456742	0.456742	1.32593	0.147427		0.646299	0.646299	1.86096	0.0670387
	GO_DNA_TEMPLATED_TRANSCRIPTION_INITIATION	0.45796	0.45796	1.32604	0.147427		0.320696	0.320696	0.918476	0.630535
	GO_SMOOTH_MUSCLE_CELL_MIGRATION	0.441912	0.441912	1.32623	0.147433		0.642784	0.642784	1.8453	0.0644043
	GO_REGULATION_OF_BLOOD_PRESSURE	0.447433	0.447433	1.32546	0.147544		0.58035	0.58035	1.69567	0.0482794
	GO_STRIATED_MUSCLE_CELL_APOPTOTIC_PROCESS	0.496103	0.496103	1.3255	0.147595		0.642271	0.642271	1.67322	0.0485254
	GO_ESTABLISHMENT_OF_PROTEIN_LOCALIZATION_TO_ENDOPLASMIC_RETICULUM	0.504749	0.504749	1.3245	0.148356		0.486478	0.486478	1.33633	0.153519
	GO_CELL_CYCLE_PROCESS	0.411158	0.411158	1.32438	0.148357		0.349832	0.349832	1.11971	0.357873
	GO_DIGESTIVE_TRACT_MORPHOGENESIS	0.494913	0.494913	1.32409	0.148521		0.56367	0.56367	1.48624	0.0830021
	GO_EAR_MORPHOGENESIS	0.465645	0.465645	1.3226	0.149791		0.404775	0.404775	1.12379	0.352903
	GO_DEFENSE_RESPONSE_TO_BACTERIUM	0.468242	0.468242	1.32246	0.149832		0.637931	0.637931	1.7712	0.0508131
	GO_PRIMARY_ALCOHOL_METABOLIC_PROCESS	0.463857	0.463857	1.3223	0.14989		0.575004	0.575004	1.62335	0.0529289
	GO_LYSOSOMAL_TRANSPORT	0.511002	0.511002	1.3214	0.150598		0.321443	0.321443	0.858761	0.71008
	GO_REGULATION_OF_VIRAL_GENOME_REPLICATION	0.51086	0.51086	1.32086	0.150976		0.421569	0.421569	1.07096	0.4202
	GO_REGULATION_OF_MUSCLE_HYPERTROPHY	0.509317	0.509317	1.31994	0.151755		0.591905	0.591905	1.52462	0.0719423
	GO_DNA_CONFORMATION_CHANGE	0.447942	0.447942	1.31954	0.152025		0.408631	0.408631	1.23789	0.230827
	GO_NEURAL_TUBE_DEVELOPMENT	0.436062	0.436062	1.3189	0.152525		0.39214	0.39214	1.1589	0.310419
	GO_POSITIVE_REGULATION_OF_CATABOLIC_PROCESS	0.430361	0.430361	1.31822	0.152766		0.42227	0.42227	1.28984	0.186524
	GO_REGULATION_OF_ENDOCYTOSIS	0.457996	0.457996	1.31824	0.152857		0.544138	0.544138	1.57529	0.060868
	GO_LONG_CHAIN_FATTY_ACID_METABOLIC_PROCESS	0.467864	0.467864	1.3183	0.152904		0.572291	0.572291	1.59284	0.0569307
	GO_REGULATION_OF_PROTEIN_DEPOLYMERIZATION	0.439347	0.439347	1.31835	0.152965		0.596515	0.596515	1.72528	0.0476482
	GO_REPRODUCTIVE_SYSTEM_DEVELOPMENT	0.4151	0.4151	1.31736	0.153488		0.437493	0.437493	1.3527	0.142749
	GO_RESPONSE_TO_INSULIN	0.443689	0.443689	1.31667	0.154062		0.356513	0.356513	1.06287	0.4322
	GO_RNA_LOCALIZATION	0.421646	0.421646	1.31579	0.154459		0.393231	0.393231	1.20076	0.265646
	GO_MITOCHONDRIAL_TRANSMEMBRANE_TRANSPORT	0.449464	0.449464	1.31609	0.154497		0.55949	0.55949	1.53354	0.0702282
	GO_MUSCLE_CELL_MIGRATION	0.435007	0.435007	1.31586	0.154501		0.626354	0.626354	1.82124	0.05873
	GO_PHOTORECEPTOR_CELL_DIFFERENTIATION	0.478094	0.478094	1.3159	0.154572		0.418318	0.418318	1.1048	0.3765
	GO_REGULATION_OF_JUN_KINASE_ACTIVITY	0.49033	0.49033	1.31285	0.157128		0.507255	0.507255	1.3205	0.163419
	GO_NEGATIVE_REGULATION_OF_WOUND_HEALING	0.473335	0.473335	1.3117	0.157816		0.778975	0.778975	2.16335	0.844239
	GO_REGULATION_OF_ESTABLISHMENT_OF_PROTEIN_LOCALIZATION_TO_MITOCHONDRION	0.493817	0.493817	1.31177	0.157853		0.432352	0.432352	1.20936	0.257249
	GO_FOREBRAIN_DEVELOPMENT	0.416596	0.416596	1.31178	0.157954		0.340929	0.340929	1.02802	0.478401
	GO_CELLULAR_RESPONSE_TO_PEPTIDE	0.428773	0.428773	1.31188	0.157957		0.411169	0.411169	1.27026	0.202237
	GO_REGULATION_OF_LIPASE_ACTIVITY	0.501198	0.501198	1.31056	0.158691		0.684025	0.684025	1.83888	0.0630431
	GO_POSITIVE_REGULATION_OF_KINASE_ACTIVITY	0.410086	0.410086	1.31063	0.158737		0.462408	0.462408	1.44028	0.0991037
	GO_POSITIVE_REGULATION_OF_INTRACELLULAR_TRANSPORT	0.449962	0.449962	1.30993	0.159179		0.404347	0.404347	1.20263	0.2638
	GO_NEGATIVE_REGULATION_OF_NEURON_DIFFERENTIATION	0.422187	0.422187	1.30969	0.15927		0.434532	0.434532	1.27385	0.199237
	GO_CELLULAR_RESPONSE_TO_UV	0.473956	0.473956	1.30949	0.159357		0.398063	0.398063	1.04768	0.45191
	GO_VIRAL_LIFE_CYCLE	0.452692	0.452692	1.30884	0.159891		0.477433	0.477433	1.41271	0.110324
	GO_NEGATIVE_REGULATION_OF_CELL_SUBSTRATE_ADHESION	0.522896	0.522896	1.30802	0.160555		0.567019	0.567019	1.40468	0.11393
	GO_HEAD_DEVELOPMENT	0.408034	0.408034	1.30747	0.160865		0.389361	0.389361	1.19865	0.267582
	GO_ORGANIC_HYDROXY_COMPOUND_TRANSPORT	0.442351	0.442351	1.30756	0.160876		0.576704	0.576704	1.69367	0.0482422
	GO_INTERACTION_WITH_HOST	0.471941	0.471941	1.30723	0.161007		0.499382	0.499382	1.4146	0.109947
	GO_APPENDAGE_MORPHOGENESIS	0.445874	0.445874	1.30674	0.161372		0.434642	0.434642	1.24003	0.228857
	GO_ICOSANOID_METABOLIC_PROCESS	0.478587	0.478587	1.30515	0.162865		0.540488	0.540488	1.4373	0.100338
	GO_NEGATIVE_REGULATION_OF_TRANSMEMBRANE_TRANSPORT	0.448122	0.448122	1.303	0.164929		0.368509	0.368509	1.02772	0.478644
	GO_MULTICELLULAR_ORGANISMAL_RESPONSE_TO_STRESS	0.477842	0.477842	1.30257	0.165267		0.557947	0.557947	1.50326	0.077684
	GO_ANDROGEN_RECEPTOR_SIGNALING_PATHWAY	0.475667	0.475667	1.30215	0.165566		0.525676	0.525676	1.44834	0.0963392
	GO_NEGATIVE_REGULATION_OF_MULTI_ORGANISM_PROCESS	0.437452	0.437452	1.30138	0.166222		0.45375	0.45375	1.32397	0.161334
	GO_RESPONSE_TO_BACTERIUM	0.425115	0.425115	1.30125	0.166243		0.541096	0.541096	1.64932	0.0500554
	GO_PATTERN_RECOGNITION_RECEPTOR_SIGNALING_PATHWAY	0.446901	0.446901	1.30085	0.166405		0.56914	0.56914	1.68504	0.04781
	GO_NUCLEOBASE_CONTAINING_COMPOUND_TRANSPORT	0.416306	0.416306	1.30087	0.166503		0.389437	0.389437	1.16426	0.30522
	GO_DETECTION_OF_ABIOTIC_STIMULUS	0.455899	0.455899	1.30041	0.16675		0.46734	0.46734	1.33166	0.156412
	GO_REGULATION_OF_PROTEIN_LOCALIZATION_TO_CELL_PERIPHERY	0.459987	0.459987	1.2977	0.16927		0.35113	0.35113	0.968292	0.56149
	GO_RESPONSE_TO_ANGIOTENSIN	0.526178	0.526178	1.29638	0.17051		0.749245	0.749245	1.86956	0.0709854
	GO_GLYCOSYL_COMPOUND_CATABOLIC_PROCESS	0.524816	0.524816	1.29489	0.171929		0.644421	0.644421	1.56854	0.0621002
	GO_REGULATION_OF_PEPTIDYL_SERINE_PHOSPHORYLATION	0.520641	0.520641	1.2944	0.172325		0.459294	0.459294	1.2307	0.237463
	GO_DIGESTION	0.509818	0.509818	1.29366	0.173006		0.608168	0.608168	1.61977	0.0536695
	GO_ESTABLISHMENT_OF_CELL_POLARITY	0.460218	0.460218	1.29346	0.1731		0.438468	0.438468	1.26876	0.203511
	GO_EMBRYONIC_MORPHOGENESIS	0.394188	0.394188	1.29323	0.173205		0.457957	0.457957	1.44743	0.0965238
	GO_MITOTIC_CELL_CYCLE	0.401932	0.401932	1.29307	0.17325		0.376981	0.376981	1.21448	0.251907
	GO_REGULATION_OF_EXTRINSIC_APOPTOTIC_SIGNALING_PATHWAY	0.443465	0.443465	1.29185	0.174347		0.593899	0.593899	1.7356	0.0470484
	GO_RESPONSE_TO_PEPTIDE_HORMONE	0.417822	0.417822	1.29164	0.174459		0.375445	0.375445	1.16591	0.303064
	GO_POSITIVE_REGULATION_OF_CELLULAR_CATABOLIC_PROCESS	0.423143	0.423143	1.29118	0.174815		0.40585	0.40585	1.24344	0.225581
	GO_NEGATIVE_REGULATION_OF_EPITHELIAL_CELL_PROLIFERATION	0.421593	0.421593	1.29063	0.174901		0.541655	0.541655	1.64031	0.0506763
	GO_LIPID_MODIFICATION	0.450159	0.450159	1.29098	0.174907		0.598335	0.598335	1.71962	0.0476
	GO_POSITIVE_REGULATION_OF_PROTEIN_CATABOLIC_PROCESS	0.444838	0.444838	1.29072	0.174931		0.408083	0.408083	1.16332	0.306138
	GO_REGULATION_OF_PROTEIN_LOCALIZATION_TO_NUCLEUS	0.469709	0.469709	1.29073	0.175041		0.448348	0.448348	1.22263	0.244709
	GO_POSITIVE_REGULATION_OF_I_KAPPAB_KINASE_NF_KAPPAB_SIGNALING	0.426625	0.426625	1.29	0.175408		0.524824	0.524824	1.54314	0.067734
	GO_REGULATION_OF_MICROTUBULE_BASED_PROCESS	0.470324	0.470324	1.289	0.176186		0.469072	0.469072	1.27965	0.193951
	GO_REPRODUCTION	0.40254	0.40254	1.28901	0.176294		0.409505	0.409505	1.28588	0.189601
	GO_REGULATION_OF_BONE_MINERALIZATION	0.468974	0.468974	1.28867	0.176432		0.537366	0.537366	1.50361	0.0776782
	GO_REGULATION_OF_PROTEIN_MODIFICATION_BY_SMALL_PROTEIN_CONJUGATION_OR_REMOVAL	0.422053	0.422053	1.28815	0.176818		0.377725	0.377725	1.14932	0.321729
	GO_REGULATION_OF_MICROTUBULE_POLYMERIZATION_OR_DEPOLYMERIZATION	0.501172	0.501172	1.2875	0.177409		0.554136	0.554136	1.46821	0.0902855
	GO_CELLULAR_RESPONSE_TO_DNA_DAMAGE_STIMULUS	0.40336	0.40336	1.28653	0.178338		0.381928	0.381928	1.19298	0.272573
	GO_REGULATION_OF_CARBOHYDRATE_METABOLIC_PROCESS	0.425764	0.425764	1.28457	0.180241		0.530148	0.530148	1.54886	0.066619
	GO_CELL_CYCLE	0.396712	0.396712	1.28399	0.180729		0.358165	0.358165	1.14954	0.321594
	GO_SPECIFICATION_OF_SYMMETRY	0.446531	0.446531	1.28368	0.18093		0.48434	0.48434	1.3241	0.161342
	GO_REGULATION_OF_DNA_REPAIR	0.47037	0.47037	1.28109	0.183465		0.476776	0.476776	1.29663	0.181432
	GO_REGULATION_OF_GTPASE_ACTIVITY	0.411411	0.411411	1.28116	0.183513		0.386059	0.386059	1.19766	0.268314
	GO_POSITIVE_REGULATION_OF_TRANSFERASE_ACTIVITY	0.399058	0.399058	1.27993	0.184474		0.452474	0.452474	1.42247	0.106289
	GO_PEPTIDYL_SERINE_MODIFICATION	0.434745	0.434745	1.28002	0.184503		0.508981	0.508981	1.51329	0.0745704
	GO_DNA_METABOLIC_PROCESS	0.396082	0.396082	1.27922	0.185138		0.362745	0.362745	1.1517	0.319257
	GO_GLIAL_CELL_DIFFERENTIATION	0.420071	0.420071	1.27895	0.185299		0.482169	0.482169	1.39934	0.116534
	GO_MUSCLE_CELL_APOPTOTIC_PROCESS	0.466596	0.466596	1.27815	0.186049		0.607981	0.607981	1.61218	0.054204
	GO_POSITIVE_REGULATION_OF_LIPID_BIOSYNTHETIC_PROCESS	0.481736	0.481736	1.27777	0.186316		0.696993	0.696993	1.83011	0.059542
	GO_POSTREPLICATION_REPAIR	0.508805	0.508805	1.27743	0.186526		0.388688	0.388688	0.990397	0.530619
	GO_SERINE_FAMILY_AMINO_ACID_METABOLIC_PROCESS	0.507412	0.507412	1.27698	0.186772		0.689409	0.689409	1.74458	0.0475306
	GO_POSITIVE_REGULATION_OF_TRANSPORTER_ACTIVITY	0.429029	0.429029	1.2764	0.186786		0.486295	0.486295	1.4109	0.110707
	GO_INTERLEUKIN_1_PRODUCTION	0.495174	0.495174	1.27628	0.186798		0.605129	0.605129	1.63067	0.0518992
	GO_TRANSCRIPTION_INITIATION_FROM_RNA_POLYMERASE_II_PROMOTER	0.453883	0.453883	1.27705	0.18681		0.33153	0.33153	0.948399	0.587231
	GO_ORGANIC_ACID_TRANSMEMBRANE_TRANSPORT	0.44828	0.44828	1.27681	0.186835		0.549516	0.549516	1.5715	0.061517
	GO_REGULATION_OF_FILOPODIUM_ASSEMBLY	0.462013	0.462013	1.27657	0.186844		0.409591	0.409591	1.075	0.41493
	GO_DNA_DEPENDENT_DNA_REPLICATION	0.441095	0.441095	1.27668	0.18685		0.39752	0.39752	1.14033	0.333645
	GO_REGULATION_OF_CELL_PROJECTION_ASSEMBLY	0.419023	0.419023	1.27641	0.186898		0.404247	0.404247	1.18888	0.27688
	GO_CARBOHYDRATE_BIOSYNTHETIC_PROCESS	0.405194	0.405194	1.27538	0.187621		0.530838	0.530838	1.63816	0.0507954
	GO_POSITIVE_REGULATION_OF_COLD_INDUCED_THERMOGENESIS	0.471408	0.471408	1.27478	0.188116		0.592727	0.592727	1.60996	0.0543403
	GO_NEGATIVE_REGULATION_OF_ION_TRANSPORT	0.429618	0.429618	1.27211	0.190914		0.338921	0.338921	0.946276	0.589696
	GO_NEGATIVE_REGULATION_OF_CELL_DEVELOPMENT	0.409251	0.409251	1.2714	0.191536		0.41218	0.41218	1.22162	0.245466
	GO_CENTRAL_NERVOUS_SYSTEM_DEVELOPMENT	0.393552	0.393552	1.27123	0.191605		0.370809	0.370809	1.15095	0.319933
	GO_CARDIAC_MUSCLE_TISSUE_DEVELOPMENT	0.429154	0.429154	1.27031	0.192488		0.447498	0.447498	1.29308	0.183909
	GO_POSITIVE_REGULATION_OF_PEPTIDYL_SERINE_PHOSPHORYLATION	0.523375	0.523375	1.26996	0.192754		0.581311	0.581311	1.48977	0.0823249
	GO_CELLULAR_RESPONSE_TO_PEPTIDE_HORMONE_STIMULUS	0.419357	0.419357	1.26929	0.193386		0.395449	0.395449	1.19701	0.269002
	GO_VIRAL_GENOME_REPLICATION	0.480907	0.480907	1.26893	0.19367		0.376597	0.376597	0.987567	0.534394
	GO_REGULATION_OF_MEGAKARYOCYTE_DIFFERENTIATION	0.460359	0.460359	1.26877	0.193728		0.455636	0.455636	1.22397	0.243173
	GO_RNA_3_END_PROCESSING	0.44862	0.44862	1.26799	0.194522		0.328791	0.328791	0.926072	0.619002
	GO_GLYCEROLIPID_BIOSYNTHETIC_PROCESS	0.411287	0.411287	1.26786	0.19453		0.466026	0.466026	1.41174	0.110603
	GO_REGULATION_OF_SODIUM_ION_TRANSMEMBRANE_TRANSPORTER_ACTIVITY	0.467076	0.467076	1.2675	0.194789		0.340846	0.340846	0.918073	0.63085
	GO_NUCLEOTIDE_SUGAR_METABOLIC_PROCESS	0.470575	0.470575	1.26633	0.195958		0.593391	0.593391	1.5663	0.0623219
	GO_MESODERM_DEVELOPMENT	0.422515	0.422515	1.26608	0.196106		0.334598	0.334598	0.960469	0.572251
	GO_STEM_CELL_PROLIFERATION	0.42547	0.42547	1.26343	0.198815		0.381049	0.381049	1.0624	0.432217
	GO_SMAD_PROTEIN_SIGNAL_TRANSDUCTION	0.476928	0.476928	1.26354	0.198826		0.519224	0.519224	1.41292	0.110456
	GO_REGULATION_OF_PROTEIN_CONTAINING_COMPLEX_DISASSEMBLY	0.417093	0.417093	1.26261	0.199608		0.515952	0.515952	1.54422	0.0673804
	GO_REGULATION_OF_GENE_EXPRESSION_EPIGENETIC	0.407142	0.407142	1.26092	0.201387		0.374567	0.374567	1.12914	0.347545
	GO_CHROMOSOME_ORGANIZATION	0.396153	0.396153	1.26048	0.201621		0.361963	0.361963	1.14649	0.325502
	GO_SENSORY_ORGAN_MORPHOGENESIS	0.397507	0.397507	1.26051	0.201722		0.374559	0.374559	1.14016	0.333694
	GO_CELL_RECOGNITION	0.453315	0.453315	1.25964	0.202399		0.441985	0.441985	1.23085	0.237428
	GO_ADULT_LOCOMOTORY_BEHAVIOR	0.446406	0.446406	1.25907	0.202936		0.500249	0.500249	1.41328	0.110302
	GO_FAT_CELL_DIFFERENTIATION	0.434348	0.434348	1.25802	0.20398		0.414628	0.414628	1.18259	0.283806
	GO_ANATOMICAL_STRUCTURE_MATURATION	0.444249	0.444249	1.2579	0.203982		0.457251	0.457251	1.27417	0.198989
	GO_PRODUCTION_OF_MOLECULAR_MEDIATOR_INVOLVED_IN_INFLAMMATORY_RESPONSE	0.50878	0.50878	1.25764	0.20414		0.415071	0.415071	1.0368	0.466421
	GO_TIGHT_JUNCTION_ORGANIZATION	0.454822	0.454822	1.25542	0.206303		0.669016	0.669016	1.79753	0.0539483
	GO_CILIUM_ORGANIZATION	0.420094	0.420094	1.25551	0.206337		0.465613	0.465613	1.37119	0.132364
	GO_POSITIVE_REGULATION_OF_TRANSMEMBRANE_TRANSPORT	0.420597	0.420597	1.25523	0.206398		0.497003	0.497003	1.50034	0.0788695
	GO_CHROMATIN_ORGANIZATION	0.401148	0.401148	1.25424	0.207449		0.40892	0.40892	1.26826	0.203922
	GO_CELL_CELL_JUNCTION_ASSEMBLY	0.429558	0.429558	1.25305	0.20866		0.676826	0.676826	1.92786	0.105161
	GO_LIPOPROTEIN_METABOLIC_PROCESS	0.491708	0.491708	1.25265	0.208981		0.692725	0.692725	1.86648	0.0702507
	GO_MULTICELLULAR_ORGANISM_GROWTH	0.439503	0.439503	1.25231	0.209236		0.618455	0.618455	1.78646	0.0520301
	GO_EXTRINSIC_APOPTOTIC_SIGNALING_PATHWAY	0.414909	0.414909	1.2519	0.209458		0.548615	0.548615	1.64663	0.0504027
	GO_ESTABLISHMENT_OF_RNA_LOCALIZATION	0.411295	0.411295	1.25198	0.209491		0.358921	0.358921	1.06	0.434821
	GO_POSITIVE_REGULATION_OF_GTPASE_ACTIVITY	0.398576	0.398576	1.25083	0.210432		0.38251	0.38251	1.17281	0.294375
	GO_ASPARTATE_FAMILY_AMINO_ACID_METABOLIC_PROCESS	0.445971	0.445971	1.25089	0.210486		0.409378	0.409378	1.10954	0.370027
	GO_REGULATION_OF_PLASMA_LIPOPROTEIN_PARTICLE_LEVELS	0.47067	0.47067	1.25005	0.211139		0.745441	0.745441	2.0672	0.297981
	GO_REGULATION_OF_EPIDERMIS_DEVELOPMENT	0.465479	0.465479	1.2482	0.213064		0.523527	0.523527	1.42782	0.104186
	GO_EXOCYTIC_PROCESS	0.436754	0.436754	1.24831	0.213079		0.287015	0.287015	0.776437	0.810621
	GO_ORGANIC_CYCLIC_COMPOUND_CATABOLIC_PROCESS	0.398831	0.398831	1.24791	0.21329		0.447249	0.447249	1.43983	0.0993081
	GO_CELL_FATE_COMMITMENT	0.404071	0.404071	1.24777	0.213325		0.401449	0.401449	1.1882	0.277276
	GO_APPENDAGE_DEVELOPMENT	0.426239	0.426239	1.24751	0.21352		0.415996	0.415996	1.18299	0.283428
	GO_DEVELOPMENTAL_PROCESS_INVOLVED_IN_REPRODUCTION	0.388391	0.388391	1.24585	0.215346		0.39025	0.39025	1.20604	0.260073
	GO_POSITIVE_REGULATION_OF_INTRACELLULAR_PROTEIN_TRANSPORT	0.447378	0.447378	1.24538	0.215768		0.389166	0.389166	1.11581	0.362634
	GO_RESPONSE_TO_CADMIUM_ION	0.45582	0.45582	1.24443	0.216755		0.5611	0.5611	1.51094	0.0752234
	GO_MITOCHONDRIAL_TRANSPORT	0.39134	0.39134	1.24307	0.217845		0.387995	0.387995	1.21466	0.25185
	GO_REGULATION_OF_LIPID_TRANSPORT	0.460846	0.460846	1.24308	0.217972		0.650492	0.650492	1.77734	0.0510425
	GO_PROTEIN_LOCALIZATION_TO_CELL_PERIPHERY	0.392301	0.392301	1.24311	0.218087		0.368612	0.368612	1.1705	0.297385
	GO_RNA_SPLICING_VIA_TRANSESTERIFICATION_REACTIONS	0.40086	0.40086	1.24232	0.218575		0.308818	0.308818	0.92906	0.61456
	GO_ANTERIOR_POSTERIOR_PATTERN_SPECIFICATION	0.413078	0.413078	1.24121	0.219694		0.426988	0.426988	1.24993	0.219454
	GO_REGULATION_OF_INTRACELLULAR_PROTEIN_TRANSPORT	0.434395	0.434395	1.24071	0.220127		0.423608	0.423608	1.24718	0.222063
	GO_DNA_GEOMETRIC_CHANGE	0.433854	0.433854	1.24026	0.220508		0.483081	0.483081	1.41979	0.107665
	GO_ENERGY_RESERVE_METABOLIC_PROCESS	0.447953	0.447953	1.24012	0.220533		0.706019	0.706019	1.91354	0.0932548
	GO_POSITIVE_REGULATION_OF_CELL_CYCLE_ARREST	0.450345	0.450345	1.23977	0.220662		0.383729	0.383729	1.04513	0.454708
	GO_ASSOCIATIVE_LEARNING	0.46701	0.46701	1.23956	0.220759		0.612227	0.612227	1.61904	0.0535788
	GO_POSITIVE_REGULATION_OF_ION_TRANSMEMBRANE_TRANSPORT	0.424615	0.424615	1.23978	0.220792		0.55873	0.55873	1.63665	0.0510143
	GO_GLYCEROPHOSPHOLIPID_METABOLIC_PROCESS	0.395589	0.395589	1.23924	0.220977		0.423232	0.423232	1.2894	0.186598
	GO_INNER_EAR_MORPHOGENESIS	0.448709	0.448709	1.23857	0.221644		0.437348	0.437348	1.17792	0.288654
	GO_REGULATION_OF_PROTEIN_LOCALIZATION_TO_PLASMA_MEMBRANE	0.445279	0.445279	1.23844	0.221672		0.367034	0.367034	1.00306	0.512608
	GO_RESPONSE_TO_MOLECULE_OF_BACTERIAL_ORIGIN	0.422896	0.422896	1.2379	0.222026		0.506299	0.506299	1.49533	0.0805732
	GO_AUTONOMIC_NERVOUS_SYSTEM_DEVELOPMENT	0.508771	0.508771	1.23778	0.222032		0.508382	0.508382	1.21478	0.251844
	GO_ANION_TRANSMEMBRANE_TRANSPORT	0.406241	0.406241	1.23798	0.222088		0.417319	0.417319	1.25016	0.219489
	GO_POSTSYNAPSE_ORGANIZATION	0.42219	0.42219	1.23704	0.222398		0.605092	0.605092	1.73383	0.0469363
	GO_EMBRYONIC_DIGESTIVE_TRACT_DEVELOPMENT	0.467198	0.467198	1.23706	0.2225		0.537885	0.537885	1.3592	0.139529
	GO_RESPONSE_TO_AXON_INJURY	0.442395	0.442395	1.23721	0.222588		0.620296	0.620296	1.70159	0.0481876
	GO_ENERGY_DERIVATION_BY_OXIDATION_OF_ORGANIC_COMPOUNDS	0.396491	0.396491	1.23707	0.222635		0.543968	0.543968	1.67043	0.0486057
	GO_MESONEPHRIC_TUBULE_MORPHOGENESIS	0.478983	0.478983	1.23652	0.222924		0.556402	0.556402	1.45525	0.0932902
	GO_VESICLE_MEDIATED_TRANSPORT_TO_THE_PLASMA_MEMBRANE	0.46673	0.46673	1.23568	0.22379		0.48757	0.48757	1.31171	0.170092
	GO_INTERFERON_GAMMA_MEDIATED_SIGNALING_PATHWAY	0.471312	0.471312	1.23515	0.224178		0.273273	0.273273	0.676364	0.897146
	GO_GLUTAMATE_RECEPTOR_SIGNALING_PATHWAY	0.443552	0.443552	1.23525	0.224194		0.36327	0.36327	0.961006	0.571706
	GO_REGULATION_OF_SYNAPTIC_PLASTICITY	0.426617	0.426617	1.23465	0.224503		0.568782	0.568782	1.61929	0.0535696
	GO_RESPONSE_TO_ISCHEMIA	0.451491	0.451491	1.23474	0.224544		0.597922	0.597922	1.56783	0.0620591
	GO_PHOSPHATIDYLINOSITOL_BIOSYNTHETIC_PROCESS	0.452721	0.452721	1.23223	0.227256		0.44646	0.44646	1.21012	0.256439
	GO_LAMELLIPODIUM_ORGANIZATION	0.435751	0.435751	1.23181	0.227623		0.432109	0.432109	1.17511	0.291934
	GO_REGULATION_OF_DENDRITE_MORPHOGENESIS	0.46128	0.46128	1.23157	0.22775		0.602839	0.602839	1.59359	0.0567726
	GO_MULTI_ORGANISM_REPRODUCTIVE_PROCESS	0.394666	0.394666	1.23133	0.227913		0.379877	0.379877	1.16097	0.308847
	GO_RESPONSE_TO_UV	0.432387	0.432387	1.23028	0.228735		0.384489	0.384489	1.06161	0.432958
	GO_COFACTOR_CATABOLIC_PROCESS	0.493515	0.493515	1.23039	0.228744		0.540351	0.540351	1.40866	0.11177
	GO_LIPID_OXIDATION	0.46789	0.46789	1.23048	0.228786		0.508913	0.508913	1.34403	0.148003
	GO_FATTY_ACID_BETA_OXIDATION	0.474968	0.474968	1.22979	0.229193		0.225051	0.225051	0.581379	0.950887
	GO_SCHWANN_CELL_DIFFERENTIATION	0.495108	0.495108	1.22919	0.229751		0.665946	0.665946	1.59556	0.0563641
	GO_GLYCEROLIPID_METABOLIC_PROCESS	0.392756	0.392756	1.22879	0.230087		0.488599	0.488599	1.50583	0.0768713
	GO_INSULIN_RECEPTOR_SIGNALING_PATHWAY	0.455326	0.455326	1.22849	0.230312		0.492228	0.492228	1.33508	0.154187
	GO_RENAL_TUBULE_DEVELOPMENT	0.446887	0.446887	1.22723	0.23172		0.498787	0.498787	1.35616	0.140864
	GO_NEGATIVE_REGULATION_OF_LIPID_METABOLIC_PROCESS	0.46099	0.46099	1.22557	0.233571		0.712698	0.712698	1.9001	0.0854875
	GO_HISTONE_DEACETYLATION	0.449681	0.449681	1.22492	0.234248		0.455077	0.455077	1.19894	0.267388
	GO_POSITIVE_REGULATION_OF_CATION_CHANNEL_ACTIVITY	0.447456	0.447456	1.22427	0.234926		0.431337	0.431337	1.11382	0.365021
	GO_EYE_PHOTORECEPTOR_CELL_DIFFERENTIATION	0.451676	0.451676	1.22342	0.235813		0.415559	0.415559	1.05311	0.444619
	GO_RUFFLE_ORGANIZATION	0.481311	0.481311	1.22273	0.236496		0.396951	0.396951	1.00584	0.50859
	GO_LEARNING	0.415241	0.415241	1.21873	0.24119		0.449021	0.449021	1.27307	0.199968
	GO_REGULATION_OF_SODIUM_ION_TRANSMEMBRANE_TRANSPORT	0.44097	0.44097	1.21877	0.241285		0.31965	0.31965	0.883194	0.677583
	GO_REGULATION_OF_SMALL_GTPASE_MEDIATED_SIGNAL_TRANSDUCTION	0.393994	0.393994	1.21825	0.241659		0.413809	0.413809	1.24582	0.22324
	GO_POSITIVE_REGULATION_OF_INTRINSIC_APOPTOTIC_SIGNALING_PATHWAY	0.471947	0.471947	1.2178	0.242071		0.436738	0.436738	1.15722	0.312492
	GO_CELLULAR_RESPONSE_TO_FATTY_ACID	0.5001	0.5001	1.21674	0.243257		0.689399	0.689399	1.66056	0.0492546
	GO_REGULATION_OF_CELL_CYCLE_ARREST	0.438871	0.438871	1.21648	0.243283		0.35432	0.35432	0.975571	0.551199
	GO_ENDOTHELIAL_CELL_DEVELOPMENT	0.454767	0.454767	1.21651	0.243395		0.411306	0.411306	1.09397	0.389548
	GO_HORMONE_BIOSYNTHETIC_PROCESS	0.458506	0.458506	1.2161	0.243481		0.488771	0.488771	1.24239	0.226251
	GO_CARDIAC_CELL_DEVELOPMENT	0.447824	0.447824	1.21617	0.243526		0.578217	0.578217	1.5477	0.066686
	GO_REGULATION_OF_GENE_SILENCING	0.440224	0.440224	1.21373	0.246291		0.439302	0.439302	1.22564	0.241405
	GO_NEGATIVE_REGULATION_OF_CHROMOSOME_ORGANIZATION	0.446324	0.446324	1.21204	0.248325		0.44827	0.44827	1.20777	0.258646
	GO_REGULATION_OF_RESPONSE_TO_DRUG	0.420289	0.420289	1.21088	0.249614		0.488617	0.488617	1.38187	0.125276
	GO_POSITIVE_REGULATION_OF_REPRODUCTIVE_PROCESS	0.496264	0.496264	1.21001	0.250281		0.286536	0.286536	0.658836	0.909273
	GO_MITOTIC_DNA_INTEGRITY_CHECKPOINT	0.437493	0.437493	1.2102	0.250331		0.435117	0.435117	1.18012	0.286441
	GO_RESPONSE_TO_CARBOHYDRATE	0.417403	0.417403	1.21003	0.250416		0.430598	0.430598	1.28059	0.193186
	GO_RESPONSE_TO_FATTY_ACID	0.454126	0.454126	1.20876	0.251741		0.607897	0.607897	1.61034	0.0543587
	GO_MICROTUBULE_BASED_PROCESS	0.396136	0.396136	1.20822	0.252292		0.436471	0.436471	1.32222	0.16251
	GO_MICROTUBULE_BASED_MOVEMENT	0.419825	0.419825	1.20765	0.252831		0.453043	0.453043	1.30664	0.173639
	GO_PROTEIN_LOCALIZATION_TO_CHROMOSOME	0.451128	0.451128	1.20724	0.253189		0.446443	0.446443	1.1945	0.271252
	GO_DNA_REPLICATION	0.396233	0.396233	1.20709	0.25321		0.416339	0.416339	1.25492	0.215994
	GO_LONG_CHAIN_FATTY_ACID_TRANSPORT	0.445178	0.445178	1.20617	0.254294		0.553098	0.553098	1.46419	0.0908508
	GO_MRNA_METABOLIC_PROCESS	0.37698	0.37698	1.20593	0.254432		0.242207	0.242207	0.780486	0.806262
	GO_CENTRAL_NERVOUS_SYSTEM_NEURON_DEVELOPMENT	0.463209	0.463209	1.2048	0.255439		0.286955	0.286955	0.744642	0.839283
	GO_REGULATION_OF_RAS_PROTEIN_SIGNAL_TRANSDUCTION	0.411935	0.411935	1.2046	0.255514		0.46222	0.46222	1.30987	0.171113
	GO_SMOOTH_MUSCLE_CELL_DIFFERENTIATION	0.456607	0.456607	1.20482	0.255564		0.516872	0.516872	1.27922	0.194273
	GO_REGULATION_OF_TUBE_SIZE	0.446353	0.446353	1.20488	0.255652		0.774466	0.774466	2.19325	1
	GO_MITOCHONDRIAL_TRANSLATIONAL_TERMINATION	0.413295	0.413295	1.20115	0.259707		-0.222971	0.222971	-0.986731	0.953019
	GO_TRANSLATIONAL_TERMINATION	0.40925	0.40925	1.20068	0.260182		0.220678	0.220678	0.635605	0.922331
	GO_DNA_RECOMBINATION	0.401966	0.401966	1.20012	0.260486		0.411799	0.411799	1.21121	0.255267
	GO_CELLULAR_NITROGEN_COMPOUND_CATABOLIC_PROCESS	0.38649	0.38649	1.1999	0.260622		0.435901	0.435901	1.39943	0.116669
	GO_SEX_DIFFERENTIATION	0.398145	0.398145	1.20014	0.260634		0.448728	0.448728	1.33866	0.151647
	GO_KERATINOCYTE_DIFFERENTIATION	0.411192	0.411192	1.20019	0.260718		0.460552	0.460552	1.33537	0.154038
	GO_CRANIAL_SKELETAL_SYSTEM_DEVELOPMENT	0.433787	0.433787	1.19897	0.261662		0.568316	0.568316	1.52372	0.0721622
	GO_REGULATION_OF_LIPID_LOCALIZATION	0.439686	0.439686	1.19847	0.262133		0.673801	0.673801	1.89513	0.0825986
	GO_RIBONUCLEOPROTEIN_COMPLEX_SUBUNIT_ORGANIZATION	0.404691	0.404691	1.19756	0.263171		0.208082	0.208082	0.625281	0.928268
	GO_PROTEIN_LOCALIZATION_TO_CELL_SURFACE	0.442703	0.442703	1.19557	0.265616		0.343091	0.343091	0.897275	0.659908
	GO_REGULATION_OF_GLUCOSE_TRANSMEMBRANE_TRANSPORT	0.4533	0.4533	1.19524	0.265896		0.329736	0.329736	0.894649	0.663177
	GO_NEGATIVE_REGULATION_OF_BINDING	0.41486	0.41486	1.19447	0.266707		0.327838	0.327838	0.897503	0.659884
	GO_ANIMAL_ORGAN_REGENERATION	0.439307	0.439307	1.19212	0.269624		0.509482	0.509482	1.3712	0.13245
	GO_EMBRYONIC_PLACENTA_DEVELOPMENT	0.44288	0.44288	1.19129	0.270551		0.390848	0.390848	1.03474	0.468754
	GO_RESPONSE_TO_ACTIVITY	0.467406	0.467406	1.19029	0.271748		0.562413	0.562413	1.48279	0.084252
	GO_MICROTUBULE_CYTOSKELETON_ORGANIZATION	0.399368	0.399368	1.19	0.271952		0.471758	0.471758	1.38652	0.122977
	GO_AMINE_TRANSPORT	0.452921	0.452921	1.18938	0.272162		0.663705	0.663705	1.75198	0.0482098
	GO_RECOMBINATIONAL_REPAIR	0.426879	0.426879	1.18903	0.272309		0.592722	0.592722	1.61372	0.0541706
	GO_AMINO_ACID_TRANSMEMBRANE_TRANSPORT	0.447936	0.447936	1.18938	0.272325		0.602919	0.602919	1.6308	0.0519363
	GO_EPIDERMAL_CELL_DIFFERENTIATION	0.397321	0.397321	1.18912	0.272344		0.45992	0.45992	1.35527	0.141258
	GO_REGULATION_OF_RESPONSE_TO_WOUNDING	0.40193	0.40193	1.18955	0.272422		0.709097	0.709097	2.1082	0.486322
	GO_PHOSPHOLIPID_METABOLIC_PROCESS	0.370398	0.370398	1.18942	0.27243		0.425241	0.425241	1.31839	0.165192
	GO_CORTICAL_CYTOSKELETON_ORGANIZATION	0.481438	0.481438	1.18871	0.272582		0.550554	0.550554	1.35832	0.139802
	GO_MACROMOLECULE_DEACYLATION	0.424673	0.424673	1.18663	0.27519		0.417282	0.417282	1.11125	0.368704
	GO_FERTILIZATION	0.452998	0.452998	1.18628	0.275489		0.410476	0.410476	1.07721	0.411954
	GO_NEGATIVE_REGULATION_OF_VIRAL_PROCESS	0.447561	0.447561	1.18487	0.27723		0.362232	0.362232	0.931124	0.611591
	GO_VACUOLAR_TRANSPORT	0.43823	0.43823	1.18435	0.277734		0.308682	0.308682	0.859432	0.709487
	GO_AUTOPHAGY_OF_MITOCHONDRION	0.444701	0.444701	1.18397	0.2781		0.278985	0.278985	0.750163	0.835177
	GO_DIGESTIVE_SYSTEM_DEVELOPMENT	0.402597	0.402597	1.18316	0.279087		0.494146	0.494146	1.43511	0.101176
	GO_LONG_TERM_SYNAPTIC_POTENTIATION	0.449128	0.449128	1.1826	0.279667		0.52095	0.52095	1.38267	0.125079
	GO_REGULATION_OF_GLIOGENESIS	0.433539	0.433539	1.18243	0.279731		0.499854	0.499854	1.31409	0.168178
	GO_RESPONSE_TO_BMP	0.396032	0.396032	1.18136	0.281062		0.470654	0.470654	1.41701	0.1091
	GO_POSITIVE_REGULATION_OF_PROTEIN_KINASE_B_SIGNALING	0.392805	0.392805	1.18036	0.282049		0.457736	0.457736	1.34263	0.148894
	GO_MULTICELLULAR_ORGANISM_REPRODUCTION	0.378275	0.378275	1.18039	0.282182		0.354927	0.354927	1.07403	0.416214
	GO_PATHWAY_RESTRICTED_SMAD_PROTEIN_PHOSPHORYLATION	0.448087	0.448087	1.17754	0.285764		0.387558	0.387558	1.04603	0.453816
	GO_CELLULAR_RESPONSE_TO_AMMONIUM_ION	0.483831	0.483831	1.17619	0.28746		0.353207	0.353207	0.907769	0.645117
	GO_CELLULAR_RESPIRATION	0.393852	0.393852	1.17594	0.287655		0.44128	0.44128	1.33625	0.153477
	GO_NEGATIVE_REGULATION_OF_MRNA_METABOLIC_PROCESS	0.435856	0.435856	1.1757	0.287803		0.260116	0.260116	0.673719	0.898719
	GO_RECEPTOR_SIGNALING_PATHWAY_VIA_STAT	0.442055	0.442055	1.1753	0.28799		0.53908	0.53908	1.45249	0.0943859
	GO_VASCULAR_PROCESS_IN_CIRCULATORY_SYSTEM	0.417617	0.417617	1.17532	0.288135		0.717579	0.717579	2.07041	0.307658
	GO_ENDOTHELIAL_CELL_PROLIFERATION	0.377675	0.377675	1.17375	0.289924		0.480144	0.480144	1.48829	0.0828593
	GO_DNA_INTEGRITY_CHECKPOINT	0.410124	0.410124	1.17287	0.290783		0.43384	0.43384	1.19937	0.266983
	GO_CARDIAC_MUSCLE_CELL_DIFFERENTIATION	0.420048	0.420048	1.17297	0.290822		0.513925	0.513925	1.41603	0.109392
	GO_RNA_STABILIZATION	0.438131	0.438131	1.17188	0.29179		0.442332	0.442332	1.0987	0.384401
	GO_JNK_CASCADE	0.40973	0.40973	1.17164	0.29193		0.471067	0.471067	1.34454	0.147862
	GO_RHO_PROTEIN_SIGNAL_TRANSDUCTION	0.382455	0.382455	1.17188	0.291959		0.477993	0.477993	1.43004	0.103255
	GO_REGULATION_OF_PHOSPHOLIPASE_ACTIVITY	0.454204	0.454204	1.17104	0.292608		0.696112	0.696112	1.81896	0.0582165
	GO_AMMONIUM_TRANSPORT	0.411962	0.411962	1.17015	0.293662		0.527907	0.527907	1.46651	0.0908427
	GO_NEUROTRANSMITTER_TRANSPORT	0.382701	0.382701	1.16982	0.293939		0.428276	0.428276	1.27589	0.197271
	GO_VITAMIN_TRANSPORT	-0.307506	0.307506	-1.10902	0.294894		0.825735	0.825735	1.98376	0.14711
	GO_FATTY_ACID_CATABOLIC_PROCESS	0.425203	0.425203	1.16865	0.295319		0.366579	0.366579	1.00178	0.514431
	GO_REGULATION_OF_TOLL_LIKE_RECEPTOR_SIGNALING_PATHWAY	0.450661	0.450661	1.16851	0.295349		0.520636	0.520636	1.33192	0.156422
	GO_SUBSTRATE_ADHESION_DEPENDENT_CELL_SPREADING	0.390447	0.390447	1.16299	0.302938		0.637464	0.637464	1.84406	0.0639252
	GO_CELL_PROJECTION_ASSEMBLY	0.36211	0.36211	1.16183	0.304339		0.393247	0.393247	1.22602	0.241115
	GO_SENSORY_PERCEPTION_OF_PAIN	0.446083	0.446083	1.16139	0.304604		0.358045	0.358045	0.93288	0.609118
	GO_B_CELL_ACTIVATION_INVOLVED_IN_IMMUNE_RESPONSE	0.418334	0.418334	1.16124	0.304631		0.497911	0.497911	1.28631	0.189296
	GO_MRNA_PROCESSING	0.37143	0.37143	1.16149	0.304639		0.285324	0.285324	0.878654	0.684065
	GO_POLYOL_METABOLIC_PROCESS	0.407792	0.407792	1.16089	0.304958		0.621026	0.621026	1.74578	0.0478001
	GO_NEURON_MIGRATION	0.404993	0.404993	1.1599	0.306201		0.386946	0.386946	1.08472	0.401991
	GO_REGULATION_OF_CHROMOSOME_ORGANIZATION	0.384537	0.384537	1.15869	0.307734		0.392308	0.392308	1.17998	0.286455
	GO_STEROL_TRANSPORT	0.430244	0.430244	1.15834	0.308034		0.648808	0.648808	1.75243	0.0484948
	GO_EMBRYONIC_ORGAN_DEVELOPMENT	0.362051	0.362051	1.15642	0.310572		0.416405	0.416405	1.27066	0.201944
	GO_REGULATION_OF_REPRODUCTIVE_PROCESS	0.398956	0.398956	1.15526	0.311832		0.445945	0.445945	1.23297	0.235321
	GO_ELECTRON_TRANSPORT_CHAIN	0.377848	0.377848	1.15534	0.311909		0.518389	0.518389	1.57527	0.0608011
	GO_REGULATION_OF_EPIDERMAL_CELL_DIFFERENTIATION	0.452311	0.452311	1.15502	0.311985		0.477599	0.477599	1.26316	0.208457
	GO_CELLULAR_GLUCAN_METABOLIC_PROCESS	0.426648	0.426648	1.15357	0.313766		0.743034	0.743034	1.94806	0.117508
	GO_CELLULAR_AMINO_ACID_BIOSYNTHETIC_PROCESS	0.397711	0.397711	1.15361	0.313883		0.5957	0.5957	1.71083	0.0477643
	GO_NEUTRAL_AMINO_ACID_TRANSPORT	0.44965	0.44965	1.15233	0.315367		0.564871	0.564871	1.45954	0.0921217
	GO_POSITIVE_REGULATION_OF_CELL_DIVISION	0.450964	0.450964	1.15128	0.316683		0.527672	0.527672	1.37036	0.13291
	GO_PLASMA_LIPOPROTEIN_PARTICLE_CLEARANCE	0.471662	0.471662	1.15093	0.317019		0.799859	0.799859	2.04007	0.231504
	GO_CARBOHYDRATE_DERIVATIVE_TRANSPORT	0.404533	0.404533	1.15058	0.317347		0.54965	0.54965	1.50232	0.0780088
	GO_POSITIVE_REGULATION_OF_PROTEIN_LOCALIZATION_TO_CELL_PERIPHERY	0.439772	0.439772	1.15037	0.317435		0.394434	0.394434	1.02285	0.485049
	GO_SMOOTHENED_SIGNALING_PATHWAY	0.411698	0.411698	1.15022	0.317468		0.43721	0.43721	1.20098	0.265553
	GO_ORGANIC_ANION_TRANSPORT	0.373067	0.373067	1.15003	0.317551		0.526284	0.526284	1.63248	0.051617
	GO_REGULATION_OF_NEUROTRANSMITTER_TRANSPORT	0.392952	0.392952	1.14956	0.318022		0.412766	0.412766	1.20317	0.263436
	GO_POSITIVE_REGULATION_OF_ANION_TRANSPORT	0.5084	0.5084	1.14812	0.319947		0.802796	0.802796	1.90095	0.085916
	GO_INTRACELLULAR_LIPID_TRANSPORT	0.42125	0.42125	1.1478	0.320247		0.408075	0.408075	1.1095	0.369876
	GO_VASCULAR_ENDOTHELIAL_GROWTH_FACTOR_RECEPTOR_SIGNALING_PATHWAY	0.397026	0.397026	1.1475	0.320509		0.461857	0.461857	1.35585	0.141001
	GO_DOUBLE_STRAND_BREAK_REPAIR	0.396301	0.396301	1.14718	0.320781		0.444871	0.444871	1.28278	0.191755
	GO_POSITIVE_REGULATION_OF_CELL_CYCLE	0.375789	0.375789	1.14682	0.320939		0.413572	0.413572	1.25276	0.217299
	GO_RNA_SPLICING	0.368119	0.368119	1.1469	0.320994		0.24703	0.24703	0.751306	0.834408
	GO_POSITIVE_REGULATION_OF_PROTEIN_LOCALIZATION_TO_MEMBRANE	0.410037	0.410037	1.14642	0.321326		0.427379	0.427379	1.23479	0.233529
	GO_MEMBRANE_BIOGENESIS	0.445785	0.445785	1.14616	0.32155		0.425869	0.425869	1.09501	0.389004
	GO_POSITIVE_REGULATION_OF_LIPID_TRANSPORT	0.460114	0.460114	1.1456	0.322193		0.610395	0.610395	1.49302	0.081358
	GO_POSITIVE_REGULATION_OF_INFLAMMATORY_RESPONSE	0.401883	0.401883	1.14515	0.322664		0.395445	0.395445	1.10403	0.377469
	GO_POSITIVE_REGULATION_OF_PHOSPHOLIPASE_ACTIVITY	0.458109	0.458109	1.14421	0.32368		0.698166	0.698166	1.7467	0.0479906
	GO_DIGESTIVE_SYSTEM_PROCESS	0.466846	0.466846	1.14421	0.32386		0.550196	0.550196	1.42221	0.106272
	GO_POSITIVE_REGULATION_OF_SMALL_GTPASE_MEDIATED_SIGNAL_TRANSDUCTION	0.448363	0.448363	1.14388	0.323977		0.50271	0.50271	1.21582	0.251343
	GO_ADULT_BEHAVIOR	0.39459	0.39459	1.14287	0.325269		0.408726	0.408726	1.19268	0.272828
	GO_ANTIBIOTIC_METABOLIC_PROCESS	0.407463	0.407463	1.14177	0.326688		0.552763	0.552763	1.58702	0.0582664
	GO_PHOSPHATIDYLINOSITOL_METABOLIC_PROCESS	0.398728	0.398728	1.14051	0.328362		0.373707	0.373707	1.0506	0.44819
	GO_VESICLE_DOCKING	0.438975	0.438975	1.14016	0.328663		0.380001	0.380001	0.954589	0.57964
	GO_REGULATION_OF_NEUROTRANSMITTER_RECEPTOR_ACTIVITY	0.439088	0.439088	1.13896	0.329855		0.341247	0.341247	0.884506	0.67598
	GO_ESTABLISHMENT_OR_MAINTENANCE_OF_CELL_POLARITY	0.370029	0.370029	1.13898	0.330008		0.442579	0.442579	1.38265	0.124995
	GO_PROTEIN_METHYLATION	0.397863	0.397863	1.139	0.330158		0.399298	0.399298	1.14188	0.331594
	GO_POSITIVE_REGULATION_OF_LIPID_METABOLIC_PROCESS	0.402798	0.402798	1.13845	0.330369		0.629986	0.629986	1.75434	0.0494818
	GO_ENDOTHELIUM_DEVELOPMENT	0.388302	0.388302	1.13598	0.333828		0.362282	0.362282	1.04152	0.459784
	GO_SULFUR_AMINO_ACID_METABOLIC_PROCESS	0.45686	0.45686	1.13584	0.333846		0.658487	0.658487	1.65497	0.0494934
	GO_NUCLEIC_ACID_PHOSPHODIESTER_BOND_HYDROLYSIS	0.367634	0.367634	1.13517	0.334614		0.299747	0.299747	0.912592	0.638447
	GO_G_PROTEIN_COUPLED_RECEPTOR_SIGNALING_PATHWAY	0.36385	0.36385	1.13493	0.334765		0.418231	0.418231	1.28963	0.186602
	GO_ENDOCARDIAL_CUSHION_DEVELOPMENT	0.441723	0.441723	1.13375	0.336291		0.480952	0.480952	1.22225	0.244885
	GO_DICARBOXYLIC_ACID_METABOLIC_PROCESS	0.41272	0.41272	1.13307	0.337086		0.593333	0.593333	1.72252	0.0476393
	GO_REGULATION_OF_STEM_CELL_PROLIFERATION	0.394424	0.394424	1.1307	0.340405		0.345308	0.345308	0.914539	0.636088
	GO_MONOCARBOXYLIC_ACID_CATABOLIC_PROCESS	0.407684	0.407684	1.13051	0.34049		0.524558	0.524558	1.47349	0.087836
	GO_MONOAMINE_TRANSPORT	0.432263	0.432263	1.13015	0.340805		0.567891	0.567891	1.48475	0.0834698
	GO_ORGANIC_ACID_TRANSPORT	0.377027	0.377027	1.12862	0.342897		0.547266	0.547266	1.65732	0.0497976
	GO_DEVELOPMENT_OF_PRIMARY_SEXUAL_CHARACTERISTICS	0.378257	0.378257	1.12814	0.343406		0.452575	0.452575	1.32549	0.160464
	GO_ANION_TRANSPORT	0.363836	0.363836	1.12681	0.3452		0.502963	0.502963	1.56613	0.062221
	GO_G1_DNA_DAMAGE_CHECKPOINT	0.438803	0.438803	1.12552	0.346969		0.510385	0.510385	1.30243	0.176526
	GO_REGULATION_OF_PROTEIN_MATURATION	0.425404	0.425404	1.12106	0.35352		0.549359	0.549359	1.42374	0.10603
	GO_PROTEIN_SUMOYLATION	0.44468	0.44468	1.12014	0.354697		0.432735	0.432735	1.08242	0.404908
	GO_RESPONSE_TO_OSMOTIC_STRESS	0.413664	0.413664	1.11949	0.355473		0.353633	0.353633	0.958774	0.57437
	GO_ORGANELLE_FISSION	0.379189	0.379189	1.11818	0.357249		0.318552	0.318552	0.935619	0.605319
	GO_PHOTORECEPTOR_CELL_DEVELOPMENT	0.426133	0.426133	1.11781	0.357586		0.448064	0.448064	1.15068	0.320153
	GO_DORSAL_VENTRAL_PATTERN_FORMATION	0.409201	0.409201	1.11764	0.357628		0.423236	0.423236	1.09591	0.388029
	GO_L_ALPHA_AMINO_ACID_TRANSMEMBRANE_TRANSPORT	0.444495	0.444495	1.11722	0.358078		0.644421	0.644421	1.67563	0.0486906
	GO_POSITIVE_REGULATION_OF_TRANSMEMBRANE_RECEPTOR_PROTEIN_SERINE_THREONINE_KINASE_SIGNALING_PATHWAY	0.411298	0.411298	1.11622	0.358385		0.488255	0.488255	1.36612	0.135296
	GO_CARDIOCYTE_DIFFERENTIATION	0.381339	0.381339	1.11628	0.358507		0.482799	0.482799	1.38144	0.125466
	GO_LIMBIC_SYSTEM_DEVELOPMENT	0.382227	0.382227	1.1163	0.358677		0.479357	0.479357	1.33127	0.156456
	GO_REGULATION_OF_POSTTRANSCRIPTIONAL_GENE_SILENCING	0.41899	0.41899	1.11585	0.35872		0.370243	0.370243	0.999647	0.517737
	GO_REGULATION_OF_POSTSYNAPSE_ORGANIZATION	0.421534	0.421534	1.11638	0.358758		0.653021	0.653021	1.73782	0.0470158
	GO_NUCLEOSIDE_PHOSPHATE_CATABOLIC_PROCESS	0.421317	0.421317	1.11661	0.358816		0.515084	0.515084	1.35813	0.139754
	GO_NEGATIVE_REGULATION_OF_GENE_EXPRESSION_EPIGENETIC	0.428789	0.428789	1.11643	0.358871		0.400392	0.400392	1.07198	0.418812
	GO_PROTEIN_KINASE_B_SIGNALING	0.366514	0.366514	1.11526	0.359198		0.481006	0.481006	1.4585	0.0925394
	GO_COVALENT_CHROMATIN_MODIFICATION	0.367636	0.367636	1.11539	0.359208		0.407485	0.407485	1.22709	0.240264
	GO_HISTONE_METHYLATION	0.394145	0.394145	1.1142	0.360628		0.445101	0.445101	1.26272	0.208645
	GO_GENE_SILENCING	0.381605	0.381605	1.11342	0.361392		0.47097	0.47097	1.39579	0.117955
	GO_MALE_GAMETE_GENERATION	0.368593	0.368593	1.1135	0.361461		0.358212	0.358212	1.05284	0.444813
	GO_EXOCRINE_SYSTEM_DEVELOPMENT	0.404156	0.404156	1.11035	0.365925		0.40905	0.40905	1.11407	0.36485
	GO_PATTERN_SPECIFICATION_PROCESS	0.357217	0.357217	1.10988	0.366422		0.376474	0.376474	1.11685	0.361471
	GO_DETERMINATION_OF_HEART_LEFT_RIGHT_ASYMMETRY	0.403979	0.403979	1.10971	0.366457		0.476145	0.476145	1.23957	0.229239
	GO_VITAMIN_METABOLIC_PROCESS	0.380312	0.380312	1.10764	0.369398		0.574682	0.574682	1.70745	0.0482285
	GO_REGULATION_OF_SIGNALING_RECEPTOR_ACTIVITY	0.384666	0.384666	1.10719	0.36988		0.25859	0.25859	0.742738	0.840329
	GO_ACTIVATION_OF_PROTEIN_KINASE_ACTIVITY	0.365206	0.365206	1.1069	0.370094		0.475926	0.475926	1.43056	0.103065
	GO_REGULATION_OF_WOUND_HEALING	0.378395	0.378395	1.10571	0.371741		0.730916	0.730916	2.14488	0.692467
	GO_SMOOTH_MUSCLE_CELL_PROLIFERATION	0.371382	0.371382	1.10247	0.376421		0.632979	0.632979	1.77109	0.050528
	GO_PEPTIDYL_THREONINE_MODIFICATION	0.453399	0.453399	1.10081	0.378792		0.311222	0.311222	0.782455	0.804366
	GO_CELL_MATURATION	0.392762	0.392762	1.10029	0.379393		0.441017	0.441017	1.18352	0.28308
	GO_POSITIVE_REGULATION_OF_LIPASE_ACTIVITY	0.440736	0.440736	1.0998	0.379938		0.750617	0.750617	1.89303	0.0817442
	GO_NUCLEOBASE_CONTAINING_SMALL_MOLECULE_CATABOLIC_PROCESS	0.437328	0.437328	1.09771	0.38303		0.60494	0.60494	1.55113	0.0661699
	GO_NEGATIVE_REGULATION_OF_EXTRINSIC_APOPTOTIC_SIGNALING_PATHWAY	0.405122	0.405122	1.09726	0.383498		0.618277	0.618277	1.67404	0.0486739
	GO_HIPPOCAMPUS_DEVELOPMENT	0.395481	0.395481	1.0957	0.385691		0.520236	0.520236	1.40479	0.113937
	GO_INTERLEUKIN_1_BETA_PRODUCTION	0.446737	0.446737	1.09482	0.38667		0.649987	0.649987	1.64486	0.0506053
	GO_ESTABLISHMENT_OR_MAINTENANCE_OF_BIPOLAR_CELL_POLARITY	0.413391	0.413391	1.09496	0.386675		0.410267	0.410267	1.08925	0.39538
	GO_DNA_TEMPLATED_TRANSCRIPTION_TERMINATION	0.415062	0.415062	1.09446	0.387001		-0.193001	0.193001	-0.885793	0.854845
	GO_MEMBRANE_DOCKING	0.383043	0.383043	1.09051	0.392755		0.428293	0.428293	1.20388	0.262703
	GO_MUSCLE_CELL_PROLIFERATION	0.362089	0.362089	1.09055	0.39291		0.545859	0.545859	1.57329	0.0610868
	GO_REGULATION_OF_GLIAL_CELL_DIFFERENTIATION	0.421159	0.421159	1.08911	0.394825		0.385357	0.385357	0.950277	0.58509
	GO_MITOCHONDRIAL_MEMBRANE_ORGANIZATION	0.384895	0.384895	1.0889	0.394934		0.342886	0.342886	0.986778	0.535113
	GO_POSITIVE_REGULATION_OF_BLOOD_CIRCULATION	0.4111	0.4111	1.08733	0.39717		0.788572	0.788572	2.04791	0.249766
	GO_EMBRYONIC_HEART_TUBE_DEVELOPMENT	0.399041	0.399041	1.08645	0.398378		0.46991	0.46991	1.22736	0.240078
	GO_SEXUAL_REPRODUCTION	0.353899	0.353899	1.08448	0.401213		0.329976	0.329976	0.986345	0.535265
	GO_NEGATIVE_REGULATION_OF_SYNAPTIC_TRANSMISSION	0.413576	0.413576	1.084	0.401754		0.347185	0.347185	0.893411	0.664705
	GO_SODIUM_ION_TRANSPORT	0.378516	0.378516	1.08181	0.405022		0.363492	0.363492	1.04428	0.455797
	GO_NEUTRAL_LIPID_METABOLIC_PROCESS	0.387387	0.387387	1.08158	0.405155		0.624936	0.624936	1.82033	0.058471
	GO_REGULATION_OF_CYCLIN_DEPENDENT_PROTEIN_KINASE_ACTIVITY	0.394397	0.394397	1.08038	0.406816		0.201168	0.201168	0.533113	0.968902
	GO_POSITIVE_REGULATION_OF_SYNAPTIC_TRANSMISSION	0.374359	0.374359	1.07969	0.407489		0.49475	0.49475	1.40295	0.11475
	GO_MESODERM_MORPHOGENESIS	0.38869	0.38869	1.07979	0.407551		0.392652	0.392652	1.04792	0.451769
	GO_DNA_REPAIR	0.3462	0.3462	1.07803	0.409943		0.342064	0.342064	1.04546	0.454477
	GO_ORGANIC_HYDROXY_COMPOUND_CATABOLIC_PROCESS	0.406677	0.406677	1.07785	0.409999		0.688624	0.688624	1.78841	0.0527656
	GO_REGULATION_OF_NEURAL_PRECURSOR_CELL_PROLIFERATION	0.369755	0.369755	1.07583	0.412956		0.492314	0.492314	1.34696	0.146592
	GO_NEGATIVE_REGULATION_OF_RNA_CATABOLIC_PROCESS	0.394668	0.394668	1.0756	0.413127		0.402206	0.402206	1.02591	0.480835
	GO_POSITIVE_REGULATION_OF_CELL_CYCLE_PROCESS	0.365123	0.365123	1.07454	0.41463		0.397608	0.397608	1.16077	0.308945
	GO_REGULATION_OF_COAGULATION	0.395093	0.395093	1.07419	0.414943		0.762075	0.762075	2.07188	0.320244
	GO_GENE_SILENCING_BY_RNA	0.380755	0.380755	1.07194	0.418305		0.431658	0.431658	1.22144	0.24553
	GO_ORGANELLE_DISASSEMBLY	0.387885	0.387885	1.07057	0.42021		0.271438	0.271438	0.759596	0.825994
	GO_LIPID_CATABOLIC_PROCESS	0.364903	0.364903	1.0701	0.420727		0.531444	0.531444	1.56236	0.0631558
	GO_FEEDING_BEHAVIOR	0.403685	0.403685	1.06922	0.421926		0.681251	0.681251	1.77116	0.0506701
	GO_POSITIVE_REGULATION_OF_DNA_BIOSYNTHETIC_PROCESS	0.404213	0.404213	1.06865	0.422369		0.369019	0.369019	0.969014	0.560644
	GO_CHROMATIN_ORGANIZATION_INVOLVED_IN_REGULATION_OF_TRANSCRIPTION	0.430994	0.430994	1.0687	0.422534		0.510322	0.510322	1.32501	0.160804
	GO_CELLULAR_MODIFIED_AMINO_ACID_BIOSYNTHETIC_PROCESS	0.383722	0.383722	1.06816	0.422929		0.598178	0.598178	1.66405	0.0488512
	GO_SYNAPTIC_TRANSMISSION_GLUTAMATERGIC	0.392052	0.392052	1.06793	0.423068		0.39019	0.39019	1.0678	0.42505
	GO_CHLORIDE_TRANSPORT	0.377754	0.377754	1.06698	0.424389		0.342956	0.342956	0.95744	0.575568
	GO_SIGNAL_TRANSDUCTION_IN_ABSENCE_OF_LIGAND	0.400793	0.400793	1.06535	0.426807		0.434199	0.434199	1.18656	0.279306
	GO_GAMETE_GENERATION	0.350844	0.350844	1.06359	0.429366		0.309601	0.309601	0.913262	0.637742
	GO_REGULATION_OF_GLUCONEOGENESIS	0.404777	0.404777	1.06303	0.430022		0.562025	0.562025	1.40543	0.113577
	GO_ORGANOPHOSPHATE_CATABOLIC_PROCESS	0.378564	0.378564	1.06214	0.431213		0.509096	0.509096	1.4165	0.109249
	GO_PTERIDINE_CONTAINING_COMPOUND_METABOLIC_PROCESS	0.432465	0.432465	1.06069	0.433323		0.536522	0.536522	1.38935	0.121194
	GO_L_AMINO_ACID_TRANSPORT	0.410161	0.410161	1.0605	0.433385		0.618521	0.618521	1.62871	0.0521211
	GO_REGULATION_OF_SMOOTHENED_SIGNALING_PATHWAY	0.411381	0.411381	1.05963	0.434562		0.371746	0.371746	0.970657	0.558569
	GO_OVULATION_CYCLE	0.400821	0.400821	1.05907	0.435193		0.573677	0.573677	1.53152	0.0705751
	GO_POSITIVE_REGULATION_OF_LIPID_LOCALIZATION	0.412096	0.412096	1.05863	0.435655		0.667105	0.667105	1.7567	0.0495741
	GO_CELLULAR_LIPID_CATABOLIC_PROCESS	0.370865	0.370865	1.05698	0.43806		0.486787	0.486787	1.40427	0.114006
	GO_MRNA_EXPORT_FROM_NUCLEUS	0.392189	0.392189	1.0559	0.439603		0.374833	0.374833	1.02484	0.482065
	GO_LIPID_STORAGE	0.400503	0.400503	1.05512	0.440595		0.692048	0.692048	1.85652	0.0671708
	GO_REGIONALIZATION	0.340546	0.340546	1.05461	0.441162		0.38644	0.38644	1.15125	0.319708
	GO_STRIATED_MUSCLE_CELL_PROLIFERATION	0.399776	0.399776	1.05432	0.441412		0.432643	0.432643	1.1103	0.36951
	GO_POSITIVE_REGULATION_OF_TELOMERE_MAINTENANCE	0.407392	0.407392	1.05412	0.441483		0.429127	0.429127	1.09611	0.387948
	GO_SIGNAL_TRANSDUCTION_INVOLVED_IN_CELL_CYCLE_CHECKPOINT	0.405639	0.405639	1.05147	0.44554		0.498156	0.498156	1.26754	0.20443
	GO_EXECUTION_PHASE_OF_APOPTOSIS	0.410342	0.410342	1.0494	0.448642		0.513724	0.513724	1.3969	0.117445
	GO_RNA_PHOSPHODIESTER_BOND_HYDROLYSIS_ENDONUCLEOLYTIC	0.386907	0.386907	1.04807	0.450597		0.271939	0.271939	0.718174	0.862114
	GO_NEURAL_PRECURSOR_CELL_PROLIFERATION	0.353508	0.353508	1.04637	0.453196		0.348643	0.348643	0.977237	0.549305
	GO_DETECTION_OF_STIMULUS_INVOLVED_IN_SENSORY_PERCEPTION	0.448391	0.448391	1.04596	0.453626		0.418602	0.418602	0.996648	0.521505
	GO_MITOTIC_CELL_CYCLE_CHECKPOINT	0.36937	0.36937	1.0427	0.458156		0.422071	0.422071	1.17459	0.292466
	GO_COLUMNAR_CUBOIDAL_EPITHELIAL_CELL_DIFFERENTIATION	0.389779	0.389779	1.04298	0.458217		0.396454	0.396454	1.07222	0.418915
	GO_NEGATIVE_REGULATION_OF_DNA_BINDING_TRANSCRIPTION_FACTOR_ACTIVITY	0.398377	0.398377	1.04276	0.458317		0.190154	0.190154	0.511432	0.974775
	GO_POSITIVE_REGULATION_OF_ENDOTHELIAL_CELL_PROLIFERATION	0.367914	0.367914	1.04175	0.459458		0.376666	0.376666	1.0615	0.432906
	GO_AMINO_ACID_TRANSPORT	0.371909	0.371909	1.03724	0.465768		0.606059	0.606059	1.70286	0.0483249
	GO_CELL_CYCLE_CHECKPOINT	0.358421	0.358421	1.03751	0.465839		0.43105	0.43105	1.21499	0.251906
	GO_INORGANIC_ANION_TRANSMEMBRANE_TRANSPORT	0.364196	0.364196	1.03724	0.466014		0.339798	0.339798	0.959154	0.574062
	GO_ACID_SECRETION	0.38185	0.38185	1.03751	0.466088		0.565313	0.565313	1.52224	0.0723489
	GO_POSITIVE_REGULATION_OF_BINDING	0.34737	0.34737	1.03658	0.466606		0.488878	0.488878	1.42302	0.106195
	GO_REGULATION_OF_GENERATION_OF_PRECURSOR_METABOLITES_AND_ENERGY	0.363385	0.363385	1.03548	0.468097		0.342806	0.342806	0.968165	0.561392
	GO_REGULATION_OF_NIK_NF_KAPPAB_SIGNALING	0.404694	0.404694	1.03508	0.46848		0.441756	0.441756	1.12396	0.353057
	GO_POSITIVE_REGULATION_OF_PROTEIN_BINDING	0.363858	0.363858	1.03335	0.471023		0.599989	0.599989	1.66329	0.0488735
	GO_TRIGLYCERIDE_METABOLIC_PROCESS	0.375306	0.375306	1.03296	0.471392		0.625106	0.625106	1.81865	0.0580325
	GO_PEPTIDYL_LYSINE_METHYLATION	0.389374	0.389374	1.03247	0.471953		0.466168	0.466168	1.30219	0.176634
	GO_POSITIVE_REGULATION_OF_CHROMOSOME_ORGANIZATION	0.357965	0.357965	1.03019	0.475464		0.400046	0.400046	1.13748	0.337011
	GO_POLYSACCHARIDE_METABOLIC_PROCESS	0.360618	0.360618	1.03003	0.475467		0.685482	0.685482	1.91945	0.0981316
	GO_GLUCOSE_IMPORT	0.411673	0.411673	1.02924	0.476562		0.378409	0.378409	0.969563	0.560049
	GO_REGULATION_OF_PHOSPHOLIPID_METABOLIC_PROCESS	0.370125	0.370125	1.02771	0.478793		0.408065	0.408065	1.08838	0.396466
	GO_ENDOSOMAL_TRANSPORT	0.357285	0.357285	1.02436	0.484076		0.47337	0.47337	1.36294	0.137445
	GO_REGULATION_OF_LIPID_KINASE_ACTIVITY	0.388363	0.388363	1.0212	0.489012		0.444873	0.444873	1.12718	0.349683
	GO_RNA_PHOSPHODIESTER_BOND_HYDROLYSIS	0.346642	0.346642	1.01575	0.497799		0.233967	0.233967	0.657926	0.909456
	GO_REGULATION_OF_STEROL_TRANSPORT	0.401731	0.401731	1.0124	0.503113		0.675982	0.675982	1.7036	0.0485599
	GO_NEGATIVE_REGULATION_OF_PROTEIN_BINDING	0.371683	0.371683	1.01051	0.505697		0.426627	0.426627	1.13372	0.341777
	GO_EMBRYONIC_ORGAN_MORPHOGENESIS	0.32375	0.32375	1.0106	0.505809		0.42952	0.42952	1.28504	0.189924
	GO_OOGENESIS	0.414222	0.414222	1.01019	0.505934		-0.216842	0.216842	-0.86364	0.812804
	GO_REGULATION_OF_BINDING	0.328721	0.328721	1.00825	0.508869		0.457629	0.457629	1.36373	0.13689
	GO_ACUTE_INFLAMMATORY_RESPONSE	0.394628	0.394628	1.008	0.509013		0.773917	0.773917	2.02001	0.186128
	GO_MRNA_TRANSPORT	0.353526	0.353526	1.00619	0.511817		0.38217	0.38217	1.09404	0.389881
	GO_MICROTUBULE_ORGANIZING_CENTER_ORGANIZATION	0.397021	0.397021	1.00549	0.512733		0.46991	0.46991	1.17327	0.293946
	GO_NUCLEAR_TRANSCRIBED_MRNA_CATABOLIC_PROCESS	0.34985	0.34985	1.00203	0.517918		0.248087	0.248087	0.763538	0.822553
	GO_DEVELOPMENT_OF_PRIMARY_FEMALE_SEXUAL_CHARACTERISTICS	0.379137	0.379137	1.00204	0.51818		0.504879	0.504879	1.34633	0.147053
	GO_PHOSPHATIDYLCHOLINE_BIOSYNTHETIC_PROCESS	0.372696	0.372696	1.00107	0.519197		0.548613	0.548613	1.45706	0.0929738
	GO_NUCLEOTIDE_EXCISION_REPAIR	0.368859	0.368859	0.997794	0.524405		0.275268	0.275268	0.749248	0.835288
	GO_POSITIVE_REGULATION_OF_SUBSTRATE_ADHESION_DEPENDENT_CELL_SPREADING	0.369114	0.369114	0.991897	0.533973		0.732927	0.732927	1.96937	0.126229
	GO_REGULATION_OF_HISTONE_MODIFICATION	0.3458	0.3458	0.989467	0.537866		0.413535	0.413535	1.15654	0.313248
	GO_AROMATIC_AMINO_ACID_FAMILY_METABOLIC_PROCESS	0.416557	0.416557	0.988676	0.538911		0.743631	0.743631	1.83592	0.0617482
	GO_CENTRAL_NERVOUS_SYSTEM_NEURON_DIFFERENTIATION	0.335537	0.335537	0.986965	0.541398		0.267905	0.267905	0.768719	0.817227
	GO_POSITIVE_REGULATION_OF_SMOOTH_MUSCLE_CELL_PROLIFERATION	0.353238	0.353238	0.985983	0.542712		0.621119	0.621119	1.70782	0.0483487
	GO_CARBOHYDRATE_TRANSPORT	0.35135	0.35135	0.984975	0.544086		0.348788	0.348788	1.0201	0.487581
	GO_REGULATION_OF_CELL_DIVISION	0.34911	0.34911	0.984579	0.544458		0.437011	0.437011	1.19651	0.269137
	GO_POSITIVE_REGULATION_OF_CELL_CYCLE_PHASE_TRANSITION	0.389	0.389	0.982799	0.547203		0.45878	0.45878	1.1897	0.27612
	GO_POSITIVE_REGULATION_OF_RESPONSE_TO_WOUNDING	0.389341	0.389341	0.982555	0.547285		0.658554	0.658554	1.64064	0.0508221
	GO_POLYSACCHARIDE_BIOSYNTHETIC_PROCESS	0.350843	0.350843	0.978109	0.554367		0.532907	0.532907	1.45981	0.0922246
	GO_DRUG_TRANSPORT	0.340561	0.340561	0.97687	0.556069		0.494359	0.494359	1.43293	0.102132
	GO_REGULATION_OF_CHROMATIN_ORGANIZATION	0.333891	0.333891	0.97611	0.55703		0.441693	0.441693	1.26324	0.208507
	GO_NEURON_PROJECTION_ORGANIZATION	0.369886	0.369886	0.971484	0.564441		0.542628	0.542628	1.39261	0.119724
	GO_NUCLEAR_TRANSCRIBED_MRNA_CATABOLIC_PROCESS_DEADENYLATION_DEPENDENT_DECAY	0.384684	0.384684	0.968085	0.569414		0.239123	0.239123	0.637515	0.921541
	GO_REGULATION_OF_SUBSTRATE_ADHESION_DEPENDENT_CELL_SPREADING	0.347969	0.347969	0.968198	0.569533		0.696402	0.696402	1.93072	0.107865
	GO_FEMALE_SEX_DIFFERENTIATION	0.358312	0.358312	0.965688	0.572685		0.486255	0.486255	1.32071	0.163332
	GO_SMOOTH_MUSCLE_CONTRACTION	0.343933	0.343933	0.965732	0.572928		0.531839	0.531839	1.45966	0.092143
	GO_NEGATIVE_REGULATION_OF_REPRODUCTIVE_PROCESS	0.372313	0.372313	0.963815	0.575505		0.528093	0.528093	1.36893	0.133617
	GO_VIRAL_GENE_EXPRESSION	0.34049	0.34049	0.959648	0.581998		0.130937	0.130937	0.390215	0.995601
	GO_MITOTIC_NUCLEAR_DIVISION	0.335366	0.335366	0.956919	0.586226		0.349719	0.349719	0.999556	0.517592
	GO_INORGANIC_ANION_TRANSPORT	0.333951	0.333951	0.95558	0.588098		0.351463	0.351463	1.01193	0.499261
	GO_SPINDLE_ASSEMBLY	0.366827	0.366827	0.953686	0.590943		0.420298	0.420298	1.01661	0.492943
	GO_FAT_SOLUBLE_VITAMIN_METABOLIC_PROCESS	0.350162	0.350162	0.949756	0.597055		0.603457	0.603457	1.65549	0.0494236
	GO_KERATINOCYTE_PROLIFERATION	0.377813	0.377813	0.947649	0.599853		0.470888	0.470888	1.20741	0.258955
	GO_PROTEIN_O_LINKED_GLYCOSYLATION	0.349396	0.349396	0.947779	0.599963		0.232565	0.232565	0.609058	0.937229
	GO_CARDIAC_MUSCLE_CELL_PROLIFERATION	0.367881	0.367881	0.945528	0.602985		0.480576	0.480576	1.21777	0.249363
	GO_ATP_SYNTHESIS_COUPLED_ELECTRON_TRANSPORT	0.360706	0.360706	0.940094	0.611569		0.393541	0.393541	1.07721	0.412185
	GO_PHOSPHOLIPASE_C_ACTIVATING_G_PROTEIN_COUPLED_RECEPTOR_SIGNALING_PATHWAY	0.382326	0.382326	0.93978	0.611746		0.691558	0.691558	1.6471	0.0505294
	GO_MATERNAL_PROCESS_INVOLVED_IN_FEMALE_PREGNANCY	0.373171	0.373171	0.939315	0.61218		0.299758	0.299758	0.749841	0.835113
	GO_REGULATION_OF_RHO_PROTEIN_SIGNAL_TRANSDUCTION	0.34061	0.34061	0.938376	0.613387		0.508145	0.508145	1.35679	0.140561
	GO_PHOTOTRANSDUCTION_VISIBLE_LIGHT	0.384587	0.384587	0.936182	0.616644		0.405608	0.405608	1.02271	0.484991
	GO_SULFUR_COMPOUND_TRANSPORT	0.366611	0.366611	0.933573	0.620176		0.463432	0.463432	1.1783	0.288311
	GO_REGULATION_OF_MULTICELLULAR_ORGANISM_GROWTH	0.367865	0.367865	0.933706	0.620311		0.685546	0.685546	1.79637	0.0532384
	GO_RESPIRATORY_ELECTRON_TRANSPORT_CHAIN	0.344498	0.344498	0.930247	0.62521		0.345991	0.345991	0.976826	0.549416
	GO_POSITIVE_REGULATION_OF_MITOTIC_CELL_CYCLE	0.333427	0.333427	0.928315	0.627993		0.507753	0.507753	1.4523	0.0944083
	GO_LIPOSACCHARIDE_METABOLIC_PROCESS	0.351289	0.351289	0.926972	0.629872		0.421062	0.421062	1.11638	0.361958
	GO_REGULATION_OF_NUCLEAR_DIVISION	0.333332	0.333332	0.926308	0.630629		0.380706	0.380706	1.03994	0.461803
	GO_REGULATION_OF_DNA_DEPENDENT_DNA_REPLICATION	0.364815	0.364815	0.925426	0.631734		0.397909	0.397909	0.993753	0.525949
	GO_MODIFICATION_OF_MORPHOLOGY_OR_PHYSIOLOGY_OF_OTHER_ORGANISM	0.335455	0.335455	0.924276	0.633321		0.47408	0.47408	1.2936	0.183634
	GO_ZYMOGEN_ACTIVATION	0.346915	0.346915	0.920836	0.638472		0.684741	0.684741	1.89845	0.0844756
	GO_CELLULAR_PROCESS_INVOLVED_IN_REPRODUCTION_IN_MULTICELLULAR_ORGANISM	0.327691	0.327691	0.91945	0.640319		0.236515	0.236515	0.64322	0.918285
	GO_CELL_DIVISION	0.306431	0.306431	0.91797	0.642358		0.4011	0.4011	1.20288	0.263647
	GO_POSITIVE_REGULATION_OF_CHROMATIN_ORGANIZATION	0.33936	0.33936	0.909869	0.654988		0.465787	0.465787	1.20628	0.260254
	GO_SPINAL_CORD_DEVELOPMENT	0.316472	0.316472	0.90693	0.659347		0.358514	0.358514	0.992303	0.527735
	GO_GLYCOGEN_BIOSYNTHETIC_PROCESS	0.355165	0.355165	0.906447	0.659768		0.623631	0.623631	1.55968	0.0637313
	GO_CELLULAR_CARBOHYDRATE_BIOSYNTHETIC_PROCESS	0.319284	0.319284	0.901683	0.666923		0.408611	0.408611	1.13586	0.339172
	GO_EYE_PHOTORECEPTOR_CELL_DEVELOPMENT	0.356361	0.356361	0.900962	0.667733		0.437557	0.437557	1.0621	0.432437
	GO_ANIMAL_ORGAN_FORMATION	0.347621	0.347621	0.895294	0.676155		0.434395	0.434395	1.09091	0.393375
	GO_CARBOHYDRATE_TRANSMEMBRANE_TRANSPORT	0.333172	0.333172	0.894429	0.677163		0.310686	0.310686	0.872196	0.69251
	GO_REGULATION_OF_PROTEIN_BINDING	0.302772	0.302772	0.89368	0.677983		0.549502	0.549502	1.59783	0.0560451
	GO_EMBRYONIC_SKELETAL_SYSTEM_DEVELOPMENT	0.300297	0.300297	0.8847	0.691433		0.481456	0.481456	1.37411	0.130891
	GO_MODIFICATION_OF_MORPHOLOGY_OR_PHYSIOLOGY_OF_OTHER_ORGANISM_INVOLVED_IN_SYMBIOTIC_INTERACTION	0.326886	0.326886	0.883701	0.692244		0.543126	0.543126	1.46115	0.0918591
	GO_PHOSPHATIDYLCHOLINE_METABOLIC_PROCESS	0.320231	0.320231	0.883239	0.692563		0.541681	0.541681	1.50391	0.07761
	GO_REGULATION_OF_DNA_REPLICATION	0.315223	0.315223	0.883712	0.692586		0.336799	0.336799	0.938218	0.601868
	GO_POSITIVE_REGULATION_OF_WOUND_HEALING	0.353534	0.353534	0.876209	0.702863		0.679601	0.679601	1.67206	0.0484317
	GO_OVARIAN_FOLLICLE_DEVELOPMENT	0.366125	0.366125	0.874891	0.704488		0.418839	0.418839	1.00931	0.503139
	GO_MEIOTIC_CELL_CYCLE_PROCESS	0.325571	0.325571	0.871927	0.708647		0.356426	0.356426	0.96561	0.564867
	GO_REGULATION_OF_ANION_TRANSPORT	0.334055	0.334055	0.871647	0.708684		0.71379	0.71379	1.92268	0.100266
	GO_ACIDIC_AMINO_ACID_TRANSPORT	0.349592	0.349592	0.869086	0.712139		0.440245	0.440245	1.11004	0.369683
	GO_REGULATION_OF_ORGANIC_ACID_TRANSPORT	0.359067	0.359067	0.868688	0.712417		0.712166	0.712166	1.76324	0.0502899
	GO_ODONTOGENESIS_OF_DENTIN_CONTAINING_TOOTH	0.334388	0.334388	0.867058	0.714542		0.417509	0.417509	1.09497	0.388841
	GO_POSITIVE_REGULATION_OF_MRNA_CATABOLIC_PROCESS	0.333321	0.333321	0.866635	0.714794		0.335695	0.335695	0.895941	0.661568
	GO_HEART_VALVE_DEVELOPMENT	0.351093	0.351093	0.86526	0.716436		0.412058	0.412058	1.04756	0.451848
	GO_DENDRITIC_SPINE_DEVELOPMENT	0.316582	0.316582	0.863264	0.718982		0.470504	0.470504	1.21249	0.254257
	GO_MITOTIC_SISTER_CHROMATID_SEGREGATION	0.323907	0.323907	0.862478	0.719751		0.337287	0.337287	0.897862	0.659705
	GO_G_PROTEIN_COUPLED_RECEPTOR_SIGNALING_PATHWAY_COUPLED_TO_CYCLIC_NUCLEOTIDE_SECOND_MESSENGER	0.316028	0.316028	0.861539	0.720749		0.535471	0.535471	1.46735	0.0904336
	GO_HEART_GROWTH	0.325743	0.325743	0.85864	0.724534		0.484556	0.484556	1.31127	0.170237
	GO_MEIOTIC_CELL_CYCLE	0.305668	0.305668	0.848618	0.738605		0.412545	0.412545	1.13526	0.339869
	GO_FOREBRAIN_GENERATION_OF_NEURONS	0.321643	0.321643	0.847658	0.739225		0.387016	0.387016	0.966944	0.563021
	GO_POSITIVE_REGULATION_OF_PROTEIN_CONTAINING_COMPLEX_DISASSEMBLY	0.337511	0.337511	0.847681	0.739576		0.356965	0.356965	0.884714	0.676024
	GO_INTERACTION_WITH_SYMBIONT	0.313583	0.313583	0.841109	0.74792		0.737146	0.737146	1.88104	0.0752056
	GO_TRANSCRIPTION_COUPLED_NUCLEOTIDE_EXCISION_REPAIR	0.331269	0.331269	0.839043	0.750416		-0.193219	0.193219	-0.794663	0.853947
	GO_GERM_CELL_DEVELOPMENT	0.309076	0.309076	0.835804	0.754474		0.200913	0.200913	0.518855	0.972999
	GO_REGULATION_OF_POSTSYNAPTIC_MEMBRANE_NEUROTRANSMITTER_RECEPTOR_LEVELS	0.316753	0.316753	0.831124	0.760429		0.253196	0.253196	0.65274	0.912686
	GO_SISTER_CHROMATID_SEGREGATION	0.304906	0.304906	0.82874	0.76325		0.375196	0.375196	1.02029	0.487808
	GO_NERVE_DEVELOPMENT	0.305446	0.305446	0.828128	0.76366		0.514403	0.514403	1.37112	0.132305
	GO_CHROMOSOME_SEGREGATION	0.292347	0.292347	0.825918	0.766291		0.329712	0.329712	0.937203	0.603137
	GO_POSITIVE_REGULATION_OF_STRESS_ACTIVATED_PROTEIN_KINASE_SIGNALING_CASCADE	0.298969	0.298969	0.823874	0.768632		0.422357	0.422357	1.17979	0.286526
	GO_REGULATION_OF_CARBOHYDRATE_BIOSYNTHETIC_PROCESS	0.291427	0.291427	0.818626	0.775119		0.488331	0.488331	1.3033	0.176041
	GO_REGULATION_OF_SMOOTH_MUSCLE_CONTRACTION	0.308907	0.308907	0.813433	0.781465		0.477401	0.477401	1.22453	0.242654
	GO_NEUTRAL_LIPID_BIOSYNTHETIC_PROCESS	0.328312	0.328312	0.811573	0.783054		0.523088	0.523088	1.36278	0.137358
	GO_CELL_FATE_SPECIFICATION	0.288011	0.288011	0.811736	0.783249		0.318523	0.318523	0.862372	0.70601
	GO_TRANSCRIPTION_ELONGATION_FROM_RNA_POLYMERASE_II_PROMOTER	0.311615	0.311615	0.810833	0.78357		0.476816	0.476816	1.19827	0.267711
	GO_NUCLEAR_CHROMOSOME_SEGREGATION	0.291496	0.291496	0.809797	0.784487		0.353492	0.353492	0.986726	0.534926
	GO_ACTIVATION_OF_GTPASE_ACTIVITY	0.300999	0.300999	0.802632	0.793259		0.32967	0.32967	0.848776	0.723093
	GO_POSITIVE_REGULATION_OF_MRNA_METABOLIC_PROCESS	0.301109	0.301109	0.800712	0.795308		0.303568	0.303568	0.810703	0.771475
	GO_POLYOL_BIOSYNTHETIC_PROCESS	0.303996	0.303996	0.799459	0.796031		0.435778	0.435778	1.12814	0.34841
	GO_SPINDLE_ORGANIZATION	0.289206	0.289206	0.799517	0.796371		0.509209	0.509209	1.37354	0.131045
	GO_MULTI_ORGANISM_LOCALIZATION	0.306628	0.306628	0.787421	0.810108		0.344419	0.344419	0.878545	0.683868
	GO_REGULATION_OF_DENDRITIC_SPINE_DEVELOPMENT	0.299905	0.299905	0.77464	0.824571		0.575241	0.575241	1.42377	0.1061
	GO_EMBRYONIC_SKELETAL_SYSTEM_MORPHOGENESIS	0.272534	0.272534	0.773321	0.825618		0.530291	0.530291	1.46525	0.090666
	GO_REGULATION_OF_PROTEIN_TYROSINE_KINASE_ACTIVITY	0.293376	0.293376	0.767006	0.832299		0.604455	0.604455	1.53797	0.0689661
	GO_CYCLIC_NUCLEOTIDE_MEDIATED_SIGNALING	0.288427	0.288427	0.765161	0.83387		0.549937	0.549937	1.50022	0.0788566
	GO_REGULATION_OF_NOTCH_SIGNALING_PATHWAY	0.289063	0.289063	0.764517	0.834168		0.28255	0.28255	0.77282	0.813069
	GO_NEUROTRANSMITTER_UPTAKE	0.297167	0.297167	0.763119	0.835293		0.23246	0.23246	0.580542	0.950824
	GO_VENTRAL_SPINAL_CORD_DEVELOPMENT	0.291657	0.291657	0.761993	0.83565		0.396801	0.396801	1.00386	0.511559
	GO_DRUG_TRANSMEMBRANE_TRANSPORT	0.303227	0.303227	0.762194	0.835847		0.54698	0.54698	1.42981	0.103136
	GO_REGULATION_OF_MEMBRANE_PERMEABILITY	0.302633	0.302633	0.759071	0.838415		0.333268	0.333268	0.867391	0.699148
	GO_ADENYLATE_CYCLASE_ACTIVATING_G_PROTEIN_COUPLED_RECEPTOR_SIGNALING_PATHWAY	0.304043	0.304043	0.757575	0.839672		0.511674	0.511674	1.29918	0.179321
	GO_CYTOKINESIS	0.284269	0.284269	0.755672	0.841253		0.491299	0.491299	1.31102	0.170377
	GO_CRANIAL_NERVE_DEVELOPMENT	0.302834	0.302834	0.754577	0.841987		0.504336	0.504336	1.25804	0.213077
	GO_INTERFERON_GAMMA_PRODUCTION	0.294349	0.294349	0.746953	0.849432		0.482211	0.482211	1.26676	0.205133
	GO_REGULATION_OF_SYNAPTIC_TRANSMISSION_GLUTAMATERGIC	0.292822	0.292822	0.743688	0.852371		0.384347	0.384347	0.979946	0.545136
	GO_FEMALE_GAMETE_GENERATION	0.288443	0.288443	0.739511	0.85607		-0.192225	0.192225	-0.94332	0.936137
	GO_MITOCHONDRIAL_RESPIRATORY_CHAIN_COMPLEX_ASSEMBLY	0.289082	0.289082	0.738225	0.856951		0.55641	0.55641	1.36753	0.134464
	GO_MITOTIC_SPINDLE_ORGANIZATION	0.277024	0.277024	0.73038	0.864013		0.339489	0.339489	0.876608	0.686418
	GO_MICROTUBULE_CYTOSKELETON_ORGANIZATION_INVOLVED_IN_MITOSIS	0.266974	0.266974	0.727711	0.865617		0.314463	0.314463	0.837948	0.736723
	GO_REGULATION_OF_HEART_GROWTH	0.286508	0.286508	0.727848	0.865932		0.391173	0.391173	1.02125	0.487078
	GO_REGULATION_OF_CHROMOSOME_SEGREGATION	0.291024	0.291024	0.724677	0.86816		0.375547	0.375547	0.958442	0.574592
	GO_REGULATION_OF_SYSTEMIC_ARTERIAL_BLOOD_PRESSURE	0.278574	0.278574	0.720317	0.871265		0.728533	0.728533	1.82672	0.0586597
	GO_CELL_DIFFERENTIATION_IN_SPINAL_CORD	0.281383	0.281383	0.72049	0.871547		0.309244	0.309244	0.77305	0.813228
	GO_SENSORY_PERCEPTION_OF_CHEMICAL_STIMULUS	0.293643	0.293643	0.715117	0.875539		0.549032	0.549032	1.34143	0.14985
	GO_MEIOSIS_I_CELL_CYCLE_PROCESS	0.297959	0.297959	0.705042	0.88393		-0.306656	0.306656	-1.48586	0.550657
	GO_REGULATION_OF_CARDIAC_MUSCLE_TISSUE_DEVELOPMENT	0.269168	0.269168	0.700142	0.887693		0.408051	0.408051	1.06248	0.432329
	GO_REGULATION_OF_SISTER_CHROMATID_SEGREGATION	0.289212	0.289212	0.696367	0.890367		0.446153	0.446153	1.08309	0.404073
	GO_DICARBOXYLIC_ACID_TRANSPORT	0.261675	0.261675	0.69004	0.895105		0.633739	0.633739	1.69258	0.0482955
	GO_NEURON_FATE_COMMITMENT	0.256842	0.256842	0.682047	0.900526		0.22584	0.22584	0.577823	0.951607
	GO_SPINDLE_LOCALIZATION	0.272462	0.272462	0.682296	0.900785		0.610374	0.610374	1.55017	0.0664148
	GO_METAPHASE_ANAPHASE_TRANSITION_OF_CELL_CYCLE	0.288215	0.288215	0.675515	0.904053		0.503601	0.503601	1.20815	0.258297
	GO_REGULATION_OF_CHROMOSOME_SEPARATION	0.288215	0.288215	0.675515	0.904053		0.503601	0.503601	1.20815	0.258297
[truncated: 13 more rows]

## Sheet: Sup Table 4
Supplementary Table 4. Gene sets from the wider connected transcriptome of the 20-30dpf Control and Morpholino Zebrafish (460 and 12775 respectively). Age rank regression analysis of gene expression presented with R-statistic and p-value. Zebrafish gene symbol and corresponding human orthologue shown.
Controls							Morphalino
id	R-statistic	Gene Symbol	hsapiens_homolog_associated_gene_name	p-value			id	R-statistic	Gene Symbol	hsapiens_homolog_associated_gene_name	p-value
13225657	0.93274	---	N/A	4.01043e-07			12967929	0.988369	LOC795026	N/A	5.10263e-12
13042035	0.921377	LOC100330405	N/A	1.07572e-06			13188035	0.987914	dcn	DCN	6.53913e-12
13212231	0.920906	col5a2b	N/A	1.11704e-06			13203590	0.987822	plp1b	N/A	6.86856e-12
13251322	0.918277	bgna	BGN	1.37267e-06			13144540	0.987812	psme1	PSME1	6.9076e-12
12980757	0.91819	col6a2	COL6A2	1.38188e-06			13074593	0.98772	mbpa	N/A	7.24881e-12
13305056	0.918133	LOC100330974	N/A	1.38796e-06			13266156	0.987662	crygm2c	N/A	7.47375e-12
13147733	0.91747	mybpc2b	N/A	1.46029e-06			13077768	0.98734	nme2b.1 /// nme2b.2	N/A	8.82974e-12
13076660	0.914828	LOC100535782 /// si:dkey-27a13.3	N/A	1.78061e-06			12995965	0.984377	cfd	CFD	3.44005e-11
13287370	0.914223	si:dkey-183p4.10	N/A	1.86168e-06			13003296	0.984138	slka	N/A	3.79477e-11
13269034	0.913527	col5a2a	COL5A2	1.95864e-06			13199097	0.983463	upk3l	N/A	4.9674e-11
13272145	0.910604	MMP7	N/A	2.41369e-06			13213084	0.983323	trim25	N/A	5.24479e-11
13249436	0.909606	MMP23B	MMP23B	2.58796e-06			13196639	0.983046	ltbp3	N/A	5.83416e-11
13139442	0.909601	bgnb	BGN	2.58882e-06			13058743	0.98284	zgc:92411	N/A	6.30704e-11
13016664	0.909211	ef1	N/A	2.65973e-06			13024666	0.981597	atf5b	N/A	9.90854e-11
13021847	0.909059	LOC793825	N/A	2.68782e-06			13117963	0.981075	slco2b1	SLCO2B1	1.1869e-10
13286422	0.908633	si:ch211-287j19.6 /// zgc:162351	N/A	2.76775e-06			13246984	0.980849	c7a	C7	1.28137e-10
13188328	0.908381	mybpc1	MYBPC1	2.81596e-06			13187231	0.980389	cyb5r3	CYB5R3	1.49339e-10
12992834	0.90808	qki2	N/A	2.87459e-06			13000127	0.980253	cox5b2	COX5B	1.56149e-10
13162672	0.90614	tnni2a.3	N/A	3.2767e-06			13194650	0.980184	bco2l	BCO2	1.59691e-10
13280638	0.904581	alas2	N/A	3.63307e-06			13192374	0.979759	LOC100537888 /// LOC100537973 /// OSTF1 /// ostf1	N/A	1.83135e-10
13255005	0.903618	SI:CH211-170D8.8	N/A	3.86885e-06			13026632	0.979441	LOC559783	N/A	2.02522e-10
13076365	0.900059	bmp8a	BMP8A	4.85405e-06			13124494	0.979111	cp	CP	2.24455e-10
13002225	0.899346	adh8a	ADH6	5.07462e-06			13127141	0.978898	s100b	N/A	2.39594e-10
13287024	0.899322	---	N/A	5.08203e-06			12968365	0.977915	si:ch211-237l4.5	N/A	3.21399e-10
13201571	0.899083	LOC100537888 /// LOC100537973 /// OSTF1 /// ostf1	N/A	5.15814e-06			13115068	0.977886	pgam2	PGAM2	3.24131e-10
13280014	0.898831	mybpc1	N/A	5.23907e-06			13188028	0.976728	lum	LUM	4.50359e-10
13155739	0.89813	LOC100003048	N/A	5.46989e-06			12983862	0.976424	psme2	PSME2	4.89566e-10
13115596	0.897552	il7r	N/A	5.66678e-06			13103717	0.975929	LOC100537932 /// fndc1	N/A	5.59758e-10
13283572	0.897414	eef1a1l2	EEF1A1	5.71463e-06			12990138	0.975792	htra1b	HTRA1	5.80663e-10
13118557	0.894997	sh3pxd2b	SH3PXD2B	6.60864e-06			13085240	0.97535	nmrk2	N/A	6.52313e-10
13167648	0.894928	cox6a2	COX6A1	6.63605e-06			13146787	0.975344	id:ibd2050	N/A	6.5346e-10
12993576	0.894418	LOC568542	N/A	6.83939e-06			13179961	0.974863	ccnd2b	AC008012.1	7.39992e-10
13175730	0.89375	LOC100534715	N/A	7.11376e-06			12979807	0.974843	olfml3b	OLFML3	7.43673e-10
13274214	0.892752	B4GALNT3 (3 of 3)	N/A	7.54066e-06			12954647	0.974712	msmo1	MSMO1	7.69028e-10
13015456	0.892486	efemp2a	EFEMP2	7.65825e-06			13283572	0.974646	eef1a1l2	EEF1A1	7.81975e-10
13032703	0.891708	ctsk	CTSK	8.00991e-06			13135406	0.97461	si:dkey-261h17.1	CD34	7.89261e-10
13080288	0.891059	olfml2b	N/A	8.31384e-06			13061980	0.974452	si:dkey-238c7.16	N/A	8.21362e-10
13285210	0.888272	---	N/A	9.72948e-06			13022308	0.974439	flj13639	N/A	8.24158e-10
13297022	0.887779	---	N/A	9.99962e-06			13061370	0.974196	serp1	SERP1	8.75768e-10
13235449	0.886645	LOC560599	N/A	1.06449e-05			13019020	0.973008	zgc:92630	N/A	1.17012e-09
12993590	0.886458	LOC568542	N/A	1.07544e-05			13046164	0.972743	grhl3	GRHL3	1.24621e-09
13204588	0.886428	zgc:64051	CD53	1.07722e-05			13044920	0.972585	LOC793902	N/A	1.29348e-09
13278140	0.884693	elmo1	ELMO1	1.18365e-05			13037154	0.97247	itga10	ITGA10	1.32856e-09
13245734	0.884326	mmp9	MMP9	1.20723e-05			13044926	0.9724	LOC794675	N/A	1.35056e-09
13006334	0.883319	LOC100330845	N/A	1.27396e-05			13092092	0.972161	eif4e2	EIF4E2	1.42752e-09
13150147	0.883198	LOC100333821	N/A	1.28219e-05			13281282	0.971938	fer1l6	N/A	1.50282e-09
13187421	0.883065	b2m	N/A	1.29129e-05			13159947	0.971339	ifitm5	IFITM5	1.72145e-09
13287596	0.882365	LOC570508	N/A	1.34006e-05			13125765	0.971269	CU468041.1 /// LOC100331974	N/A	1.74853e-09
13264586	0.88195	col4a1	N/A	1.36966e-05			13032703	0.971091	ctsk	CTSK	1.81954e-09
13045096	0.881309	htra1a	HTRA1	1.41644e-05			13184723	0.970947	LOC100004574 /// LOC100332306 /// LOC100332323 /// LOC100332373 /// si:ch211-238e22.2	N/A	1.8784e-09
12944391	0.881267	CD2 (3 of 4)	N/A	1.41959e-05			13031579	0.970563	s100a10b	S100A12	2.044e-09
13122155	0.881066	cilp2	CILP2	1.43451e-05			13196740	0.970488	epd	EPDR1	2.07767e-09
13269765	0.880174	igfbp5a	N/A	1.50256e-05			13091931	0.970361	mpz	MPZ	2.13581e-09
13181940	0.879883	igf1	N/A	1.52536e-05			13110861	0.970236	pygma	PYGM	2.19462e-09
12951909	0.879016	LOC100333959 /// LOC566621 /// LOC793232 /// LOC793232	N/A	1.5949e-05			13244845	0.970102	---	N/A	2.2587e-09
13262234	0.876776	mstnb	N/A	1.78676e-05			13044978	0.969996	pygb	PYGB	2.31084e-09
13051311	0.876447	p4ha1b	P4HA1	1.81652e-05			13238529	0.969885	BX957297.2 /// LOC567192	N/A	2.36605e-09
13073067	0.874248	NUGGC (2 of 4)	N/A	2.02606e-05			13248506	0.969827	angptl7	ANGPTL7	2.39543e-09
13000659	0.874054	si:ch73-52p7.1	N/A	2.04544e-05			13225988	0.969554	LOC100334463	N/A	2.53835e-09
13080355	0.873019	cpla2	N/A	2.15165e-05			13214898	0.969108	slc35d1a	SLC35D1	2.78714e-09
13142479	0.872936	LOC568379	N/A	2.16033e-05			13079247	0.969031	sec22ba	SEC22B	2.83175e-09
13131106	0.872131	plcg1	N/A	2.24627e-05			13302138	0.968959	LOC564481	N/A	2.87469e-09
13208913	0.871949	traf2b	N/A	2.26614e-05			13266665	0.968733	LOC100538146 /// LOC100538229 /// LOC100538271 /// col6a3	N/A	3.01164e-09
13152906	0.871845	mybpc2b	N/A	2.27752e-05			13304620	0.968715	---	N/A	3.02287e-09
12978295	0.871551	zgc:153629	N/A	2.30997e-05			13201685	0.968376	---	N/A	3.2396e-09
13277072	0.871285	actn1	N/A	2.33971e-05			13201335	0.968343	hspb1	HSPB1	3.26115e-09
13165514	0.870982	zgc:153952	N/A	2.37397e-05			13239817	0.96813	iqgap1	IQGAP1	3.40477e-09
13271378	0.869394	LOC100537452	N/A	2.56014e-05			13268708	0.968049	myl1	MYL1	3.46058e-09
12983849	0.869058	irf9	IRF9	2.60114e-05			13147733	0.968039	mybpc2b	N/A	3.46761e-09
13066638	0.868817	eva1bb	N/A	2.63081e-05			13078348	0.967851	zgc:66286	N/A	3.60066e-09
13211951	0.867788	acp5a	ACP5	2.76069e-05			12916041	0.967828	---	N/A	3.61785e-09
13104957	0.867534	si:ch211-245h14.1	N/A	2.79355e-05			12957807	0.967815	mhc1zba	N/A	3.62661e-09
13064567	0.865159	ryr1b	N/A	3.1169e-05			12981522	0.967678	cldn19	CLDN19	3.72751e-09
13167472	0.864644	lgals2a	LGALS2	3.19105e-05			13228701	0.967656	rab8b	RAB8B	3.74324e-09
13282222	0.864569	psmb8	N/A	3.20194e-05			13131466	0.967617	LOC100000637	N/A	3.77236e-09
13160874	0.863801	dkk3	N/A	3.31533e-05			12978295	0.967535	zgc:153629	N/A	3.83459e-09
13084695	0.863382	---	N/A	3.37862e-05			13201571	0.967043	LOC100537888 /// LOC100537973 /// OSTF1 /// ostf1	N/A	4.22295e-09
12962306	0.863325	SI:DKEY-200L5.2	N/A	3.3873e-05			13029629	0.966977	sri	SRI	4.27806e-09
13100603	0.863311	LOC568355	N/A	3.38954e-05			13233139	0.966832	LOC100334018	N/A	4.39988e-09
13187784	0.861952	si:dkey-180p18.9	N/A	3.60229e-05			13174299	0.96683	csf2rb	IL2RB	4.40166e-09
13272529	0.861394	LOC100334014	N/A	3.69275e-05			13086214	0.966668	tfr1a	TFRC	4.5418e-09
13184956	0.86129	LOC100537622	N/A	3.70975e-05			13217027	0.966597	LOC100001302	N/A	4.60346e-09
13253251	0.861249	ahcyl1	N/A	3.71654e-05			13115463	0.966587	LOC792137 /// cbr1l	N/A	4.61302e-09
13280460	0.860784	fibinb	N/A	3.79375e-05			12981527	0.966463	lepre1	N/A	4.72328e-09
13099132	0.859822	LOC100002633	N/A	3.95785e-05			13158094	0.965936	anxa2a	ANXA2	5.2209e-09
13271759	0.859532	COL22A1	N/A	4.00843e-05			13282330	0.965827	lum	N/A	5.32919e-09
12959622	0.859485	LOC100537457	N/A	4.01668e-05			13234970	0.96551	LOC555478	N/A	5.65424e-09
13285918	0.859429	mbnl1	N/A	4.02649e-05			13150422	0.965471	LOC100536838	N/A	5.69535e-09
13238192	0.859205	mmp2	N/A	4.06622e-05			13242494	0.965447	LOC794598	N/A	5.72066e-09
13049260	0.858491	LOC796966	N/A	4.19452e-05			12990409	0.965327	sult1st6	SULT1C4	5.84923e-09
12967606	0.857787	mamdc2b	MAMDC4	4.32438e-05			12994571	0.965185	elovl5	ELOVL5	6.00555e-09
13018476	0.856794	pik3cb	N/A	4.51305e-05			13228016	0.965152	exoc6b	N/A	6.04195e-09
13086081	0.855888	wu:fc66f06	N/A	4.69117e-05			13138707	0.96503	fkbp1ab	N/A	6.17918e-09
13173503	0.855726	LOC795145	N/A	4.72358e-05			13039931	0.964959	rbp1a	N/A	6.2594e-09
13113957	0.85554	zgc:101635	N/A	4.76118e-05			13199466	0.964515	LOC100536792 /// scarb2	N/A	6.78663e-09
13260686	0.855453	srpx	SRPX	4.77866e-05			12991736	0.964438	LOC556826	N/A	6.8817e-09
13126424	0.854963	stab1	STAB1	4.87904e-05			13042035	0.964274	LOC100330405	N/A	7.08695e-09
13245394	0.854758	ythdf1	N/A	4.9214e-05			13251322	0.963744	bgna	BGN	7.78921e-09
13175512	0.85459	apnl	N/A	4.95646e-05			13216635	0.96371	slc25a22	N/A	7.8367e-09
13097268	0.854004	si:dkey-51e6.1	N/A	5.08018e-05			13241461	0.963541	parva /// parvab	N/A	8.07237e-09
13125406	0.853704	LOC100538305	N/A	5.1444e-05			13280342	0.963157	uqcrc1	N/A	8.6338e-09
13178851	0.853387	lgals3bpa	N/A	5.21326e-05			13056235	0.963157	d93	N/A	8.6344e-09
13094169	0.85215	LOC100330974	N/A	5.48872e-05			13126545	0.963038	aspn	ASPN	8.81418e-09
13072831	0.851619	psmb10 /// psmb8	N/A	5.61058e-05			13212957	0.962976	zgc:174863	N/A	8.90876e-09
13194960	0.851536	loxl2b	LOXL2	5.62964e-05			13146581	0.962925	cnn3a	CNN3	8.98861e-09
13300820	0.851398	LOC100151367	N/A	5.66185e-05			13187784	0.962889	si:dkey-180p18.9	N/A	9.04419e-09
13008290	0.851394	zgc:136859	N/A	5.6628e-05			12998456	0.962875	arg2	ARG2	9.06647e-09
12960821	0.851392	LOC794185	N/A	5.66319e-05			13080427	0.962776	dnajc1	DNAJC1	9.22224e-09
13047004	0.851083	wu:fk30a05	N/A	5.73562e-05			13241476	0.96266	parva /// parvab	N/A	9.40755e-09
13282568	0.850895	ank1	N/A	5.78022e-05			13064798	0.962545	nat10	NAT10	9.59595e-09
13182827	0.850243	il-15ra /// zgc:195175	N/A	5.93676e-05			12961240	0.96246	itga1	ITGA1	9.73525e-09
13056038	0.849862	vwf	VWF	6.02981e-05			13170247	0.962336	colgalt1	COLGALT1	9.9447e-09
13294046	0.849164	---	N/A	6.20321e-05			13266711	0.96211	LOC100150496	N/A	1.03328e-08
13077768	0.848741	nme2b.1 /// nme2b.2	N/A	6.31056e-05			13041336	0.961979	alkbh8	ALKBH8	1.05634e-08
13175347	0.848554	coro1a	CORO1A	6.35848e-05			13135552	0.96178	sars	N/A	1.09238e-08
13175515	0.847312	LOC100534815	N/A	6.68388e-05			13169308	0.961579	arpc1b	ARPC1B	1.12972e-08
13031591	0.846769	icn	S100A16	6.83045e-05			13073124	0.961572	cers2a	CERS2	1.13092e-08
12960266	0.846401	LOC794616	N/A	6.93132e-05			13030298	0.961487	ceacam1	N/A	1.14714e-08
13285018	0.84562	LOC100007341	N/A	7.14961e-05			13297500	0.961458	---	N/A	1.1526e-08
13005037	0.845449	sos2	N/A	7.19812e-05			13305452	0.96145	angptl2a	ANGPTL2	1.15419e-08
13073963	0.844796	clic1	CLIC1	7.38588e-05			13064567	0.961371	ryr1b	N/A	1.16942e-08
13076307	0.844491	sla1	N/A	7.47472e-05			13006092	0.961315	runx3	RUNX3	1.18027e-08
13072645	0.842648	si:ch211-264f5.6	N/A	8.03207e-05			13286268	0.961253	col6a2	N/A	1.19253e-08
13210843	0.842602	grap2b	GRAP2	8.04656e-05			13194377	0.961099	tp53	TP53	1.22307e-08
12992736	0.842344	timp2a	N/A	8.12721e-05			12944296	0.961074	atp1a1a.4	ATP1A1	1.22829e-08
13144769	0.841903	pi15a	PI15	8.26672e-05			13303404	0.960926	---	N/A	1.25853e-08
13078113	0.84128	ripk1l	RIPK1	8.46746e-05			13221291	0.960924	pgm1	N/A	1.25875e-08
13200912	0.840719	fabp1a	FABP1	8.65152e-05			13243715	0.960865	atp2a2a	N/A	1.27102e-08
13286094	0.839289	mstnb	N/A	9.13574e-05			13196580	0.96086	tagln2	TAGLN	1.27211e-08
13278214	0.838735	MBNL1 /// mbnl1	N/A	9.32941e-05			13281250	0.960714	LOC100538146 /// LOC100538229 /// LOC100538271 /// col6a3	N/A	1.3029e-08
13156359	0.838316	LOC797748	N/A	9.47786e-05			12983833	0.960608	atp2a1l	N/A	1.3256e-08
12961477	0.838129	cercam	N/A	9.54473e-05			13134419	0.960588	ptpn22	N/A	1.32987e-08
13281176	0.838074	esyt3	N/A	9.56462e-05			13039877	0.960438	cdc42l	N/A	1.36262e-08
13153354	0.83781	LOC100329813	N/A	9.6598e-05			12996098	0.960407	mavs /// pank2	N/A	1.36943e-08
13235914	0.836804	prkri	N/A	0.000100302			13136681	0.960206	eno3	ENO3	1.41465e-08
13217503	0.83667	sp7	SP7	0.000100805			12990040	0.959925	myof	N/A	1.47983e-08
13009253	0.836134	lygl1	LYG1	0.000102835			13262799	0.959902	igfbp2b	IGFBP2	1.48511e-08
13201335	0.836085	hspb1	HSPB1	0.000103023			13085914	0.959895	pth1ra	N/A	1.48691e-08
13013043	0.834752	dock2 /// dock2	N/A	0.000108221			13249436	0.959692	MMP23B	MMP23B	1.53565e-08
12983833	0.834254	atp2a1l	N/A	0.000110218			13035031	0.959649	LOC100538277	N/A	1.54628e-08
13169844	0.833495	cldnk	N/A	0.000113321			13161732	0.959642	gnaia	N/A	1.54781e-08
13236070	0.832445	LOC100005938	N/A	0.000117733			13059500	0.959532	rasgrp4	N/A	1.57518e-08
13016279	0.832164	srpx2	SRPX2	0.000118939			12994904	0.959518	agpat5	AGPAT5	1.57857e-08
13301906	0.831826	im:7154036	N/A	0.000120399			13053025	0.959484	LOC565088	N/A	1.58703e-08
12990100	0.831788	get4	N/A	0.000120566			13188865	0.959423	dcp1b	N/A	1.6026e-08
13075870	0.831556	scin	SCIN	0.000121577			13229418	0.959386	fibinb	FIBIN	1.61195e-08
12969762	0.831251	il2rga	N/A	0.00012292			13301116	0.959359	tfr1a	N/A	1.61879e-08
13252978	0.829319	wasb	WAS	0.000131708			13195329	0.959343	thy1	THY1	1.62283e-08
12959613	0.82905	VAV1 (1 of 2)	N/A	0.00013297			13037195	0.959316	LOC100332539 /// crabp2a	N/A	1.6297e-08
13037261	0.827089	has2	HAS2	0.000142488			13088434	0.959197	LOC561414	N/A	1.66046e-08
13196106	0.826853	LOC100000754 /// MS4A17C.1	N/A	0.000143671			13249118	0.959186	b2ml	N/A	1.66349e-08
13206733	0.826785	antxr2a	ANTXR2	0.000144011			13094922	0.95915	prdx6	N/A	1.67283e-08
13032963	0.8266	CABZ01053483.1 /// LOC561000	N/A	0.000144949			12986218	0.959139	cdk5rap3	N/A	1.67577e-08
13186725	0.825882	chst11	CHST11	0.000148621			13305348	0.958831	serpinb1l1	SERPINB8	1.75824e-08
13052577	0.825722	coch	N/A	0.000149447			12955858	0.958524	gemin8	GEMIN8	1.84388e-08
13166873	0.825445	zgc:113411	N/A	0.000150891			13278600	0.95845	LOC570012	N/A	1.86485e-08
13285900	0.824614	ggps1	N/A	0.00015529			13122411	0.958346	LOC100006793 /// hsd11b3a	N/A	1.89489e-08
13240638	0.824573	LOC560364	N/A	0.000155515			13008609	0.958302	pls3	PLS3	1.90784e-08
13287188	0.824437	---	N/A	0.000156241			13269636	0.958258	itgb2	ITGB2	1.92064e-08
13196562	0.824206	si:dkeyp-110c7.1	N/A	0.000157491			13136409	0.95825	gpx7	GPX7	1.92308e-08
13253421	0.823702	stk38a	STK38	0.000160242			13252192	0.958247	sh3gl1b	SH3GL1	1.92414e-08
13018017	0.823459	LOC100535433 /// hephl1	N/A	0.000161582			13280726	0.958213	---	N/A	1.93417e-08
13093344	0.822611	ARHGAP30 /// CU915267.1 /// SI:CH73-203A8.1 /// si:ch73-203a8.1	N/A	0.000166332			13199104	0.95809	---	N/A	1.97073e-08
13196283	0.821879	ar	AR	0.000170523			13198620	0.958001	LOC100536792 /// scarb2	N/A	1.99765e-08
13196580	0.821657	tagln2	TAGLN	0.000171814			13027662	0.957974	hsc70	N/A	2.0059e-08
13277954	0.821631	ryr1b	N/A	0.000171964			12996219	0.957834	anxa11a	N/A	2.0491e-08
13052199	0.821555	---	N/A	0.00017241			13277284	0.957703	lamp2	LAMP2	2.09008e-08
12959675	0.821337	LOC100329690	N/A	0.000173685			13097720	0.957611	cd2ap	N/A	2.11944e-08
13279750	0.820612	SI:CH211-74M13.1	N/A	0.000177985			13095511	0.957494	kdr	KDR	2.1572e-08
12948191	0.820388	kctd12.2	KCTD12	0.000179331			13195064	0.957395	vamp5	VAMP5	2.18932e-08
13188306	0.820093	dram1	DRAM1	0.000181119			13225377	0.957237	---	N/A	2.24178e-08
13013408	0.819595	si:dkeyp-44a8.4	N/A	0.000184168			13235528	0.957217	fcer1g	N/A	2.24872e-08
13171128	0.818677	ST6GALNAC2	N/A	0.000189896			13201585	0.957147	OSTF1 /// ostf1	N/A	2.27226e-08
13079206	0.818497	anxa13l	ANXA9	0.000191039			13169466	0.957111	LOC799116	N/A	2.28467e-08
13283212	0.817944	mbnl1	MBNL1	0.000194574			13039513	0.957102	lmna	N/A	2.28753e-08
12980448	0.816721	figf	N/A	0.000202593			13247652	0.957094	rfk	RFK	2.29015e-08
13066970	0.816447	psmb11	N/A	0.000204428			13069696	0.956949	mrps18b	MRPS18B	2.3401e-08
13005914	0.815829	zgc:153073	N/A	0.00020861			13092238	0.956905	gpc1b	GPC1	2.35549e-08
13137698	0.815828	csrp1a	CSRP1	0.000208617			13287772	0.956804	col17a1b	N/A	2.39127e-08
12988046	0.815151	LOC100334859	N/A	0.000213279			13018017	0.956453	LOC100535433 /// hephl1	N/A	2.51814e-08
13149767	0.815038	cd226	CD226	0.000214065			13284514	0.955982	---	N/A	2.69761e-08
13164171	0.814008	mgp	MGP	0.000221352			13004591	0.955949	snx5	SNX5	2.71041e-08
12971522	0.81343	zgc:172352	N/A	0.000225521			13279064	0.955907	cp	N/A	2.72711e-08
13282736	0.813136	zgc:110349	N/A	0.000227674			13212042	0.955856	sucla2	N/A	2.74735e-08
13028582	0.812888	---	N/A	0.000229493			13281912	0.955852	s100a10b	N/A	2.7489e-08
13252192	0.812739	sh3gl1b	SH3GL1	0.000230598			13284078	0.955852	s100a10b	N/A	2.7489e-08
13137412	0.812664	mafba	MAFB	0.000231156			13304846	0.955633	---	N/A	2.83723e-08
13287808	0.812592	---	N/A	0.000231689			13238192	0.955564	mmp2	N/A	2.8656e-08
13285326	0.811673	cilp	N/A	0.000238613			13072415	0.955479	fhl3b	FHL3	2.90081e-08
13085427	0.811604	ARHGAP30 /// CU915267.1 /// CU984580.4 /// SI:CH73-203A8.1 /// si:ch73-203a8.1	N/A	0.000239134			13193806	0.955385	tmem119a	N/A	2.94009e-08
13300168	0.811373	LOC100002334	N/A	0.000240903			13263133	0.95536	FAP /// fap	N/A	2.95055e-08
13300946	0.810867	mmp9	N/A	0.000244814			13066977	0.955067	psmb9a	PSMB9	3.0767e-08
13152854	0.808457	LOC570508	N/A	0.00026417			13301156	0.954954	---	N/A	3.12636e-08
12956194	0.807947	cd99	CD99	0.000268429			13110599	0.9549	prdx5	PRDX5	3.15056e-08
13036884	0.807618	mfap5	MFAP5	0.000271198			13276924	0.954888	col17a1b	N/A	3.15564e-08
13034192	0.807548	fli1b	N/A	0.000271795			13270474	0.954767	---	N/A	3.2101e-08
13192061	0.806922	LOC100148581 /// PLA2G4C (3 of 5)	N/A	0.000277139			13266706	0.954718	LOC100150496	N/A	3.23229e-08
13002441	0.806877	ikzf1	IKZF1	0.000277531			13184927	0.95471	LOC798290	N/A	3.23626e-08
13162691	0.806257	zgc:172145	FTHL17	0.000282917			12977711	0.954706	ccl25b	N/A	3.23812e-08
13109698	0.805983	lifrb	N/A	0.000285326			13037181	0.954684	LOC100332539 /// crabp2a	N/A	3.24787e-08
13167048	0.805681	ciita	N/A	0.000288001			12979413	0.954601	mapkapk2a	N/A	3.28615e-08
13038655	0.805473	LOC568363	N/A	0.000289858			13254231	0.954569	si:dkey-46a10.2	N/A	3.30098e-08
13222264	0.805111	AL954698.1 /// LOC797491	N/A	0.000293107			13104957	0.954546	si:ch211-245h14.1	N/A	3.31196e-08
13280262	0.804083	ank1	N/A	0.000302501			13089271	0.954478	cahz	N/A	3.34338e-08
13303424	0.803937	LOC100333840	N/A	0.000303856			13228249	0.954346	mpdu1b	MPDU1	3.40588e-08
13249609	0.803179	LOC100329294	N/A	0.000310959			13036786	0.9543	lpcat3	N/A	3.42781e-08
13164512	0.802572	LOC793369	N/A	0.000316754			13300216	0.954232	zgc:173729	N/A	3.46047e-08
13120883	0.802149	zgc:171686	N/A	0.000320835			13138176	0.954224	krt8	N/A	3.46441e-08
13065625	0.801772	ELK3	N/A	0.000324512			13305316	0.954211	ms4a17a.5	MS4A1	3.47076e-08
13127840	0.801379	SI:CH73-243B8.4 /// hmha1	N/A	0.000328384			13058943	0.954207	---	N/A	3.47278e-08
12985851	0.801276	itgb3b	AC068234.1	0.000329407			13155573	0.953991	zgc:86725	N/A	3.57883e-08
13046993	0.801269	zgc:123218	N/A	0.000329479			13305212	0.953985	tpm3	N/A	3.58158e-08
13276634	0.801035	mef2ca	N/A	0.000331802			13278768	0.953944	LOC100333243 /// si:ch211-207i1.2	N/A	3.60204e-08
13276682	0.801035	mef2ca	N/A	0.000331802			13284542	0.953944	LOC100333243 /// si:ch211-207i1.2	N/A	3.60204e-08
13095828	0.800832	moxd1	MOXD1	0.000333836			13301906	0.953906	im:7154036	N/A	3.62146e-08
13180847	0.80028	STAB2 /// stab2	N/A	0.000339418			13164340	0.95371	---	N/A	3.72048e-08
13301788	0.799873	ddr2b	DDR2	0.000343569			13136381	0.953632	podn	PODN	3.76114e-08
13198373	0.798088	ckmt2	N/A	0.000362313			13023183	0.953607	zgc:158363	N/A	3.77381e-08
13035031	0.797426	LOC100538277	N/A	0.000369461			12965015	0.95345	serpinh1a	SERPINH1	3.85599e-08
13287720	0.796753	lat	N/A	0.000376861			13152193	0.953429	LOC792613	N/A	3.86737e-08
13288096	0.795808	ank1	N/A	0.000387444			13304536	0.953386	---	N/A	3.89024e-08
13264383	0.7956	ecrg4a	ECRG4	0.000389809			13276160	0.953299	LOC100334773 /// uso1	N/A	3.93675e-08
13180282	0.795457	elk3	N/A	0.000391435			13133074	0.953181	EMD /// emd	N/A	4.00089e-08
13225669	0.794941	zgc:172260	N/A	0.000397368			13283630	0.953133	crip1	N/A	4.02703e-08
13125307	0.794663	zgc:171586	N/A	0.000400595			13116379	0.953125	cd248b	CD93	4.03134e-08
13205310	0.794467	p2rx1	P2RX1	0.000402887			13108257	0.95311	lman1	LMAN1	4.03975e-08
13090724	0.793999	myo9b	N/A	0.00040839			12948090	0.953054	LOC100151112 /// MXRA5	N/A	4.07072e-08
13191807	0.793894	hla-dpa1 /// zgc:123107	N/A	0.00040963			13057209	0.95303	itpr2	ITPR2	4.08386e-08
13300940	0.793817	zgc:172122	N/A	0.000410546			13283442	0.95298	myh9a	N/A	4.1117e-08
12948558	0.793163	---	N/A	0.000418379			13138981	0.952753	hsd17b10	HSD17B10	4.24017e-08
12944384	0.792849	CD2 (4 of 4)	N/A	0.000422174			13283348	0.952742	si:dkey-238c7.16	N/A	4.24636e-08
12987216	0.791544	CR752650.1 /// LOC564076 /// SI:CH211-140L3.2	N/A	0.000438277			13020391	0.952677	cpda	N/A	4.28392e-08
13214968	0.789849	lrrc15	TLR3	0.000459941			13112632	0.952634	irf1b	IRF1	4.309e-08
13284390	0.789182	gypc	N/A	0.000468703			13145418	0.952469	naa50	NAA50	4.40545e-08
13284392	0.789182	gypc	N/A	0.000468703			12946694	0.952341	anxa5b	ANXA5	4.48215e-08
12954328	0.788997	zgc:195282	N/A	0.00047115			13287786	0.952146	xirp2a	N/A	4.60041e-08
13024592	0.787644	LOC100333951 /// LOC100536705	N/A	0.000489409			13099138	0.952133	---	N/A	4.60828e-08
13287898	0.787579	---	N/A	0.000490302			13286422	0.952025	si:ch211-287j19.6 /// zgc:162351	N/A	4.67526e-08
13287676	0.787321	SI:CH211-74M13.1	N/A	0.000493853			12997124	0.95197	acta1b	ACTA1	4.70942e-08
13064729	0.786905	six4.3	N/A	0.000499635			12967078	0.95193	mocs2	N/A	4.73429e-08
13235788	0.786479	acap1	ACAP1	0.0005056			13027104	0.951855	postnb	N/A	4.78153e-08
13118531	0.786225	pdlim4	PDLIM4	0.000509179			13244830	0.951815	LOC100005568	N/A	4.80724e-08
13194650	0.786066	bco2l	BCO2	0.000511438			13282620	0.951791	gemin8	N/A	4.82218e-08
12985880	0.785984	chad	N/A	0.000512607			13283312	0.951791	gemin8	N/A	4.82218e-08
13279386	0.785481	BAZ2A /// baz2a	N/A	0.000519798			13157767	0.95179	tnni2a.1	TNNI2	4.82318e-08
13145372	0.785106	fam162a	FAM162B	0.000525226			12968305	0.951743	ponzr10	N/A	4.85322e-08
13075000	0.7851	si:dkeyp-92c9.3	N/A	0.00052532			13052577	0.951716	coch	N/A	4.87047e-08
12980224	0.784698	CASS4 /// LOC100000938	N/A	0.000531184			13255431	0.951353	AEBP1 (2 of 2) /// si:ch1073-459j12.1	N/A	5.10924e-08
13006144	0.78393	LOC100535077 /// ldlrap1b	N/A	0.000542532			13230106	0.95132	tnni2b.2	TNNI2	5.13143e-08
13065107	0.783601	PTX3A	N/A	0.000547446			13279042	0.951178	slco2b1	N/A	5.22765e-08
13052169	0.783057	LOC100151050 /// LOC556719	N/A	0.000555678			13276266	0.951011	atp1a1a.2	ATP1A1	5.34269e-08
13166953	0.781476	zgc:63831	N/A	0.000580126			13245919	0.950954	gstm3	N/A	5.38231e-08
12951728	0.781332	si:dkey-222h21.12	GGTLC1	0.000582408			13062588	0.950939	trabd	TRABD	5.39291e-08
13167594	0.781318	mybpc2a	MYBPC2	0.000582617			12989030	0.950895	aldoab	ALDOA	5.42401e-08
13118715	0.780821	LOC100535378	N/A	0.000590522			13259558	0.950832	zgc:162944	N/A	5.46846e-08
13132462	0.780192	zgc:153722	N/A	0.000600639			12985187	0.950792	stx4	STX4	5.4972e-08
13031854	0.779778	LOC568153	N/A	0.000607364			13174989	0.950758	si:ch211-76l23.4	N/A	5.5214e-08
13209048	0.779271	ncf1	NCF1	0.000615695			13302754	0.950728	LOC100536967 /// st6galnac	N/A	5.54253e-08
13263709	0.777967	lims2	N/A	0.000637557			13034842	0.950627	tap1	TAP1	5.61569e-08
13031049	0.774831	LOC100004847 /// RORC	N/A	0.000692706			12972944	0.950569	CR847973.1 /// wu:fi38e05	N/A	5.65787e-08
13170226	0.774816	slc27a1a	SLC27A1	0.00069298			13305470	0.950489	prkacb /// prkacbb	N/A	5.71633e-08
13117337	0.774409	---	N/A	0.00070043			13215316	0.950433	bin2b	BIN2	5.7581e-08
13243526	0.774264	si:ch211-204d2.4	PLEKHA2	0.000703087			13099109	0.950393	tram2	TRAM2	5.78745e-08
13291756	0.77391	---	N/A	0.000709625			13209990	0.950218	slc25a11	SLC25A11	5.91919e-08
13278600	0.773536	LOC570012	N/A	0.0007166			12948916	0.950144	SI:DKEY-265K11.2 /// si:dkey-265k11.2	N/A	5.97503e-08
13287240	0.772383	LOC100331689	N/A	0.000738415			13070929	0.950107	arpp21	N/A	6.00367e-08
13142989	0.771592	zgc:56304	N/A	0.000753686			13175923	0.950023	zgc:113006	N/A	6.0683e-08
13276640	0.770645	mef2ca	N/A	0.000772314			13075953	0.950018	si:dkeyp-120h9.1	N/A	6.07265e-08
13107092	0.770567	rad23b	RAD23B	0.000773867			13303104	0.949894	LOC100001718 /// dhrs13b	N/A	6.16925e-08
13024707	0.769956	cryaba	CRYAB	0.000786092			13036884	0.949849	mfap5	MFAP5	6.20461e-08
13102480	0.768762	katna1	KATNA1	0.000810463			13114831	0.949782	gsna	GSN	6.25782e-08
13281056	0.768489	LOC100535531	N/A	0.00081612			12985223	0.949722	st6galnac1.1	ST6GALNAC1	6.30523e-08
13059017	0.766947	cyba	CYBA	0.000848661			13122155	0.949693	cilp2	CILP2	6.32829e-08
13107703	0.765723	thbs4b	THBS4	0.000875241			13208506	0.949638	man2a1	MAN2A1	6.37319e-08
13136521	0.765347	LOC562362 /// SI:CH73-285P12.4	N/A	0.00088354			13144842	0.949594	si:dkey-118j18.1	N/A	6.40826e-08
13283114	0.76456	fam84b	N/A	0.000901111			13241281	0.949587	LOC100332426	N/A	6.41379e-08
13283664	0.76352	zgc:171859	N/A	0.000924769			13023299	0.949581	cldna	CLDN4	6.41911e-08
12948667	0.763333	galnt7	N/A	0.000929089			13276978	0.949542	anxa11a	ANXA11	6.45045e-08
13187831	0.762374	klhdc10	N/A	0.00095144			13122573	0.949493	CPAMD8 (2 of 2) /// cpamd8	N/A	6.49111e-08
13262007	0.761502	snx4	N/A	0.000972116			13117251	0.949479	adamts22	N/A	6.50229e-08
12969728	0.75781	C2CD2 /// LOC100332559	N/A	0.00106382			12967418	0.949356	LOC556326 /// il11ra	N/A	6.6036e-08
12970625	0.754228	---	N/A	0.00115934			13131720	0.949222	tm9sf4	N/A	6.71638e-08
13047894	0.752062	LOC557468 /// PGF	N/A	0.00122041			13050877	0.949176	col10a1	N/A	6.7549e-08
13300350	0.750313	pdxka	N/A	0.00127156			13001094	0.949165	---	N/A	6.76444e-08
13283818	0.749127	pla1a	N/A	0.00130724			13179148	0.949032	pvalb4	N/A	6.8776e-08
13185568	0.747201	---	N/A	0.00136687			13148482	0.948954	itgb1a	ITGB1	6.94568e-08
13224151	0.74688	LOC571865	N/A	0.00137702			13131947	0.948937	krt18	N/A	6.96014e-08
13029962	0.746861	LOC100332249	N/A	0.00137762			13084250	0.948785	---	N/A	7.0928e-08
13287116	0.740209	LOC100150148	N/A	0.00160216			13128750	0.948782	nek7	N/A	7.09624e-08
13263865	0.738854	LOC100004124	N/A	0.0016513			13152025	0.948737	rsu1	RSU1	7.1357e-08
13278726	0.737152	si:dkey-177p2.16	N/A	0.00171477			13260576	0.948696	phf11	N/A	7.17257e-08
13218819	0.735349	LOC100151491	N/A	0.00178408			12977591	0.948641	zgc:110191	N/A	7.22167e-08
13257849	0.732559	LOC100537036	N/A	0.00189583			13219413	0.948554	zgc:92027	N/A	7.29962e-08
13282986	0.731225	zgc:123258	N/A	0.0019512			12997717	0.948408	polr1c	POLR1C	7.43247e-08
13149581	0.729649	CCR9B	N/A	0.0020183			13209937	0.94831	ARHGAP31	N/A	7.523e-08
13254318	0.728024	GPR116 (5 of 6)	N/A	0.00208939			13136493	0.948251	otud4	OTUD4	7.57839e-08
13283438	0.727047	hexim1	N/A	0.00213308			12928093	0.94812	---	N/A	7.7015e-08
13191950	0.726979	CABZ01073334.1	N/A	0.00213615			12929011	0.94812	---	N/A	7.7015e-08
13036694	0.725221	LOC100334281 /// cd4-2	N/A	0.00221675			13139456	0.947868	si:dkey-32e6.6	N/A	7.94321e-08
13157506	0.723961	zgc:162316	N/A	0.00227599			13118916	0.947792	MYH13 (8 of 9)	N/A	8.01729e-08
13051737	0.723492	---	N/A	0.00229832			13135218	0.947788	cmyb	N/A	8.02028e-08
13034182	0.72242	si:ch211-225p5.8	SCN1B	0.00235013			13117714	0.94778	pof1b	POF1B	8.02859e-08
13218249	0.722204	bin1	N/A	0.0023607			13299678	0.94772	---	N/A	8.08756e-08
13252241	0.720645	si:rp71-61h23.3	N/A	0.00243796			13126424	0.94763	stab1	STAB1	8.17662e-08
13097225	0.714377	olfml2ba	N/A	0.00276933			13276170	0.947595	pcca	PCCA	8.21174e-08
13185967	0.709203	cd9b	CD9	0.00306915			13169091	0.947578	zgc:165423	TPSG1	8.22862e-08
13165636	0.706894	rab5c	AC099811.2	0.00321102			13012027	0.947502	LOC570939	N/A	8.30496e-08
13038652	0.704248	KCNN4 (2 of 2) /// LOC568363	N/A	0.00338001			13086978	0.947488	scinlb	N/A	8.31875e-08
13103088	0.70235	gmds	GMDS	0.00350555			13169844	0.947472	cldnk	N/A	8.33526e-08
12959490	0.699111	LOC793232 /// LOC793232 /// si:ch73-236c18.9	N/A	0.00372831			13073595	0.947449	ssr2	N/A	8.35809e-08
13233303	0.696443	SLC29A2 (1 of 3)	N/A	0.00392011			12961774	0.947429	sigmar1	SIGMAR1	8.37831e-08
13284972	0.69011	mrc1b	N/A	0.00440695			12977563	0.947275	glt8d1	GLT8D1	8.53607e-08
13282578	0.665336	zgc:103438	CTSV	0.00679091			13094584	0.947264	stxbp6l	STXBP6	8.54777e-08
12951616	0.64289	LOC100331086	N/A	0.00973497			13109698	0.947221	lifrb	N/A	8.59217e-08
13170031	-0.655851	---	N/A	0.00793425			13276772	0.947072	col6a2	N/A	8.74766e-08
12977399	-0.667185	---	N/A	0.00658395			13162680	0.947029	---	N/A	8.79325e-08
12925177	-0.675097	---	N/A	0.00575386			13304612	0.947019	LOC562542	N/A	8.80373e-08
13299080	-0.681861	---	N/A	0.00511178			13152854	0.947015	LOC570508	N/A	8.80845e-08
13216673	-0.685269	LOC100150068	N/A	0.00481058			13133133	0.946993	tnnc2	TNNC2	8.83177e-08
13169050	-0.688552	SI:CH211-71K14.1	N/A	0.00453385			13056243	0.946914	---	N/A	8.91558e-08
13220331	-0.690664	---	N/A	0.00436255			13112020	0.946881	serpinf1	SERPINF1	8.95135e-08
13262201	-0.705006	vwc2l	N/A	0.0033309			13300182	0.946728	LOC798290	N/A	9.11703e-08
13106804	-0.70946	---	N/A	0.00305367			13218146	0.946615	rtn4a	RTN4	9.24032e-08
13284944	-0.712694	hic2	N/A	0.00286411			13245083	0.946357	alas2	ALAS2	9.52903e-08
13003784	-0.719344	---	N/A	0.00250399			13015631	0.946329	LOC558288	N/A	9.56065e-08
13007887	-0.723292	---	N/A	0.00230793			13099132	0.946307	LOC100002633	N/A	9.58545e-08
12968518	-0.724191	pitpnab	N/A	0.00226508			13276350	0.946041	arfip1	N/A	9.89206e-08
13238576	-0.724264	phf21aa	N/A	0.00226162			13194863	0.946041	araf	N/A	9.89239e-08
13157119	-0.725961	---	N/A	0.00218251			13104694	0.945866	GPR116 (4 of 6) /// LOC799254	N/A	1.00978e-07
13191371	-0.729478	LOC100537050 /// SI:CH211-161M3.1 /// SI:DKEY-78K22.2	N/A	0.00202568			13207512	0.945777	crfb6	N/A	1.02041e-07
12921905	-0.730175	---	N/A	0.00199569			13159518	0.945734	myrf	MYRF	1.02562e-07
12922023	-0.730175	---	N/A	0.00199569			13173914	0.945729	slc4a1a	SLC4A1	1.02615e-07
12924853	-0.730175	---	N/A	0.00199569			12976955	0.945662	slc11a2	SLC11A2	1.03428e-07
12924885	-0.730175	---	N/A	0.00199569			13302330	0.945651	HIST1H1T /// si:ch211-103n10.5	N/A	1.03557e-07
12929611	-0.730175	---	N/A	0.00199569			13250146	0.945526	zgc:63587	SEPTIN14	1.0509e-07
13298562	-0.734012	---	N/A	0.00183698			13178844	0.945522	timp2b	TIMP2	1.05136e-07
13191294	-0.734345	BX005380.2	N/A	0.00182368			12991615	0.945511	---	N/A	1.05269e-07
13055156	-0.736072	---	N/A	0.00175603			13225994	0.94544	---	N/A	1.06149e-07
13149031	-0.740112	---	N/A	0.00160564			13137698	0.945431	csrp1a	CSRP1	1.06262e-07
13145754	-0.74251	bhlhe22	BHLHE22	0.00152139			13137508	0.945363	si:ch73-142c19.1	N/A	1.07108e-07
13281870	-0.74677	ctsba	N/A	0.00138052			13010620	0.945342	LOC558202	N/A	1.07372e-07
13017002	-0.747755	---	N/A	0.00134949			13209283	0.945296	surf4l	N/A	1.07944e-07
12967158	-0.74824	---	N/A	0.00133445			13001765	0.945178	tm9sf3	N/A	1.0944e-07
13132287	-0.748379	---	N/A	0.00133014			13015383	0.94509	pdgfrl	PDGFRL	1.10552e-07
12928273	-0.749949	---	N/A	0.00128241			13276846	0.945074	acsf2	N/A	1.10767e-07
13281736	-0.750981	---	N/A	0.00125182			13305272	0.945032	tpm1 /// zgc:171719	N/A	1.11302e-07
13125139	-0.751277	---	N/A	0.00124314			13268877	0.944987	wdr75	N/A	1.1188e-07
12956817	-0.754213	---	N/A	0.00115976			13282484	0.944952	tuba8l3	N/A	1.12332e-07
12925239	-0.75433	---	N/A	0.00115654			13283632	0.944952	tuba8l3	N/A	1.12332e-07
12995643	-0.754572	---	N/A	0.00114989			13304668	0.944914	capn8	CAPN2	1.12839e-07
13280934	-0.756162	pbx3b	N/A	0.00110693			13140211	0.944884	sdf4	N/A	1.13228e-07
13226731	-0.75744	---	N/A	0.00107339			13275005	0.944761	LOC796962 /// si:rp71-7l19.2	N/A	1.14843e-07
12917701	-0.759026	---	N/A	0.00103288			12980757	0.944686	col6a2	COL6A2	1.15834e-07
12918159	-0.759026	---	N/A	0.00103288			13003275	0.944572	erlin1	N/A	1.17368e-07
13109665	-0.761012	---	N/A	0.000983919			13303240	0.94454	gapdh	N/A	1.178e-07
13282656	-0.761233	ptbp2a	N/A	0.000978584			12956020	0.944538	dis3	N/A	1.17833e-07
13284296	-0.761233	ptbp2a	N/A	0.000978584			13026521	0.944528	zgc:162698	N/A	1.17964e-07
13119582	-0.762858	---	N/A	0.000940103			13076926	0.944462	si:ch211-191i18.2	N/A	1.18851e-07
13024269	-0.766897	zgc:162193	N/A	0.000849731			13002397	0.944447	ckba	CKB	1.19069e-07
13132435	-0.769223	---	N/A	0.00080098			13277902	0.944435	plcg2	N/A	1.19229e-07
13211433	-0.772598	---	N/A	0.000734294			13247343	0.94429	hpdb	HPD	1.21217e-07
12926391	-0.772684	---	N/A	0.00073266			13126555	0.944114	ecm2	N/A	1.23672e-07
12931297	-0.772684	---	N/A	0.00073266			12963621	0.944096	tm7sf2	TM7SF2	1.23925e-07
12934861	-0.772684	---	N/A	0.00073266			13039627	0.944009	dgat1b	DGAT1	1.25159e-07
13213203	-0.772761	LOC100535850 /// LOC100536869 /// si:dkey-19h16.6 /// si:dkeyp-44b5.4	N/A	0.000731206			13135994	0.943987	LOC100537492	N/A	1.25471e-07
13181657	-0.773044	LRGUK	N/A	0.000725832			13053729	0.943962	pax9	PAX9	1.25841e-07
13247175	-0.773045	---	N/A	0.000725808			13304518	0.943961	tgfb2	N/A	1.25849e-07
12996607	-0.7737	si:ch1073-126c3.2	N/A	0.000713525			13070096	0.943947	galnt12	GALNT12	1.26043e-07
13293358	-0.773806	---	N/A	0.000711549			13039376	0.943838	bcan	BCAN	1.27619e-07
13092359	-0.77835	---	N/A	0.000631071			13276768	0.943791	col6a2	N/A	1.28303e-07
12996360	-0.779562	---	N/A	0.000610903			13024463	0.943664	txndc17	TXNDC17	1.30151e-07
13143360	-0.781284	---	N/A	0.000583153			13022932	0.943659	---	N/A	1.30232e-07
13071228	-0.783701	---	N/A	0.000545951			13192915	0.943566	LOC100329632 /// SCARF2	N/A	1.31608e-07
13007668	-0.783894	---	N/A	0.000543063			13068686	0.943536	ccdc126	MGAT5	1.32039e-07
13057087	-0.784265	---	N/A	0.000537555			13259908	0.943421	si:ch211-219a4.3	PARP14	1.33768e-07
13125131	-0.785806	---	N/A	0.000515145			13243105	0.943312	slc6a6a	SLC6A6	1.35407e-07
13192403	-0.787018	---	N/A	0.000498059			13184192	0.943277	LOC100535438	N/A	1.35949e-07
13041803	-0.787214	BX511252.1 /// CU694254.1	N/A	0.000495342			13083283	0.943135	mmp14b	MMP14	1.38123e-07
12918027	-0.788183	---	N/A	0.000482067			13129140	0.943046	capn2b	N/A	1.39501e-07
12919321	-0.788183	---	N/A	0.000482067			12980548	0.943019	cflara	CFLAR	1.39931e-07
12920297	-0.788183	---	N/A	0.000482067			13281268	0.942972	fer1l6	FER1L6	1.40665e-07
12929633	-0.788183	---	N/A	0.000482067			13188328	0.942969	mybpc1	MYBPC1	1.40709e-07
13051943	-0.790724	---	N/A	0.000448652			13165484	0.942814	gys1	GYS1	1.43155e-07
13297002	-0.791674	---	N/A	0.000436652			13015456	0.942765	efemp2a	EFEMP2	1.43939e-07
13190655	-0.792251	---	N/A	0.000429498			12983849	0.942636	irf9	IRF9	1.46016e-07
13150051	-0.793203	---	N/A	0.00041789			13280504	0.942482	tnnt3b	N/A	1.48538e-07
13197492	-0.796722	---	N/A	0.000377199			13282994	0.942195	sdr42e1	SDR42E1	1.53302e-07
13084186	-0.802075	FNDC7 (4 of 7) /// FNDC7 /// LOC100538169 /// LOC100538207 /// SI:DKEYP-51F11.3 /// si:dkeyp-51f11.3	N/A	0.000321556			13282676	0.942156	zgc:110255	N/A	1.53959e-07
13297100	-0.804677	ptmab	N/A	0.000297045			13282136	0.942117	znf593	N/A	1.5463e-07
13008795	-0.804826	---	N/A	0.000295688			13080288	0.941991	olfml2b	N/A	1.56785e-07
13198262	-0.805084	---	N/A	0.000293352			13204044	0.941917	tia1l	N/A	1.5805e-07
13017794	-0.805224	---	N/A	0.000292087			13013950	0.941913	magt1	MAGT1	1.58119e-07
12926393	-0.806438	---	N/A	0.000281339			13232739	0.941877	kars	N/A	1.58746e-07
12931299	-0.806438	---	N/A	0.000281339			13256306	0.941828	---	N/A	1.59602e-07
12934863	-0.806438	---	N/A	0.000281339			12980637	0.941787	---	N/A	1.60329e-07
13284824	-0.807517	si:ch211-214j24.9	N/A	0.000272058			13165994	0.941667	il12rb2l	N/A	1.62428e-07
13120003	-0.808887	---	N/A	0.000260631			13279772	0.941642	col1a1a	N/A	1.62879e-07
13036441	-0.809203	id4	N/A	0.000258056			13086926	0.941549	imp3	IMP3	1.64529e-07
13088620	-0.811468	angptl4	ANGPTL4	0.000240177			13186660	0.941391	wnt5b	WNT5B	1.67376e-07
13068129	-0.813289	---	N/A	0.000226548			13077055	0.941342	fkbp9	N/A	1.6827e-07
12959391	-0.815435	---	N/A	0.000211314			13282788	0.9413	zgc:113291	N/A	1.69044e-07
13299948	-0.815731	LOC562472	N/A	0.000209277			13279796	0.941259	LOC100534658	N/A	1.69793e-07
13300676	-0.815731	LOC562472	N/A	0.000209277			13231330	0.941136	zgc:77041	N/A	1.7206e-07
13302032	-0.815731	LOC562472	N/A	0.000209277			13032755	0.941133	tmod4	TMOD4	1.72118e-07
13302810	-0.815731	LOC562472	N/A	0.000209277			13243475	0.941083	unc45b	UNC45B	1.73051e-07
13305416	-0.815731	LOC562472	N/A	0.000209277			13288054	0.94085	LOC100535884 /// vasna	N/A	1.77441e-07
13279962	-0.815951	si:ch211-214j24.9	N/A	0.000207777			12975382	0.940755	tpc3	N/A	1.79263e-07
13280646	-0.818816	NTNG2A /// ntng2a	N/A	0.000189022			13286890	0.940661	---	N/A	1.8109e-07
13288228	-0.818816	NTNG2A /// ntng2a	N/A	0.000189022			13280836	0.94064	csde1 /// si:ch211-261n11.2	N/A	1.81492e-07
13299352	-0.820116	---	N/A	0.000180981			13176938	0.940634	im:7142403	N/A	1.81602e-07
13260712	-0.820535	---	N/A	0.00017845			13160649	0.940615	coq9	N/A	1.81974e-07
12996513	-0.820553	---	N/A	0.000178341			13013236	0.940465	LOC100330858 /// dhrs13l1	N/A	1.84914e-07
13076150	-0.82201	---	N/A	0.000169769			13144665	0.940456	tram1	TRAM1	1.85101e-07
12946726	-0.822569	---	N/A	0.000166571			13076755	0.94045	grn2	GRN	1.85219e-07
13166216	-0.823079	---	N/A	0.000163698			13278084	0.940349	pleca	N/A	1.87227e-07
12991585	-0.823984	---	N/A	0.000158698			13214833	0.940325	ddr2a	DDR2	1.87697e-07
13260498	-0.82485	---	N/A	0.000154031			13198796	0.940293	slc31a1	SLC31A1	1.8834e-07
13287152	-0.829108	---	N/A	0.000132698			13241279	0.94022	---	N/A	1.89816e-07
13255166	-0.829288	---	N/A	0.000131854			13011187	0.940148	LOC100535939 /// clint1a	N/A	1.91259e-07
13277032	-0.834221	flrt3	N/A	0.000110352			13188319	0.940123	chpt1	CHPT1	1.9178e-07
13287872	-0.834221	flrt3	N/A	0.000110352			12991315	0.940106	nsfb	NSF	1.92119e-07
13300196	-0.834662	zgc:173645	N/A	0.000108582			13282568	0.940102	ank1	N/A	1.92206e-07
13082298	-0.835805	---	N/A	0.000104097			12974920	0.940095	cpne1 /// rbm12	N/A	1.92347e-07
13194309	-0.836755	---	N/A	0.000100486			13031573	0.940035	zgc:153260	N/A	1.93571e-07
12923597	-0.837688	---	N/A	9.70418e-05			13280964	0.939972	eif2d	N/A	1.9487e-07
12925019	-0.837688	---	N/A	9.70418e-05			13122770	0.939758	scamp4	SCAMP4	1.99313e-07
12933881	-0.837688	---	N/A	9.70418e-05			13058584	0.939741	ctsh	CTSH	1.9968e-07
13070813	-0.839042	---	N/A	9.22162e-05			13114072	0.93974	nop56	NOP56	1.99703e-07
13136333	-0.841626	---	N/A	8.35549e-05			13093549	0.939712	lama4	N/A	2.00283e-07
13129720	-0.843533	---	N/A	7.76051e-05			13110746	0.939707	actn3a	ACTN3	2.00389e-07
13068594	-0.844157	---	N/A	7.57338e-05			12977471	0.939625	LOC556590	N/A	2.0213e-07
13305218	-0.84543	opn1mw1	N/A	7.20348e-05			13233079	0.939593	sec24d	SEC24D	2.02807e-07
13079934	-0.845854	atp1b3a	ATP1B3	7.08361e-05			12996121	0.939537	loxl3 /// loxl3b	N/A	2.04006e-07
13247676	-0.846319	---	N/A	6.95405e-05			13073963	0.939511	clic1	CLIC1	2.04575e-07
13270100	-0.84773	---	N/A	6.57295e-05			13304792	0.93945	lpp	N/A	2.05887e-07
13093253	-0.848402	---	N/A	6.39751e-05			13300208	0.939448	zgc:101788	N/A	2.05917e-07
12998700	-0.850931	---	N/A	5.77167e-05			13170067	0.939366	zgc:92161	N/A	2.07695e-07
12951093	-0.85233	golga7ba	GOLGA7B	5.44785e-05			13183287	0.93928	gstp1	N/A	2.09579e-07
13024128	-0.852395	---	N/A	5.43318e-05			13050353	0.939265	ahctf1	N/A	2.09912e-07
13272854	-0.852475	---	N/A	5.41518e-05			13060343	0.93917	ehd2	N/A	2.12005e-07
13193586	-0.85347	foxn4	N/A	5.19521e-05			13001460	0.939052	epas1b	EPAS1	2.14628e-07
13290706	-0.853816	---	N/A	5.1204e-05			13277732	0.939012	npc2 /// zgc:193725	N/A	2.15537e-07
13187923	-0.858777	---	N/A	4.14271e-05			13281904	0.939012	npc2 /// zgc:193725	N/A	2.15537e-07
13282794	-0.859305	hic2	N/A	4.04846e-05			13284470	0.938958	---	N/A	2.16752e-07
13284102	-0.859305	hic2	N/A	4.04846e-05			13289662	0.938915	---	N/A	2.1771e-07
13102664	-0.859514	---	N/A	4.01157e-05			13129794	0.938796	zgc:136895	N/A	2.20417e-07
13260494	-0.865188	uggt2	UGGT2	3.11275e-05			13117529	0.938712	sgcd	SGCD	2.22352e-07
13187576	-0.869966	opn1sw1	OPN1SW	2.49178e-05			13276130	0.938709	ednraa	EDNRA	2.22424e-07
13193853	-0.87277	SI:CH211-240B21.2	N/A	2.17789e-05			12969972	0.938655	alg5	ALG5	2.23678e-07
13066522	-0.875504	---	N/A	1.90402e-05			13276914	0.938566	mavs	MAVS	2.25736e-07
12938617	-0.876201	---	N/A	1.83903e-05			13268369	0.938403	cdc16	CDC16	2.29571e-07
12939449	-0.876201	---	N/A	1.83903e-05			12978310	0.9384	krt15	N/A	2.2963e-07
12918911	-0.879465	---	N/A	1.55854e-05			13287350	0.938343	vegfc	VEGFC	2.30986e-07
12919175	-0.879465	---	N/A	1.55854e-05			12986240	0.93831	---	N/A	2.31784e-07
12930559	-0.879465	---	N/A	1.55854e-05			12994718	0.938244	sft2d1	SFT2D1	2.33354e-07
13300190	-0.881882	zgc:171792	N/A	1.37457e-05			13224304	0.938237	ddx27	DDX27	2.33523e-07
13266186	-0.889474	zgc:86723	N/A	9.096e-06			13177593	0.938114	zc3h7a	N/A	2.36499e-07
13293392	-0.891369	---	N/A	8.1675e-06			13105100	0.93797	clu	CLU	2.40011e-07
13237529	-0.904123	LOC100537172 /// igdcc3	N/A	3.7437e-06			13053690	0.937902	crip1	N/A	2.41678e-07
13205273	-0.907741	---	N/A	2.94167e-06			13248714	0.937826	plod1a	PLOD1	2.43562e-07
							13225845	0.9376	LOC100333037 /// LOC100534674	N/A	2.49236e-07
							13224178	0.937592	ctsa	CTSA	2.49434e-07
							13197061	0.937558	bmp2k	N/A	2.50302e-07
							13283664	0.937331	zgc:171859	N/A	2.56134e-07
							13195981	0.937326	rpl12	N/A	2.56259e-07
							13159321	0.937294	golt1bb	GOLT1B	2.57108e-07
							13126565	0.937275	ippk	IPPK	2.57592e-07
							13180320	0.937259	ucmaa	UCMA	2.58006e-07
							13194057	0.937161	si:dkey-27p18.3	N/A	2.60573e-07
							13081277	0.937154	fndc3ba	FNDC3B	2.60755e-07
							13194764	0.937145	tango2	TANGO2	2.61004e-07
							13175812	0.937123	rcn3	N/A	2.61591e-07
							13135740	0.937081	hnrnpa1	N/A	2.62682e-07
							13229505	0.937009	slc9a5	SLC9A5	2.64618e-07
							13266153	0.936989	zgc:153846	N/A	2.65151e-07
							13127078	0.936735	ahr2	N/A	2.71996e-07
							13277920	0.936677	rpl4	N/A	2.73571e-07
							12980710	0.936599	lims1	N/A	2.75716e-07
							13061827	0.936564	utp15	UTP15	2.76699e-07
							13013612	0.936563	LOC559723	N/A	2.7671e-07
							12954939	0.93655	uchl1	UCHL1	2.77082e-07
							13236777	0.936506	nucb2a	NUCB2	2.78299e-07
							12944631	0.936448	fastkd2	FASTKD2	2.7992e-07
							13178746	0.936411	LOC100148385 /// LOC100537765 /// zgc:136799	N/A	2.80946e-07
							13083247	0.936363	casq1a	N/A	2.82298e-07
							13019230	0.936266	relb	RELB	2.85043e-07
							13243526	0.936254	si:ch211-204d2.4	PLEKHA2	2.85397e-07
							13211740	0.936226	wdr12	WDR12	2.86175e-07
							13291542	0.936184	---	N/A	2.87371e-07
							13035438	0.936174	---	N/A	2.87679e-07
							13118557	0.936069	sh3pxd2b	SH3PXD2B	2.90684e-07
							13037531	0.935985	gapdh	N/A	2.93104e-07
							13086036	0.935824	usp14	USP14	2.9783e-07
							13106277	0.935786	COL12A1 /// LOC562946	N/A	2.98946e-07
							13007505	0.935785	slc35a4	N/A	2.98969e-07
							13231149	0.935732	iqgap1	N/A	3.00546e-07
							13166568	0.935677	col1a1a	COL1A1	3.02177e-07
							13277972	0.935658	ryr1b	N/A	3.02741e-07
							13031245	0.935443	fkbp14	FKBP14	3.09224e-07
							13099991	0.935431	rpf2	RPF2	3.09565e-07
							13234280	0.935426	zgc:55262	CAPN1	3.09735e-07
							13166873	0.935379	zgc:113411	N/A	3.11154e-07
							13187003	0.935362	---	N/A	3.1169e-07
							13047602	0.935333	mocs1	MOCS1	3.12581e-07
							13188764	0.93525	lrrc17	LRRC17	3.15121e-07
							12944391	0.935248	CD2 (3 of 4)	N/A	3.1517e-07
							13283364	0.93523	si:dkey-286j15.3	N/A	3.15727e-07
							13036919	0.935205	isoc2	ISOC2	3.1653e-07
							13167472	0.935157	lgals2a	LGALS2	3.1799e-07
							13246528	0.935149	tmem189	N/A	3.18263e-07
							13282424	0.935088	s100b	N/A	3.20168e-07
							13160281	0.935009	LOC569770	N/A	3.22645e-07
							13282486	0.934961	arf4a	N/A	3.2416e-07
							13269765	0.934948	igfbp5a	N/A	3.24548e-07
							13155818	0.934947	parvaa	PARVA	3.24608e-07
							13292816	0.934917	---	N/A	3.25541e-07
							13277416	0.934901	postnb	N/A	3.26045e-07
							13246737	0.934889	pgm5	PGM5	3.26444e-07
							13123604	0.934768	jagn1b	JAGN1	3.30287e-07
							12988672	0.93469	kdelr2b	KDELR2	3.32807e-07
							13237336	0.934687	tmed3	TMED3	3.3291e-07
							13264879	0.934613	chpfa	CHPF	3.35313e-07
							13209926	0.934611	zbtb20	ZBTB20	3.35365e-07
							13211642	0.934531	pa2g4a	PA2G4	3.37972e-07
							13010483	0.934526	hprt1	HPRT1	3.38141e-07
							13282334	0.934461	cycsb	N/A	3.40286e-07
							13276888	0.934378	ldb3a	N/A	3.43024e-07
							13280428	0.934342	sec61al2	N/A	3.44214e-07
							13264789	0.934313	spopla	SPOPL	3.45173e-07
							13212466	0.9343	LOC565785	N/A	3.45602e-07
							13185572	0.934268	LOC100535437	N/A	3.46695e-07
							13305380	0.934238	LOC100536377 /// cib1	N/A	3.47697e-07
							13281774	0.934236	zgc:103599 /// zgc:113912	N/A	3.47762e-07
							13024572	0.934215	cul5a	N/A	3.48462e-07
							13126053	0.934193	wu:fi37e09	N/A	3.49183e-07
							13120611	0.934185	SI:CH211-213A13.11 /// SI:CH211-213A13.9 /// si:ch211-213a13.9	N/A	3.49479e-07
							13107624	0.934135	nup188	N/A	3.51165e-07
							13237669	0.9341	spi1b	SPI1	3.52327e-07
							13303828	0.933992	---	N/A	3.56017e-07
							13286130	0.933952	trdn	N/A	3.57365e-07
							13208913	0.933935	traf2b	N/A	3.5796e-07
							13226808	0.933788	wu:fb66f03	N/A	3.63044e-07
							13276862	0.933687	ldb3a	N/A	3.66557e-07
							13285426	0.933687	ldb3a	N/A	3.66557e-07
							13135344	0.933632	cd63	CD63	3.68506e-07
							13039112	0.933573	erp44	N/A	3.70596e-07
							13282812	0.93357	mrps33	N/A	3.70668e-07
							13240243	0.933559	zgc:153993	N/A	3.71061e-07
							13118936	0.933547	LOC100537594 /// wu:fd14a01 /// zgc:66156	N/A	3.71482e-07
							13154964	0.933533	LOC100148804 /// LOC557591	N/A	3.71997e-07
							12977914	0.933519	LOC100537139	N/A	3.72502e-07
							12996457	0.933476	zgc:154058	N/A	3.74024e-07
							13149866	0.933454	LOC563995	N/A	3.74816e-07
							13277644	0.933332	dgat1b	N/A	3.7917e-07
							13165308	0.933306	phb	PHB	3.8012e-07
							13116883	0.93322	---	N/A	3.83246e-07
							13121287	0.93308	ccnt2b	N/A	3.88343e-07
							13056830	0.933072	cotl1	COTL1	3.88656e-07
							13246150	0.933013	impdh2	IMPDH2	3.90813e-07
							12967053	0.932968	LOC100534894 /// reep5	N/A	3.92477e-07
							13281176	0.932934	esyt3	N/A	3.93766e-07
							13161950	0.932915	nap1l4a	TSPYL4	3.94481e-07
							13012566	0.932903	ube2d2 /// zgc:77149	N/A	3.9492e-07
							13248215	0.932894	CH211-227I14.1 /// GPR133 /// gpr133	N/A	3.9526e-07
							12960351	0.932868	si:dkey-24n17.6	N/A	3.96202e-07
							13064523	0.932821	LOC100535344 /// ssr3	N/A	3.9798e-07
							13039540	0.93275	---	N/A	4.0066e-07
							13051878	0.932696	fas	TNFRSF1A	4.02687e-07
							13168605	0.932677	scpep1	SCPEP1	4.03404e-07
							13041430	0.932636	LOC568872 /// SLC4A7	N/A	4.0496e-07
							13066195	0.932585	zgc:162356	N/A	4.0692e-07
							13285004	0.932571	LOC565191	N/A	4.07461e-07
							13159819	0.932543	psma4	PSMA4	4.08514e-07
							13130854	0.932537	stxbp3	N/A	4.08769e-07
							13276194	0.932409	LOC100151112 /// MXRA5	N/A	4.13683e-07
							13287978	0.932409	LOC100151112 /// MXRA5	N/A	4.13683e-07
							12997332	0.932401	ap3m1	AP3M1	4.13995e-07
							13181273	0.93239	calua	CALU	4.14446e-07
							13256133	0.932388	plp2	PLP2	4.14494e-07
							13223906	0.932384	eif6	AL121753.1	4.14673e-07
							13105370	0.932375	nus1	NUS1	4.15025e-07
							13170693	0.932369	LOC100148385 /// LOC100537765 /// zgc:136799	N/A	4.15241e-07
							13216474	0.932192	padi2	PADI2	4.22194e-07
							13282264	0.932103	hnrnpa0a	HNRNPA3	4.25717e-07
							13301550	0.93201	---	N/A	4.29401e-07
							13170506	0.93197	ppan	PPAN-P2RY11	4.31017e-07
							13000793	0.931945	wu:fj16a03	N/A	4.3203e-07
							13228474	0.931886	rras2	RRAS2	4.34406e-07
							13232151	0.931843	brms1	N/A	4.36119e-07
							12973030	0.931823	zgc:171226	N/A	4.36936e-07
							13086929	0.931786	---	N/A	4.38456e-07
							13283412	0.931717	vasnb	N/A	4.41278e-07
							13284410	0.931717	vasnb	N/A	4.41278e-07
							13216455	0.931699	LOC100332241	N/A	4.41995e-07
							13283758	0.931688	arf4a	N/A	4.42444e-07
							13206733	0.931619	antxr2a	ANTXR2	4.45271e-07
							13058777	0.931591	cd82b	CD82	4.46456e-07
							13283818	0.931574	pla1a	N/A	4.47165e-07
							13192088	0.931553	LOC100535192 /// vkorc1l1	N/A	4.4803e-07
							13138816	0.931525	dnmt4	N/A	4.4916e-07
							13078246	0.931517	---	N/A	4.49502e-07
							13139442	0.931487	bgnb	BGN	4.50772e-07
							13199051	0.93148	derl2	DERL2	4.51033e-07
							13279336	0.931442	FLNA	N/A	4.52619e-07
							13277824	0.931362	LOC565051 /// ppfibp2a	N/A	4.55979e-07
							13034573	0.931351	paqr6	PAQR6	4.56447e-07
							12976495	0.931275	sult6b1	SULT6B1	4.5967e-07
							13245907	0.931244	gstm	N/A	4.60998e-07
							13300116	0.931214	ca15a	N/A	4.62263e-07
							13262057	0.931207	heg	N/A	4.62569e-07
							13284444	0.931177	---	N/A	4.63849e-07
							13286028	0.931155	plcg2	N/A	4.64758e-07
							13129588	0.931028	pvalb7	PVALB	4.70213e-07
							13218668	0.931003	xirp2a	N/A	4.71291e-07
							13080571	0.930979	2002-09-01	N/A	4.72366e-07
							13088836	0.930977	pccb	N/A	4.72411e-07
							13026431	0.930954	ssh2a	SSH2	4.73424e-07
							13239670	0.930939	cd44a	N/A	4.7408e-07
							13250799	0.930904	fxn	FXN	4.75594e-07
							13213120	0.930832	p4hb	P4HB	4.78741e-07
							13167412	0.930798	LOC100535034 /// wu:fe23c11	N/A	4.80224e-07
							13086960	0.930709	wls	WLS	4.84186e-07
							13070509	0.930611	col1a2	COL1A2	4.88538e-07
							12991928	0.93055	myo1d	N/A	4.91226e-07
							13197707	0.930524	LOC100536019	N/A	4.92398e-07
							12960298	0.930459	AEBP1 /// LOC793308	N/A	4.95322e-07
							12996882	0.930451	nfkb2	N/A	4.95691e-07
							12933635	0.930446	---	N/A	4.95923e-07
							12934041	0.930446	---	N/A	4.95923e-07
							12936631	0.930446	---	N/A	4.95923e-07
							12944918	0.930384	wu:fc47e11	N/A	4.98717e-07
							13115944	0.930383	sc5d	SC5D	4.98751e-07
							13105120	0.930299	ccdc25	CCDC25	5.02609e-07
							13198508	0.930295	slc14a2	SLC14A1	5.02749e-07
							13231584	0.930265	cdh1	CDH3	5.0413e-07
							13224130	0.930153	csrp1b	CSRP1	5.09267e-07
							12923247	0.930081	---	N/A	5.12627e-07
							12926873	0.930081	---	N/A	5.12627e-07
							12938381	0.930081	---	N/A	5.12627e-07
							12941545	0.930081	---	N/A	5.12627e-07
							12942563	0.930081	---	N/A	5.12627e-07
							13284434	0.93001	col11a1b	N/A	5.15918e-07
							13278468	0.929926	col11a1b	N/A	5.1983e-07
							13106649	0.92987	DSP (2 of 2) /// wu:fi04e12	N/A	5.22496e-07
							13264695	0.929775	zgc:113337	SMAGP	5.26986e-07
							13305278	0.929772	zgc:86725	N/A	5.2712e-07
							13274214	0.929697	B4GALNT3 (3 of 3)	N/A	5.30721e-07
							13014169	0.929687	LOC792773 /// mxra5	N/A	5.31153e-07
							13021442	0.929668	mag	MAG	5.32075e-07
							13060351	0.929638	napa	N/A	5.33515e-07
							13056231	0.929617	zgc:77650	ARF5	5.34546e-07
							13203457	0.929614	aifm1	AIFM1	5.34661e-07
							13037422	0.929605	SI:DKEY-8K3.1	N/A	5.35109e-07
							12947717	0.92959	tm9sf2	N/A	5.35816e-07
							13071913	0.929572	clptm1l	N/A	5.3671e-07
							13286720	0.929542	pdlim7	PDLIM7	5.38121e-07
							12990690	0.929505	eif2ak1	N/A	5.39925e-07
							13004292	0.929398	pdss2	PDSS2	5.45141e-07
							13135133	0.929295	si:ch211-197l9.4	N/A	5.502e-07
							12955824	0.92928	pwp2h	PWP2	5.50936e-07
							12998849	0.929273	LOC100535241 /// THBS2A /// thbs2a	N/A	5.513e-07
							13167525	0.929215	rac2	RAC2	5.54156e-07
							13300220	0.929208	neu3.5	NEU3	5.54501e-07
							12933339	0.929169	---	N/A	5.56412e-07
							12935321	0.929169	---	N/A	5.56412e-07
							13203103	0.929112	pxmp2	PXMP2	5.5924e-07
							13169320	0.929092	mmd2a	MMD2	5.60272e-07
							13296656	0.929056	---	N/A	5.6207e-07
							13212270	0.929045	calcrlb	CALCRL	5.62619e-07
							13207802	0.928997	LOC796384 /// hmgcra	N/A	5.65009e-07
							13037705	0.928972	zgc:174935	N/A	5.6628e-07
							13091423	0.928937	gbp1	N/A	5.68078e-07
							13045611	0.928899	zmpste24	ZMPSTE24	5.69955e-07
							12978619	0.928894	elovl1b	ELOVL1	5.70209e-07
							13240430	0.928864	piezo1	PIEZO1	5.71773e-07
							13134399	0.928831	atp6ap1b	ATP6AP1	5.73436e-07
							13255592	0.928812	mak16	N/A	5.74408e-07
							12964715	0.928749	uspl1	N/A	5.77643e-07
							13175777	0.928747	prmt1	PRMT1	5.77753e-07
							13263363	0.928722	LOC100332090 /// zgc:195154	N/A	5.79026e-07
							13271122	0.928696	---	N/A	5.80347e-07
							13302456	0.928682	ndufa9 /// si:ch211-251f6.5	N/A	5.81068e-07
							12969452	0.928673	panx3	PANX3	5.81523e-07
							13089132	0.928596	urod	UROD	5.85504e-07
							13236217	0.928483	mmp14a	N/A	5.91378e-07
							12997841	0.928475	myof	N/A	5.918e-07
							13153317	0.928408	---	N/A	5.95359e-07
							13280174	0.928402	ank1	N/A	5.9564e-07
							13184108	0.928355	LOC100000945 /// LOC100151054 /// LOC100537386 /// SI:CH211-154K18.1 /// SI:CH211-197F20.1 /// SI:DKEY-16P6.1 /// SI:DKEY-204L2.3 /// SI:DKEY-26M3.3 /// SI:DKEY-31N13.3 /// si:dkey-26m3.3	N/A	5.98131e-07
							13105807	0.928278	trmt6	TRMT6	6.02215e-07
							12962306	0.928277	SI:DKEY-200L5.2	N/A	6.02282e-07
							13106454	0.928218	LOC100536673	N/A	6.05399e-07
							13253737	0.928217	mov10b.1	MOV10	6.05427e-07
							13174806	0.928186	gcat	GCAT	6.07128e-07
							13211507	0.928077	LOC405768	N/A	6.12962e-07
							13036415	0.92806	LOC100150889	N/A	6.13851e-07
							13105730	0.928011	FKBP1B /// fkbp1b	N/A	6.16523e-07
							13242511	0.927967	SMYD1B	N/A	6.18893e-07
							13203909	0.927961	pdha1a	PDHA1	6.1924e-07
							13271950	0.927907	---	N/A	6.22203e-07
							13272145	0.927837	MMP7	N/A	6.2601e-07
							13283626	0.927834	grn1	N/A	6.26158e-07
							13202669	0.927765	xbp1	XBP1	6.29988e-07
							13111300	0.927742	---	N/A	6.31212e-07
							13097765	0.92758	srp9	SRP9	6.40231e-07
							13018398	0.927575	sh3bgr	SH3BGR	6.40541e-07
							12964494	0.927499	nsun5	NSUN5	6.44801e-07
							13050227	0.927405	lgals3l	N/A	6.50108e-07
							13019319	0.927386	---	N/A	6.51148e-07
							12991064	0.927348	zc3h7b	N/A	6.53326e-07
							13240940	0.927287	LOC799556	N/A	6.56811e-07
							13235649	0.927283	man2b2	MAN2B2	6.57002e-07
							13277588	0.927271	plekhg6	N/A	6.577e-07
							13097268	0.927225	si:dkey-51e6.1	N/A	6.60343e-07
							13254303	0.927154	lipg	LIPG	6.64395e-07
							13209921	0.927153	---	N/A	6.64508e-07
							13278736	0.927151	LOC100333243 /// SI:CH211-207I1.2 /// si:ch211-207i1.2	N/A	6.6461e-07
							13284438	0.927151	LOC100333243 /// SI:CH211-207I1.2 /// si:ch211-207i1.2	N/A	6.6461e-07
							13001641	0.927123	si:dkey-33c12.4	TTC31	6.66222e-07
							13267881	0.927121	dnajb11	N/A	6.66328e-07
							13140944	0.927078	acvrl1	ACVRL1	6.68829e-07
							13077244	0.927005	yrk	FGR	6.73072e-07
							12992736	0.926932	timp2a	N/A	6.77299e-07
							13140286	0.926864	zgc:113076	N/A	6.81314e-07
							13301480	0.926862	ost4	N/A	6.81459e-07
							12958707	0.92686	LOC100149562	N/A	6.81542e-07
							12922847	0.926784	---	N/A	6.86069e-07
							12926311	0.926784	---	N/A	6.86069e-07
							12934087	0.926784	---	N/A	6.86069e-07
							13186332	0.926784	vegfab	VEGFA	6.86074e-07
							13173655	0.926748	kdelr2a	KDELR2	6.88204e-07
							13177195	0.92672	drg2	DRG2	6.89824e-07
							13004227	0.926637	diexf	N/A	6.94802e-07
							13167362	0.926614	arhgdig	ARHGDIG	6.96196e-07
							12961070	0.926597	tln1	TLN1	6.97221e-07
							13130200	0.926578	CU137686.1	N/A	6.98349e-07
							12971800	0.926541	LOC100331685 /// wu:fi27d05	N/A	7.00533e-07
							13162687	0.926493	myod1	MYOD1	7.03446e-07
							13180269	0.926465	---	N/A	7.05137e-07
							13056845	0.926429	plcg2	N/A	7.0737e-07
							13282362	0.926245	prss35	N/A	7.18608e-07
							13305094	0.926229	LOC100007086 /// SI:CH73-367P23.2	N/A	7.19608e-07
							13205364	0.926217	dpm2	N/A	7.20348e-07
							13043339	0.926156	crls1	CRLS1	7.24114e-07
							13282780	0.926007	zgc:112433	N/A	7.33395e-07
							13052199	0.925967	---	N/A	7.35858e-07
							13214106	0.925963	inpp5d	INPP5D	7.3613e-07
							13055810	0.925829	cyp1a	CYP1A2	7.44612e-07
							13286740	0.925805	ank1	N/A	7.46113e-07
							12959530	0.925789	CABZ01066772.1 /// LOC100536657	N/A	7.4713e-07
							12967389	0.925782	lpar1	N/A	7.47548e-07
							13015808	0.925782	kdrl	N/A	7.47561e-07
							12990644	0.925746	papss2b	PAPSS2	7.49891e-07
							13171471	0.925742	LOC100537437 /// kdelr3	N/A	7.50125e-07
							13103132	0.925702	si:dkey-177p2.16	N/A	7.5271e-07
							13281968	0.925694	AP1S1 /// ap1s1	N/A	7.53193e-07
							13262234	0.925691	mstnb	N/A	7.53405e-07
							13122292	0.92566	si:dkey-21e2.10	N/A	7.554e-07
							12998481	0.925623	ndufaf1	NDUFAF1	7.57755e-07
							12964620	0.925592	zgc:162723	N/A	7.59718e-07
							12988829	0.92558	col1a1b	N/A	7.60495e-07
							12924141	0.925481	---	N/A	7.66915e-07
							12930627	0.925481	---	N/A	7.66915e-07
							12933975	0.925481	---	N/A	7.66915e-07
							13150147	0.925435	LOC100333821	N/A	7.69911e-07
							13016983	0.925401	PDLIM7 /// pdlim7	N/A	7.72135e-07
							13222313	0.925333	tsfm	TSFM	7.7661e-07
							13081143	0.925234	PIK3R2 /// pik3r2	N/A	7.83148e-07
							12966345	0.925221	NAA25 /// naa25	N/A	7.84014e-07
							13156999	0.925168	---	N/A	7.87533e-07
							13176969	0.925125	retsat	RETSAT	7.90369e-07
							13103441	0.925125	LOC100535108 /// ryr3	N/A	7.9039e-07
							13266299	0.925034	NEB /// neb	N/A	7.96455e-07
							12975084	0.924956	LOC553499	N/A	8.01682e-07
							13258858	0.924923	crfb4	IL10RB	8.03923e-07
							13109350	0.924901	nefla	N/A	8.05446e-07
							13143723	0.924874	cyb5a	CYB5A	8.07293e-07
							13281174	0.924812	crygm2f	N/A	8.11498e-07
							12960804	0.924797	LOC100537604 /// ggcx	N/A	8.12527e-07
							12996369	0.924709	eif4e1c	N/A	8.18492e-07
							13145372	0.924702	fam162a	FAM162B	8.1899e-07
							13001420	0.924616	atl2	N/A	8.24942e-07
							12949260	0.924609	cisd2	CISD2	8.25386e-07
							12995480	0.924609	LOC568460 /// MYOM2 (3 of 3)	N/A	8.25407e-07
							13102601	0.924608	map3k7	N/A	8.25502e-07
							13285210	0.92447	---	N/A	8.35066e-07
							13264339	0.924455	---	N/A	8.36107e-07
							13277934	0.924447	ryr1b	N/A	8.36645e-07
							13276860	0.924432	ldb3a	N/A	8.37741e-07
							13160503	0.92439	si:ch211-149o7.4	N/A	8.40692e-07
							13039960	0.924371	GSTK1 (3 of 4) /// LOC100537097	N/A	8.41998e-07
							13252435	0.924345	adamts10	ADAMTS10	8.43853e-07
							13184956	0.924333	LOC100537622	N/A	8.44683e-07
							13033840	0.924245	zdhhc3	N/A	8.50917e-07
							13129759	0.924238	si:dkey-49n23.1	N/A	8.51376e-07
							13294448	0.924146	---	N/A	8.57971e-07
							13127449	0.924145	---	N/A	8.58022e-07
							13168992	0.924133	gosr2	AC005670.2	8.58895e-07
							13247708	0.924117	SI:CH211-226O13.1 /// SI:DKEY-31N13.4 /// SI:RP71-5O12.3	N/A	8.59983e-07
							13305112	0.923996	---	N/A	8.6873e-07
							12973672	0.923958	pank4	PANK4	8.71443e-07
							13002069	0.923936	ube2d3	N/A	8.73078e-07
							13192913	0.923916	LOC100329632	N/A	8.74533e-07
							12973140	0.923775	npepps	N/A	8.84772e-07
							13242808	0.923771	LOC565130 /// PXN (3 of 3)	N/A	8.85087e-07
							13079748	0.923724	cnn3b	CNN3	8.88547e-07
							12966520	0.923636	syk	SYK	8.95006e-07
							13226340	0.923594	zdhhc13	N/A	8.98119e-07
							12988589	0.923519	dhrs7c	N/A	9.0371e-07
							13257330	0.923504	dbi	DBI	9.04833e-07
							13221377	0.923442	usp1	USP1	9.09466e-07
							13297382	0.923396	---	N/A	9.12929e-07
							13159542	0.923308	fads2	N/A	9.19564e-07
							12975431	0.923298	zgc:73111	N/A	9.2034e-07
							13234461	0.923281	f13a1b	F13A1	9.21621e-07
							12960729	0.92324	hint1	N/A	9.24732e-07
							13280520	0.923239	cdh1	N/A	9.24792e-07
							13227164	0.923122	tnfsf12	N/A	9.33699e-07
							12980639	0.923104	LOC572093	N/A	9.35083e-07
							13123353	0.923096	LOC100535884 /// vasna	N/A	9.35696e-07
							12978273	0.923086	zgmrpl4	N/A	9.36508e-07
							13178521	0.923067	s1pr2	S1PR2	9.37978e-07
							13127558	0.922951	trmt13	N/A	9.46934e-07
							13281964	0.922903	mob3a	N/A	9.50654e-07
							13136413	0.922862	myl9a	MYL9	9.53824e-07
							13184266	0.92286	LOC100148968 /// LOC100329744 /// LOC100331709 /// LOC100333457 /// LOC100334676 /// LOC100535368 /// SI:DKEY-237G15.2	N/A	9.54007e-07
							13149290	0.922824	uba5	UBA5	9.56792e-07
							13175831	0.922785	tspan4	N/A	9.59838e-07
							13278128	0.922768	LOC100535782	N/A	9.61229e-07
							13015049	0.922764	sparc	N/A	9.61499e-07
							13111751	0.922758	pgk1	PGK1	9.61987e-07
							13067912	0.922724	adck5	N/A	9.64622e-07
							13280384	0.922685	cyfip1	CYFIP1	9.67705e-07
							13034449	0.922606	upk1a	UPK1A	9.73965e-07
							13042674	0.922587	nod1	NOD1	9.75457e-07
							13278452	0.922566	puf60a	N/A	9.77184e-07
							13181862	0.922565	golt1ba	GOLT1B	9.77237e-07
							13194975	0.922561	sfrp1a	SFRP1	9.77587e-07
							13223502	0.922499	slc2a1b	SLC2A1	9.8252e-07
							13234610	0.922499	CABZ01072252.1	N/A	9.82534e-07
							13042112	0.922494	LOC100332827	N/A	9.82914e-07
							13190683	0.922385	LOC100329319 /// SI:CH211-226O13.1 /// SI:DKEY-31N13.4 /// SI:RP71-5O12.3	N/A	9.91696e-07
							12966595	0.922293	pcyox1	PCYOX1	9.99104e-07
							13099479	0.922241	aida	AIDA	1.00336e-06
							13060866	0.922238	si:ch211-136a13.1	N/A	1.00361e-06
							12998554	0.9222	brf1a	N/A	1.00669e-06
							13288192	0.922183	tpbgb	N/A	1.00805e-06
							13269074	0.922157	fkbp7	FKBP7	1.01023e-06
							13030612	0.92213	LOC100149015 /// SI:DKEY-85K15.7 /// fdps	N/A	1.01237e-06
							13031281	0.922093	hibadhb	HIBADH	1.01547e-06
							13022065	0.922082	LOC556126	N/A	1.01633e-06
							13282154	0.922029	b2m	N/A	1.02073e-06
							13283912	0.922029	b2m	N/A	1.02073e-06
							13283922	0.922029	b2m	N/A	1.02073e-06
							13070642	0.92201	LOC100148952	N/A	1.0223e-06
							12925469	0.921974	---	N/A	1.02527e-06
							12927149	0.921974	---	N/A	1.02527e-06
							12927209	0.921974	---	N/A	1.02527e-06
							12927269	0.921974	---	N/A	1.02527e-06
							12929303	0.921974	---	N/A	1.02527e-06
							12929363	0.921974	---	N/A	1.02527e-06
							12933441	0.921974	---	N/A	1.02527e-06
							12933813	0.921974	---	N/A	1.02527e-06
							13207436	0.921925	fbp2	FBP2	1.02935e-06
							13213370	0.92181	igfbp5b	IGFBP5	1.03897e-06
							13259129	0.921738	slc37a1	SLC37A1	1.04495e-06
							13067376	0.921722	crabp2b	CRABP2	1.04635e-06
							12988776	0.921717	ubtd1b	UBTD1	1.04675e-06
							13129403	0.921715	LOC100148968 /// LOC100333457 /// LOC100334676	N/A	1.04696e-06
							13061666	0.921713	gcsha	N/A	1.04712e-06
							13278174	0.921597	---	N/A	1.05688e-06
							13282834	0.921566	LOC100535884 /// vasna	N/A	1.05955e-06
							13284360	0.921566	LOC100535884 /// vasna	N/A	1.05955e-06
							13024592	0.921455	LOC100333951 /// LOC100536705	N/A	1.06903e-06
							12955539	0.921431	si:ch211-145b13.6	ART1	1.07107e-06
							13176737	0.921421	ramp2	RAMP2	1.07198e-06
							12990779	0.921406	pvalb2	OCM	1.07324e-06
							13075555	0.92135	zgc:158604	N/A	1.07808e-06
							13210480	0.921225	ak1	AK1	1.08892e-06
							13124775	0.921211	capzb	CAPZB	1.09019e-06
							13271254	0.921195	---	N/A	1.09155e-06
							13113635	0.921111	si:ch73-209e20.4	N/A	1.09889e-06
							13130106	0.921083	zgc:110289	N/A	1.10142e-06
							13217300	0.921022	---	N/A	1.10675e-06
							12967538	0.921017	im:7148292	N/A	1.1072e-06
							13115596	0.921017	il7r	N/A	1.10723e-06
							12996763	0.920956	myoz1a	MYOZ1	1.11259e-06
							13043143	0.920924	adssl1	N/A	1.11544e-06
							12978217	0.920885	zgc:100824	N/A	1.11888e-06
							13240872	0.920817	plcb3	N/A	1.12501e-06
							13278378	0.920817	CAMSAP2 (2 of 2) /// LOC558673	N/A	1.12503e-06
							13041872	0.920791	LOC569335	N/A	1.12735e-06
							13098896	0.920724	LOC100536553 /// si:ch211-119b12.8	N/A	1.13338e-06
							13220216	0.920714	nol11	NOL11	1.13427e-06
							13040767	0.920684	cdc42se1	CDC42SE1	1.13692e-06
							13076523	0.920682	col8a2	COL8A2	1.13711e-06
							13050838	0.920673	LOC553343	N/A	1.13796e-06
							12955096	0.920653	ugdh	UGDH	1.13973e-06
							13162691	0.920613	zgc:172145	FTHL17	1.14338e-06
							13068445	0.920604	mrpl3	N/A	1.1442e-06
							13035915	0.920602	tpbgb	TPBG	1.14436e-06
							13005893	0.920572	capn2a	N/A	1.1471e-06
							13252807	0.920558	---	N/A	1.14843e-06
							13280026	0.920553	mybpc1	N/A	1.14888e-06
							13251782	0.920551	si:dkey-190g11.7	N/A	1.149e-06
							13228882	0.920527	wu:fd55e03	N/A	1.15127e-06
							13107427	0.9205	LOC100537080	N/A	1.15365e-06
							13300286	0.920488	ptrfb	N/A	1.15484e-06
							13280326	0.920416	uqcrc1	N/A	1.1614e-06
							13180591	0.920383	hspa14	HSPA14	1.16442e-06
							13278222	0.920225	olfml2b	N/A	1.17907e-06
							13303402	0.920218	---	N/A	1.17973e-06
							13236725	0.920191	CR848032.2 /// LOC100535492	N/A	1.18222e-06
							13222968	0.920171	sec61al2	N/A	1.18414e-06
							13167173	0.92017	gdpd3a	GDPD3	1.18418e-06
							13023628	0.920139	LOC100333650 /// URB1 (2 of 2)	N/A	1.1871e-06
							13074084	0.920074	leprel4	N/A	1.19319e-06
							13285638	0.919951	si:ch211-267e7.2	N/A	1.20486e-06
							13229116	0.919922	eif3jb	N/A	1.20759e-06
							13204828	0.91972	LOC100536440 /// fam129bb	N/A	1.22696e-06
							13280364	0.919709	myh11a	N/A	1.22795e-06
							13238720	0.919693	ptprja	PTPRJ	1.22957e-06
							13182887	0.91966	lamb1b	LAMB1	1.23272e-06
							12991905	0.919654	zgc:195081	N/A	1.23329e-06
							13165752	0.919648	zgc:56719	N/A	1.23386e-06
							13196665	0.919627	ltbp3	N/A	1.23587e-06
							13146544	0.919585	abcd3a	ABCD3	1.24004e-06
							13097354	0.919554	arpc5b	ARPC5	1.24304e-06
							13015129	0.919414	lman2	N/A	1.25673e-06
							13045579	0.919407	ugp2b	N/A	1.25742e-06
							13175611	0.919371	LOC560139	N/A	1.26094e-06
							13198822	0.919276	si:ch211-202f5.3	N/A	1.27036e-06
							13137143	0.919222	SI:CH73-96B22.1	N/A	1.27567e-06
							13188629	0.919196	cacna2d1a	CACNA2D1	1.27825e-06
							13206252	0.919165	ckma	N/A	1.28138e-06
							13059846	0.919156	tmod2	TMOD3	1.28223e-06
							13235463	0.919133	LOC560512	N/A	1.28456e-06
							12974807	0.919126	mbd1	N/A	1.28524e-06
							13073075	0.91896	LOC100535808	N/A	1.30202e-06
							13282542	0.918954	cdc42ep3	N/A	1.30256e-06
							13033156	0.918885	prss35	PRSS35	1.30964e-06
							13063613	0.918873	got2a	GOT2	1.3108e-06
							13276640	0.91884	mef2ca	N/A	1.3142e-06
							13068323	0.918787	fkbp10a	FKBP10	1.31963e-06
							13300306	0.918765	si:ch211-260d11.1	N/A	1.32181e-06
							13142417	0.918736	cd40	N/A	1.32477e-06
							13086930	0.918726	---	N/A	1.32585e-06
							13080791	0.918708	SEP15 /// sep15	N/A	1.32768e-06
							13015071	0.918704	fat2	FAT2	1.32815e-06
							13129249	0.918687	cxcl12b	CXCL12	1.32981e-06
							13102747	0.918635	cyp2ad2	N/A	1.33528e-06
							13221137	0.918627	ttc4	TTC4	1.33605e-06
							12944196	0.918618	---	N/A	1.33698e-06
							13184278	0.918607	LOC100331709 /// SI:DKEY-16P6.1 /// SI:DKEY-237G15.5	N/A	1.33817e-06
							13278178	0.918606	MACF1	N/A	1.33818e-06
							13235001	0.918601	rcn1	AL035078.4	1.33877e-06
							12949010	0.918548	cpz	CPZ	1.34424e-06
							13193839	0.918496	LOC795147	N/A	1.3497e-06
							13010069	0.918476	AHNAK /// ahnak	N/A	1.35176e-06
							12997375	0.918436	gsto2	GSTO1	1.35597e-06
							12945430	0.918434	atp1b1b	ATP1B1	1.35614e-06
							13165213	0.918408	---	N/A	1.35885e-06
							13192270	0.918405	LOC100536883 /// angptl2a	N/A	1.35915e-06
							12959571	0.918347	tmed1b	TMED1	1.36527e-06
							12957523	0.91834	serhl	SERHL2	1.36599e-06
							12998061	0.9183	---	N/A	1.3702e-06
							13006570	0.91819	nid1a	NID1	1.38195e-06
							13172012	0.918141	LOC100332375	N/A	1.38713e-06
							13196718	0.918117	si:ch211-69i14.4	N/A	1.38972e-06
							13228822	0.918108	tpma	TPM1	1.39069e-06
							13021847	0.918104	LOC793825	N/A	1.39106e-06
							13099515	0.91803	tsta3	TSTA3	1.39902e-06
							13116228	0.918026	abhd11	N/A	1.39944e-06
							13137335	0.918026	prdm5	PRDM5	1.39948e-06
							13253421	0.918024	stk38a	STK38	1.39971e-06
							12961477	0.918021	cercam	N/A	1.40001e-06
							13156293	0.917986	LOC100534720	N/A	1.4038e-06
							13111741	0.917957	pgrmc1	PGRMC1	1.40687e-06
							13095171	0.917894	eif5	N/A	1.41366e-06
							12980102	0.917876	st3gal2l	N/A	1.41563e-06
							12991831	0.917876	psme3	PSME3	1.41566e-06
							13140973	0.917811	---	N/A	1.42274e-06
							13299878	0.917801	zgc:153154	N/A	1.42381e-06
							12952832	0.917772	mylz3	N/A	1.42702e-06
							12989994	0.917756	uqcrc2b	UQCRC2	1.42873e-06
							13057166	0.917752	ube2na	UBE2NL	1.42916e-06
							13089910	0.917735	puf60a	N/A	1.43105e-06
							12932361	0.917657	---	N/A	1.43961e-06
							12935301	0.917657	---	N/A	1.43961e-06
							12937953	0.917657	---	N/A	1.43961e-06
							13229802	0.917579	cnep1r1	N/A	1.44822e-06
							13294632	0.917559	---	N/A	1.45045e-06
							13002870	0.917539	glud1a	GLUD1	1.45266e-06
							13211236	0.917468	ssb	SSB	1.46056e-06
							13088427	0.917246	prrx1a	PRRX1	1.48548e-06
							13169297	0.917215	arpc1a	N/A	1.48895e-06
							13067128	0.917164	s100u	N/A	1.49467e-06
							13294046	0.917156	---	N/A	1.49569e-06
							13005570	0.917149	marveld1	MARVELD1	1.49642e-06
							13140536	0.917092	HSPG2 /// hspg2	N/A	1.50293e-06
							12945687	0.917091	nans	N/A	1.50303e-06
							13275567	0.917048	LOC100332460	N/A	1.50794e-06
							13253507	0.917031	efhd2	EFHD2	1.50985e-06
							13078273	0.916967	hig1	N/A	1.51722e-06
							12963272	0.916932	chordc1	N/A	1.52127e-06
							13001884	0.916794	si:ch73-54n14.2	CAMKMT	1.53722e-06
							13284474	0.916689	mid1ip1b	N/A	1.54955e-06
							13000225	0.916642	pygo1	PYGO1	1.555e-06
							13133031	0.916583	FLNA /// flna	N/A	1.56194e-06
							13137405	0.916572	c20orf24	N/A	1.56322e-06
							13041283	0.91657	caspa	N/A	1.56345e-06
							13127447	0.916552	mrpl54	MRPL54	1.56559e-06
							13060810	0.916525	bmp16	N/A	1.56878e-06
							13068838	0.916472	mbpa	MBP	1.57514e-06
							13302712	0.916463	slc43a1a	N/A	1.57618e-06
							13094960	0.916372	angptl1	N/A	1.58696e-06
							13247953	0.91635	zgc:152830	N/A	1.58966e-06
							13144054	0.916337	ptrfb	N/A	1.59114e-06
							13093045	0.916337	rab8a	RAB8A	1.5912e-06
							13297156	0.916271	nid1a	N/A	1.59914e-06
							13193795	0.916229	coro1ca	CORO1C	1.60413e-06
							13304254	0.916215	LOC100332522	N/A	1.60585e-06
							13302892	0.916081	LOC100330858 /// dhrs13l1	N/A	1.62204e-06
							13078251	0.916058	dspa	DSP	1.62484e-06
							13227470	0.916049	fxr2	FXR2	1.62594e-06
							13181036	0.91597	gdi2	GDI2	1.63567e-06
							13039844	0.915952	PTPN6	N/A	1.63777e-06
							13149168	0.915927	txndc5	N/A	1.64086e-06
							13023999	0.915927	rtn2a	N/A	1.64088e-06
							12928077	0.915803	---	N/A	1.65623e-06
							12928995	0.915803	---	N/A	1.65623e-06
							13270298	0.915698	LOC100331176	N/A	1.66927e-06
							13078113	0.915604	ripk1l	RIPK1	1.68097e-06
							12977303	0.915577	slc2a10	SLC2A10	1.68431e-06
							13276462	0.915543	zgc:111983 /// zgc:56382	N/A	1.68868e-06
							13157542	0.915525	LOC100535394	N/A	1.69092e-06
							13088155	0.915503	hhatla	HHATL	1.6937e-06
							13213867	0.91548	scly	N/A	1.69653e-06
							13280334	0.915432	inpp5d	N/A	1.70262e-06
							13161087	0.915389	ccnd2a	AC008012.1	1.70811e-06
							13210558	0.915366	smyd1a	SMYD1	1.71107e-06
							13281300	0.91536	wdr75	N/A	1.71181e-06
							13124727	0.915346	gmppb	GMPPB	1.71357e-06
							13067983	0.915343	seh1l	N/A	1.71389e-06
							13154165	0.915313	slc35b4	SLC35B4	1.71775e-06
							13269248	0.915274	ttna	N/A	1.7228e-06
							13245180	0.915253	LOC100002527 /// lrrc47	N/A	1.72548e-06
							13013913	0.915252	wu:fb15g10	N/A	1.7256e-06
							13269859	0.91523	---	N/A	1.7284e-06
							13244612	0.915207	notch2	N/A	1.73128e-06
							12998633	0.915165	ephx1l	N/A	1.73672e-06
							13221032	0.915149	LOC557789	N/A	1.73876e-06
							13276852	0.915074	acsf2	N/A	1.74846e-06
							13227979	0.915044	wu:fc55g01	N/A	1.75241e-06
							12955375	0.915031	arfip1	N/A	1.75406e-06
							13153205	0.915029	LOC100329748 /// si:ch211-24n20.3	N/A	1.75434e-06
							13097867	0.915026	pex3	N/A	1.75474e-06
							13175347	0.915013	coro1a	CORO1A	1.75644e-06
							13012339	0.915006	ppid	PPID	1.7573e-06
							12963999	0.914982	SI:DKEY-250D21.1 /// si:dkey-250d21.1	N/A	1.76042e-06
							13238872	0.914981	nom1	NOM1	1.76052e-06
							13184381	0.914953	LOC100535368 /// SI:DKEYP-80D11.3	N/A	1.76419e-06
							13107433	0.914934	LOC100332187	N/A	1.7667e-06
							13296310	0.914922	---	N/A	1.76823e-06
							13256912	0.914909	LOC100332221 /// PPHLN1 (2 of 2)	N/A	1.76992e-06
							13056959	0.914889	cirh1a	N/A	1.77262e-06
							13218276	0.914875	apg3l	N/A	1.77444e-06
							13145676	0.914844	hgd	N/A	1.77848e-06
							12967673	0.914809	aldh7a1	ALDH7A1	1.78315e-06
							13010394	0.914705	yif1a	YIF1A	1.79679e-06
							13162294	0.914688	LOC100149853	N/A	1.79913e-06
							13301582	0.914663	LOC100333172	N/A	1.80242e-06
							13112861	0.914634	bhmt	N/A	1.80631e-06
							12992221	0.914568	zgc:153920	PLEKHS1	1.81506e-06
							13238359	0.91445	heatr3	HEATR3	1.83083e-06
							13037501	0.914435	tnfrsf1a	N/A	1.83284e-06
							13027520	0.914423	LOC567610	N/A	1.83448e-06
							13124124	0.91427	LOC100333065 /// LOC563864	N/A	1.85529e-06
							13278344	0.914254	ptbp1a	N/A	1.85749e-06
							13212472	0.914238	casp8l1	N/A	1.85957e-06
							13285750	0.914228	socs5b	N/A	1.861e-06
							12958634	0.914212	capn9	CAPN9	1.86319e-06
							13163825	0.914174	LOC100001879	N/A	1.8683e-06
							13211215	0.914146	col28a1b /// klhl41b	N/A	1.87212e-06
							12982086	0.91414	tomm20b	N/A	1.87304e-06
							13055833	0.914127	GCSH (1 of 3)	N/A	1.87486e-06
							13232858	0.914123	usp10	USP10	1.87537e-06
							13041275	0.914092	pycard	N/A	1.8796e-06
							12979444	0.914012	ikbke	N/A	1.89058e-06
							13268508	0.913981	ralba /// ralbb	N/A	1.89498e-06
							13270283	0.913946	LOC799204	N/A	1.89982e-06
							13165547	0.913934	LOC557070	N/A	1.90146e-06
							12964808	0.913921	LOC100536496 /// rab6a	N/A	1.9032e-06
							13285222	0.913919	cebpz	N/A	1.90347e-06
							12998925	0.913857	agpat4	AGPAT4	1.91211e-06
							13187300	0.913811	---	N/A	1.91856e-06
							13015489	0.913778	LOC563933	N/A	1.92317e-06
							13222872	0.913764	parp3	PARP3	1.92518e-06
							13041925	0.913745	LOC100535968 /// fxyd1	N/A	1.92792e-06
							12987771	0.913724	glrx3	GLRX3	1.93078e-06
							13016279	0.913691	srpx2	SRPX2	1.9355e-06
							12962110	0.913687	chsy3	N/A	1.93607e-06
							13188564	0.913465	rap1b	RAP1B	1.96753e-06
							12972515	0.913395	tax1bp3	TAX1BP3	1.97753e-06
							13300210	0.913372	ckmb	N/A	1.98093e-06
							13181247	0.913306	cand1	N/A	1.99044e-06
							13062739	0.913305	si:dkey-103i16.2	N/A	1.99056e-06
							12986538	0.913259	thbs2b	THBS2	1.99718e-06
							13066970	0.913215	psmb11	N/A	2.00352e-06
							13288360	0.913205	fcer1gl	N/A	2.00493e-06
							13055063	0.913142	tgfb3	TGFB3	2.01423e-06
							13032417	0.913106	si:ch211-197h24.9	N/A	2.01945e-06
							13070932	0.912993	arpp21	N/A	2.03594e-06
							13068809	0.912978	cndp2	CNDP2	2.03818e-06
							13278062	0.912935	---	N/A	2.04458e-06
							12947531	0.912888	psip1	N/A	2.05141e-06
							13268079	0.912885	---	N/A	2.05197e-06
							13279812	0.912751	LOC100534658	N/A	2.07181e-06
							13242983	0.912665	es1	N/A	2.08477e-06
							13023762	0.912602	atm	N/A	2.0941e-06
							13047071	0.912557	eif2s1a	EIF2S1	2.10093e-06
							13015586	0.912545	cab39l1	N/A	2.10277e-06
							13217503	0.912505	sp7	SP7	2.10879e-06
							12988919	0.912488	vps25	VPS25	2.11134e-06
							13150812	0.912449	abhd10b	N/A	2.11724e-06
							13295498	0.912422	---	N/A	2.12139e-06
							13208211	0.912368	erap2	ERAP2	2.12964e-06
							13088969	0.912334	ndc1	N/A	2.13484e-06
							13215274	0.912322	atp10a	ATP10A	2.13666e-06
							13287132	0.912296	ftr65	N/A	2.14068e-06
							13213218	0.912295	LOC100332594 /// TGFBR3	N/A	2.14081e-06
							13302688	0.912259	---	N/A	2.14627e-06
							12957865	0.912131	cxcl-c1c	N/A	2.16611e-06
							13147054	0.912109	snai2	SNAI1	2.16943e-06
							13092222	0.912099	ITGB1B	N/A	2.17108e-06
							13284816	0.912096	ptpn11a	N/A	2.17159e-06
							12954301	0.912081	pgm2	PGM2	2.17378e-06
							13152534	0.912068	pak1ip1	PAK1IP1	2.17581e-06
							13121845	0.912029	---	N/A	2.18196e-06
							13052345	0.912021	---	N/A	2.18322e-06
							13053225	0.911993	grhl1	N/A	2.18752e-06
							13195875	0.911911	myhc4	N/A	2.20037e-06
							13203878	0.9119	eif1axa	EIF1AX	2.20214e-06
							12926759	0.911871	---	N/A	2.20661e-06
							12932259	0.911871	---	N/A	2.20661e-06
							12935247	0.911871	---	N/A	2.20661e-06
							12935343	0.911871	---	N/A	2.20661e-06
							13001630	0.911861	si:dkey-33c12.3	N/A	2.20826e-06
							13123519	0.911785	wu:fu71h07	N/A	2.22022e-06
							13152429	0.91176	ube2v2	N/A	2.22424e-06
							13239287	0.911705	cdh11	N/A	2.2329e-06
							13055938	0.911674	fkbp4	FKBP4	2.23781e-06
							13028860	0.911658	---	N/A	2.24042e-06
							13185203	0.911635	CABZ01073085.1	N/A	2.24412e-06
							13270090	0.911579	TANK	N/A	2.25298e-06
							13283212	0.911573	mbnl1	MBNL1	2.254e-06
							12979147	0.911519	zgc:175264	N/A	2.2627e-06
							13231189	0.9115	zgc:194993	N/A	2.26571e-06
							13265358	0.911499	fn1	N/A	2.2659e-06
							13250967	0.911468	phf13	PHF13	2.27088e-06
							13041610	0.911408	zgc:171801	N/A	2.28051e-06
							13015120	0.911406	tmed9	TMED9	2.28092e-06
							13025655	0.911382	ckmb	CKM	2.28478e-06
							12982519	0.911305	LOC570642 /// wfikkn2b	N/A	2.29728e-06
							13006081	0.911299	LOC100536842 /// chp1	N/A	2.29825e-06
							13287762	0.911289	wu:fi27d05	N/A	2.29986e-06
							13286512	0.911284	LOC566957 /// SI:CH211-156P11.1	N/A	2.30067e-06
							13009509	0.911243	ccng1	CCNG1	2.30735e-06
							13135988	0.911205	LOC797362	N/A	2.31353e-06
							13061817	0.911186	calub	CALU	2.31668e-06
							13217969	0.911173	prkag1	N/A	2.31877e-06
							13005592	0.911169	LOXL4 /// loxl4	N/A	2.31941e-06
							13281908	0.911154	dbi	N/A	2.32186e-06
							13282156	0.911154	dbi	N/A	2.32186e-06
							13284158	0.911154	dbi	N/A	2.32186e-06
							13051311	0.911126	p4ha1b	P4HA1	2.32654e-06
							13223667	0.911113	LOC100001408	N/A	2.32869e-06
							13031588	0.911033	LOC569958	N/A	2.34179e-06
							13277480	0.911024	plecb	N/A	2.34337e-06
							13145028	0.911014	pdia4	PDIA4	2.34498e-06
							13255493	0.910991	lsm1	LSM1	2.34874e-06
							13069700	0.910922	---	N/A	2.36024e-06
							13207073	0.910915	riok2	RIOK2	2.36136e-06
							13019681	0.910908	tnfaip1	N/A	2.3626e-06
							13070421	0.910872	cdk6	CDK6	2.36865e-06
							13069698	0.910768	---	N/A	2.386e-06
							13051040	0.910713	sb:cb657	N/A	2.39523e-06
							13262526	0.910644	---	N/A	2.40681e-06
							12923975	0.910597	---	N/A	2.41488e-06
							12925319	0.910597	---	N/A	2.41488e-06
							12943129	0.910597	---	N/A	2.41488e-06
							13305178	0.910593	LOC100331697 /// MOB1A /// mob1a	N/A	2.41545e-06
							13277014	0.910551	ldb3a	N/A	2.42271e-06
							13220357	0.910545	psmd12	N/A	2.4236e-06
							12979517	0.910528	tfeb	TFEB	2.42666e-06
							13287712	0.910508	---	N/A	2.4299e-06
							13281942	0.910469	zgc:56530	N/A	2.43657e-06
							13283550	0.910469	zgc:56530	N/A	2.43657e-06
							13164993	0.910428	pdgfab	PDGFA	2.44368e-06
							13288326	0.910401	slc2a11b	N/A	2.44824e-06
							12955529	0.910348	im:7158034	N/A	2.45747e-06
							13098883	0.910275	flvcr2b	N/A	2.46998e-06
							13080373	0.910275	arpc5a	ARPC5	2.47006e-06
							13278214	0.910267	MBNL1 /// mbnl1	N/A	2.4714e-06
							13207569	0.910227	hapln1a	N/A	2.47831e-06
							12949149	0.910225	mogs	MOGS	2.47859e-06
							13172202	0.910216	---	N/A	2.48021e-06
							13176317	0.910206	si:ch211-165d12.4	CD7	2.48198e-06
							13142953	0.910138	abce1	ABCE1	2.49378e-06
							12990009	0.910115	rac1	N/A	2.49777e-06
							13284556	0.910102	plcg2	N/A	2.49996e-06
							13287596	0.910077	LOC570508	N/A	2.50432e-06
							13029355	0.909991	plecb	EPPK1	2.51955e-06
							13093656	0.909934	smyd2b	N/A	2.52959e-06
							13062562	0.909867	mapk12a	N/A	2.54136e-06
							13050870	0.909864	col10a1	N/A	2.54182e-06
							13082977	0.909823	copa	COPA	2.54906e-06
							13239271	0.909817	dnaja2	N/A	2.55026e-06
							13020257	0.909758	myo18ab	MYO18A	2.56065e-06
							13218365	0.909709	myh9a	MYH9	2.56935e-06
							12922873	0.909625	---	N/A	2.58455e-06
							12929381	0.909625	---	N/A	2.58455e-06
							12929423	0.909625	---	N/A	2.58455e-06
							12938017	0.909625	---	N/A	2.58455e-06
							12942515	0.909625	---	N/A	2.58455e-06
							12942783	0.909625	---	N/A	2.58455e-06
							13149233	0.909609	gcm2	GCM2	2.58743e-06
							13134185	0.909606	LOC100149258 /// erbb3b	N/A	2.58784e-06
							13071737	0.909482	cyp51	CYP51A1	2.6102e-06
							12965401	0.909462	LOC792474 /// anxa4	N/A	2.61388e-06
							13020679	0.909417	crybb1l3	N/A	2.62201e-06
							12950025	0.909366	---	N/A	2.63124e-06
							13269083	0.909359	ttnb	N/A	2.63259e-06
							13277890	0.909356	LOC565051 /// ppfibp2a	N/A	2.63313e-06
							13102945	0.909353	gtf2h5	GTF2H5	2.63364e-06
							13305048	0.909337	CR792456.1 /// LOC572412	N/A	2.63659e-06
							13015138	0.909326	si:dkeyp-110e4.6	N/A	2.63868e-06
							13140605	0.909317	---	N/A	2.64024e-06
							13282092	0.909297	tomm20a	ARID4B	2.64388e-06
							13188520	0.909257	---	N/A	2.65117e-06
							13195660	0.909236	atp2a3	N/A	2.65505e-06
							13109782	0.909129	rtn2b	RTN2	2.67484e-06
							13141697	0.909102	ankrd52a	N/A	2.67979e-06
							13017961	0.909095	nmd3	NMD3	2.68105e-06
							13011239	0.909079	LOC100535893 /// LOC100535939 /// clint1a /// sytl4	N/A	2.68402e-06
							13188778	0.90904	fgl2	N/A	2.69125e-06
							13232055	0.909027	trmt44	N/A	2.69372e-06
							12986976	0.909017	mrpl43	MRPL43	2.69559e-06
							13035010	0.908989	serpinb1l1 /// serpinb1l4	N/A	2.70072e-06
							13302362	0.908962	---	N/A	2.70582e-06
							13302900	0.908941	LOC100334546	N/A	2.70964e-06
							12990149	0.908934	LOC100537419	N/A	2.71109e-06
							13035084	0.908917	---	N/A	2.71415e-06
							12945243	0.908894	pmm2	PMM2	2.71853e-06
							13299300	0.908872	---	N/A	2.72261e-06
							13084157	0.908862	si:ch211-66k16.27	N/A	2.72448e-06
							13235486	0.908843	---	N/A	2.72799e-06
							13278414	0.908823	LOC567984 /// ftr29	N/A	2.73176e-06
							13155923	0.908813	fgf6a	N/A	2.73378e-06
							13280352	0.908697	thumpd3	N/A	2.75551e-06
							13200194	0.908626	mfsd10	MFSD10	2.76905e-06
							12923209	0.908595	---	N/A	2.77501e-06
							12939175	0.908595	---	N/A	2.77501e-06
							12939777	0.908595	---	N/A	2.77501e-06
							13229228	0.908576	slc39a13	SLC39A13	2.77857e-06
							13158365	0.908489	ano5a	ANO5	2.79515e-06
							13283670	0.908462	crygm2f	N/A	2.80044e-06
							13223257	0.908456	tardbp	TARDBP	2.80153e-06
							12924185	0.908396	---	N/A	2.81315e-06
							12926749	0.908396	---	N/A	2.81315e-06
							12933753	0.908396	---	N/A	2.81315e-06
							12943703	0.908396	---	N/A	2.81315e-06
							13119627	0.908312	si:dkeyp-53d3.6	N/A	2.82937e-06
							13018422	0.908258	LOC100331288 /// atm	N/A	2.83976e-06
							13118715	0.908245	LOC100535378	N/A	2.84231e-06
							13074106	0.908163	---	N/A	2.85826e-06
							13222279	0.908117	pfkmb	N/A	2.86723e-06
							13131475	0.908019	---	N/A	2.8864e-06
							13278442	0.90793	LOC791496	N/A	2.90404e-06
							13278416	0.907918	FTR37 /// FTR38 /// ftr37	N/A	2.90636e-06
							13029716	0.907851	ano10a	ANO10	2.91975e-06
							12978282	0.90783	---	N/A	2.92394e-06
							13283710	0.907773	arf6a /// arf6b	N/A	2.93526e-06
							13302244	0.907768	---	N/A	2.93623e-06
							13302256	0.907768	---	N/A	2.93623e-06
							12971168	0.907768	mef2ca	MEF2C	2.93625e-06
							12963355	0.90776	---	N/A	2.93791e-06
							13036178	0.90775	bmper	BMPER	2.93991e-06
							13091584	0.907658	LOC570012	N/A	2.95834e-06
							13054952	0.90764	CU634009.1 /// papln	N/A	2.9619e-06
							13165761	0.907631	LOC100005118	N/A	2.96375e-06
							13231684	0.90762	cdh15	CDH15	2.96593e-06
							13266160	0.907607	crygmxl1	N/A	2.96845e-06
							13226150	0.907598	---	N/A	2.97038e-06
							13279524	0.90756	plod2	N/A	2.97808e-06
							13159921	0.907489	cspg4	CSPG4	2.99236e-06
							13004146	0.907479	PGAM1A /// pgam1a	N/A	2.99434e-06
							13155257	0.907478	wu:fi40d09	N/A	2.99463e-06
							13223347	0.907437	zgc:66479	GOLIM4	3.00298e-06
							12929717	0.907382	---	N/A	3.01415e-06
							12929741	0.907382	---	N/A	3.01415e-06
							12931701	0.907382	---	N/A	3.01415e-06
							12935367	0.907382	---	N/A	3.01415e-06
							13191261	0.907371	LOC100329904 /// SI:DKEY-204L2.3	N/A	3.01648e-06
							12975479	0.907363	trmt1	N/A	3.01796e-06
							13245734	0.907354	mmp9	MMP9	3.01991e-06
							13058865	0.907333	LOC565051 /// ppfibp2a	N/A	3.02423e-06
							13269034	0.907313	col5a2a	COL5A2	3.02825e-06
							13165554	0.907309	stat3	N/A	3.02907e-06
							13050050	0.907305	cfl2	CFL2	3.02992e-06
							13304320	0.907301	smpd3	N/A	3.03069e-06
							12978276	0.907232	---	N/A	3.04488e-06
							13204880	0.907184	man1b1	N/A	3.05491e-06
							13203828	0.907183	gbgt1l3	GBGT1	3.05491e-06
							12929877	0.90716	---	N/A	3.05972e-06
							12936827	0.90716	---	N/A	3.05972e-06
							12940571	0.90716	---	N/A	3.05972e-06
							13225580	0.907154	actn3b	ACTN3	3.0611e-06
							13080278	0.90713	si:ch211-267e7.2	N/A	3.06601e-06
							13256309	0.907104	slc25a37	SLC25A37	3.07137e-06
							13280456	0.907074	actn3b	N/A	3.0775e-06
							13083096	0.907028	si:dkeyp-66d1.7	MYADM	3.08704e-06
							13285834	0.907005	---	N/A	3.09188e-06
							13276744	0.907005	zgc:171226	N/A	3.092e-06
							12948577	0.906964	LOC100148968 /// LOC100329744 /// LOC100329904 /// LOC100330349 /// LOC100333457 /// LOC100334676 /// LOC100535503 /// LOC100538048 /// SI:CH211-106J21.5 /// SI:CH211-76M11.5	N/A	3.10051e-06
							13205698	0.906952	pole3	N/A	3.10303e-06
							13231061	0.906851	LOC560440	N/A	3.12412e-06
							13283660	0.906841	man2a1	N/A	3.12634e-06
							13221038	0.906833	---	N/A	3.1279e-06
							13111534	0.906816	rars	N/A	3.13144e-06
							13282230	0.906802	pla1a	PLA1A	3.13445e-06
							13103409	0.906746	thbs1	N/A	3.1464e-06
							13165048	0.906609	pam16	PAM16	3.1755e-06
							13004540	0.906458	zgc:172120	N/A	3.20772e-06
							13020720	0.906411	myo1c	N/A	3.2179e-06
							13173814	0.906319	s1pr5a	N/A	3.23762e-06
							13034901	0.906307	rab5ab	N/A	3.24039e-06
							13166932	0.906282	st13	N/A	3.24565e-06
							13239769	0.906244	hypk	HYPK	3.25406e-06
							12960504	0.906224	pitpnb	PITPNB	3.25837e-06
							13259333	0.906168	wdr3	N/A	3.2705e-06
							13166394	0.906157	gh1	GH2	3.27302e-06
							13037552	0.906144	nop2	N/A	3.27581e-06
							13284782	0.906143	ldb3a	N/A	3.27604e-06
							13131651	0.906138	---	N/A	3.27717e-06
							12950464	0.906106	---	N/A	3.28407e-06
							13168351	0.90609	carm1	N/A	3.2877e-06
							13282786	0.906057	zgc:113076	N/A	3.295e-06
							13194029	0.906041	LOC100002649	N/A	3.29832e-06
							13131706	0.905938	HCK /// si:ch211-200e2.1	N/A	3.32118e-06
							13006334	0.905905	LOC100330845	N/A	3.32841e-06
							13290310	0.905893	---	N/A	3.33121e-06
							12982701	0.905884	antxr1c	ANTXRL	3.33302e-06
							13116265	0.905837	sdf2	SDF2	3.34347e-06
							13168439	0.905832	ITGA3A /// itga3a	N/A	3.34465e-06
							13041952	0.905679	LOC569335	N/A	3.37882e-06
							13130242	0.905625	atp1b1b	N/A	3.39102e-06
							12983551	0.905584	slc4a1b	SLC4A1	3.40034e-06
							13064729	0.905558	six4.3	N/A	3.40622e-06
							13116832	0.905533	hnrnph1l	N/A	3.41188e-06
							13235572	0.905519	il13ra1	N/A	3.41499e-06
							13278686	0.90551	trdn	N/A	3.41703e-06
							13128723	0.905504	ptprc	N/A	3.41838e-06
							13158122	0.905481	LOC100332015 /// bnip2	N/A	3.42356e-06
							13275140	0.905475	FAM129B (3 of 3)	N/A	3.42496e-06
							13167569	0.905469	ifi35	IFI35	3.42618e-06
							13283598	0.905423	zgc:173666	N/A	3.43668e-06
							13199009	0.90538	LOC796981	N/A	3.44662e-06
							12955121	0.905242	pds5a	N/A	3.47827e-06
							13035234	0.905234	LOC570990	N/A	3.47994e-06
							13005834	0.905221	SI:DKEY-221J11.2 /// fam83h	N/A	3.48295e-06
							12977777	0.905215	ddx49	DDX49	3.48432e-06
							13093450	0.905121	FTR29 /// ftr29	N/A	3.50613e-06
							13162268	0.90512	dldh	N/A	3.50625e-06
							13139468	0.90512	tkt	N/A	3.50639e-06
							13282592	0.905055	glrx	N/A	3.52151e-06
							13284126	0.905055	glrx	N/A	3.52151e-06
							13197547	0.905054	aqp3a	AQP3	3.52174e-06
							13286504	0.90492	---	N/A	3.55282e-06
							13286844	0.90492	---	N/A	3.55282e-06
							13079167	0.904918	txndc12	TXNDC12	3.55344e-06
							12974451	0.904819	cyb5r1	N/A	3.57667e-06
							13166739	0.904814	atf4b2	N/A	3.57776e-06
							13096889	0.904811	sod2	N/A	3.5785e-06
							13115473	0.904807	chrdl2	N/A	3.57941e-06
							13235526	0.904806	---	N/A	3.57967e-06
							13288096	0.904788	ank1	N/A	3.58381e-06
							13041813	0.90475	tmem147	N/A	3.59288e-06
							13254800	0.904663	gpr124	N/A	3.61344e-06
							12980313	0.904643	dhrs3b	DHRS3	3.61816e-06
							13078425	0.904633	eif2b5	N/A	3.62058e-06
							13241806	0.904524	---	N/A	3.64671e-06
							13080385	0.904484	rreb1b	N/A	3.65614e-06
							13049260	0.904448	LOC796966	N/A	3.66473e-06
							13167594	0.904424	mybpc2a	MYBPC2	3.67059e-06
							13170206	0.904394	CD97 (1 of 4) /// LOC100538283	N/A	3.67777e-06
							12989089	0.904386	ca15a	N/A	3.67962e-06
							13145964	0.904372	tfr1b	TFRC	3.68313e-06
							13119173	0.904344	stk38b	STK38	3.68994e-06
							13175730	0.90432	LOC100534715	N/A	3.69577e-06
							13278764	0.904295	si:dkey-177p2.16	N/A	3.70183e-06
							13241323	0.904291	tmem41b	TMEM41B	3.70266e-06
							13041205	0.904183	si:dkey-199f5.8	N/A	3.72883e-06
							12973600	0.904151	wu:fi40b06	N/A	3.73673e-06
							13222560	0.904127	LOC100001229	N/A	3.74253e-06
							13225704	0.904096	snrpa1	N/A	3.75025e-06
							13009615	0.904085	smyd5	SMYD5	3.75281e-06
							13170097	0.904082	tecra	TECR	3.7537e-06
							13301502	0.903992	mcm10	N/A	3.77565e-06
							12961847	0.903892	LOC100536739 /// PARM1	N/A	3.8005e-06
							13001096	0.903874	mcu	MCU	3.80487e-06
							13282740	0.903865	psmb10	PSMB10	3.80707e-06
							13284350	0.903865	psmb10	N/A	3.80707e-06
							13042109	0.903809	LOC100332760	N/A	3.82091e-06
							13287324	0.903768	---	N/A	3.83134e-06
							13010556	0.903763	fhl1a	FHL1	3.8326e-06
							13058689	0.90375	pik3c2a	N/A	3.83582e-06
							13023496	0.903741	tfdp2	N/A	3.83786e-06
							13092782	0.903739	crygn1	CRYGN	3.83852e-06
							13152672	0.903676	cog7	N/A	3.85424e-06
							13134207	0.903657	pa2g4b	N/A	3.85904e-06
							13282708	0.903644	eif4e1c	N/A	3.86217e-06
							13284336	0.903644	eif4e1c	N/A	3.86217e-06
							13194073	0.90364	LOC100148510	N/A	3.86328e-06
							13165215	0.903578	---	N/A	3.87879e-06
							13260686	0.903575	srpx	SRPX	3.87964e-06
							13041699	0.903538	dcaf13	DCAF13	3.88903e-06
							13070824	0.903468	crtap	CRTAP	3.90655e-06
							13174443	0.903457	ddx5	DDX5	3.90952e-06
							13125406	0.90344	LOC100538305	N/A	3.91361e-06
							12980783	0.90343	col6a1	N/A	3.91623e-06
							13184868	0.903424	MS4A17A.14 /// ms4a17a.14	N/A	3.91772e-06
							12982854	0.903405	cabp5a	CABP5	3.92264e-06
							13185546	0.903374	LOC568235	N/A	3.93063e-06
							13106432	0.903348	nfkbie	NFKBIE	3.93702e-06
							13013935	0.903337	LOC100329862 /// MYOT	N/A	3.93996e-06
							13206396	0.90326	epd	N/A	3.95964e-06
							13177230	0.903234	flii	N/A	3.96641e-06
							13191778	0.903205	LOC100147933 /// LOC100331118 /// LOC100331709 /// LOC100331858 /// LOC100333434 /// LOC100334373 /// LOC100536217 /// LOC798303 /// si:dkey-193i10.4 /// zgc:174944	N/A	3.97365e-06
							13181940	0.903183	igf1	N/A	3.97943e-06
							13242708	0.903164	---	N/A	3.98431e-06
							13035685	0.903117	tgfb2	TGFB2	3.99641e-06
							13023844	0.90306	---	N/A	4.01117e-06
							13303422	0.903049	LOC100333695 /// LOC100333766	N/A	4.01392e-06
							13041864	0.903037	fxyd1	N/A	4.01721e-06
							13278412	0.903024	LOC567706	N/A	4.02058e-06
							13155739	0.902986	LOC100003048	N/A	4.03037e-06
							13123082	0.90294	rrbp1b	RRBP1	4.04229e-06
							13096345	0.902859	ahsa1	N/A	4.0636e-06
							13076307	0.902822	sla1	N/A	4.07322e-06
							13158108	0.902789	LOC100006250	N/A	4.08199e-06
							13280014	0.902764	mybpc1	N/A	4.08849e-06
							13184123	0.902689	LOC794656	N/A	4.10823e-06
							13242040	0.902676	LOC100537708	N/A	4.11171e-06
							13079291	0.902662	nsun4	NSUN4	4.11531e-06
							13181562	0.90266	smo	N/A	4.11593e-06
							13012457	0.902625	anxa6	ANXA6	4.12503e-06
							13149585	0.902605	pdcd6	PDCD6	4.13056e-06
							13262805	0.902586	---	N/A	4.13556e-06
							13032058	0.902482	zgc:194590	N/A	4.1631e-06
							13115115	0.902467	---	N/A	4.16719e-06
							13230142	0.902437	tnnt3b	TNNT3	4.17523e-06
							12927301	0.902425	---	N/A	4.17856e-06
							12927327	0.902425	---	N/A	4.17856e-06
							12936853	0.902425	---	N/A	4.17856e-06
							12937141	0.902425	---	N/A	4.17856e-06
							13088039	0.902411	dusp12	N/A	4.18217e-06
							13147118	0.902408	CR792456.1 /// LOC572412	N/A	4.18298e-06
							13164149	0.902377	zgc:65811	N/A	4.19123e-06
							13160589	0.902355	fa2h	FA2H	4.19718e-06
							12960821	0.902352	LOC794185	N/A	4.19804e-06
							13262995	0.902328	---	N/A	4.20446e-06
							13032072	0.902317	zgc:172162	N/A	4.20751e-06
							13287200	0.902314	nedd8l	NEDD8	4.20825e-06
							13281976	0.9023	stt3b	N/A	4.21205e-06
							13273132	0.902275	cyp1c1	N/A	4.21892e-06
							12950382	0.902243	actr2a	ACTR2	4.22736e-06
							13284584	0.902208	CR381684.1 /// nrap	N/A	4.2369e-06
							13278140	0.902183	elmo1	ELMO1	4.24364e-06
							13140975	0.902104	b4galnt1a	B4GALNT1	4.26536e-06
							13281644	0.9021	---	N/A	4.2664e-06
							13124135	0.902075	srfa	SRF	4.2731e-06
							13287372	0.902028	srl	N/A	4.28609e-06
							13127495	0.90202	slc30a7	SLC30A7	4.28821e-06
							13106025	0.902014	dtnba /// dtng	N/A	4.28972e-06
							13209924	0.901993	---	N/A	4.2955e-06
							12945660	0.901981	tmod1	TMOD1	4.29879e-06
							13259758	0.901959	NEB	N/A	4.30483e-06
							13161714	0.901931	edc3	N/A	4.31273e-06
							13152921	0.901908	---	N/A	4.31904e-06
							13176303	0.901865	sept9a	N/A	4.33086e-06
							12988854	0.90168	lsm12b	N/A	4.38209e-06
							13218639	0.901635	klfd	N/A	4.39468e-06
							13246461	0.901589	capza1b	CAPZA1	4.40753e-06
							13234673	0.901566	LOC796844 /// STARD5	N/A	4.41412e-06
							12916039	0.901546	---	N/A	4.41955e-06
							13161078	0.901488	tigara	N/A	4.43595e-06
							13173325	0.901488	lasp1	N/A	4.43597e-06
							13174046	0.901469	LOC100334939	N/A	4.44118e-06
							12993182	0.901469	---	N/A	4.44137e-06
							13210187	0.901468	mat2ab	MAT2A	4.44156e-06
							12970622	0.901338	---	N/A	4.47828e-06
							13010432	0.901328	cfl2l	N/A	4.48121e-06
							13081671	0.90128	nadsyn1	NADSYN1	4.49493e-06
							13123924	0.901268	sec13	SEC13	4.4984e-06
							13169331	0.901267	---	N/A	4.49859e-06
							12921055	0.901224	---	N/A	4.51098e-06
							12921959	0.901224	---	N/A	4.51098e-06
							12939101	0.901224	---	N/A	4.51098e-06
							12939907	0.901224	---	N/A	4.51098e-06
							12947249	0.901166	mtap	AL359922.1	4.52749e-06
							13304572	0.901137	vkorc1l1	VKORC1L1	4.53575e-06
							13303504	0.901109	---	N/A	4.54393e-06
							13281934	0.901071	tsku	N/A	4.55481e-06
							13161498	0.901043	acanb	ACAN	4.5627e-06
							13280826	0.901041	sorbs3	N/A	4.56335e-06
							13065645	0.901001	kcnj1a.2	KCNJ1	4.57497e-06
							13232406	0.900992	LOC553326	N/A	4.57751e-06
							13282746	0.900985	fibinb	N/A	4.57953e-06
							13170544	0.900962	LOC100149459 /// LOC100334824 /// LOC566194 /// SI:CH211-74M13.1	N/A	4.58632e-06
							13271795	0.900937	zgc:152774	MORC4	4.59352e-06
							12968286	0.900918	npm1a	N/A	4.59896e-06
							13020537	0.900832	hic1	HIC1	4.62393e-06
							13100758	0.900779	sptlc2b	SPTLC2	4.63946e-06
							13094182	0.900774	tmem242	TMEM242	4.6409e-06
							13078782	0.9007	gng5	GNG5	4.66247e-06
							13285420	0.90069	GPR116 (4 of 6)	N/A	4.66569e-06
							13277196	0.900532	AHNAK /// ahnak	N/A	4.71228e-06
							13285694	0.900532	AHNAK /// ahnak	N/A	4.71228e-06
							13084673	0.900529	sema4e	N/A	4.71299e-06
							13242706	0.900519	mrpl40	MRPL40	4.71601e-06
							13196633	0.900508	LOC564748	N/A	4.71941e-06
							13276126	0.900495	atp1a1a.4	N/A	4.72299e-06
							13019665	0.900456	cox7a1	N/A	4.73471e-06
							13000296	0.900401	LOC100535402	N/A	4.75112e-06
							13044727	0.900397	LOC100535376	N/A	4.7524e-06
							13134884	0.900341	srm	SRM	4.76897e-06
							13155130	0.900327	ehf	EHF	4.77333e-06
							13278828	0.90028	lman1	N/A	4.78731e-06
							13287750	0.900124	---	N/A	4.83435e-06
							12922245	0.900006	---	N/A	4.8702e-06
							12936501	0.900006	---	N/A	4.8702e-06
							12937701	0.900006	---	N/A	4.8702e-06
							12941185	0.900006	---	N/A	4.8702e-06
							12943627	0.900006	---	N/A	4.8702e-06
							12960708	0.899988	LOC100330630 /// TEX15	N/A	4.87567e-06
							13262586	0.899924	---	N/A	4.89513e-06
							13199310	0.899824	alad	ALAD	4.92568e-06
							13288042	0.899821	---	N/A	4.92683e-06
							13196316	0.899785	stard8	STARD8	4.93787e-06
							13010043	0.899772	polr2gl	POLR2G	4.94176e-06
							13117730	0.899655	slc25a14	N/A	4.97789e-06
							13255413	0.899588	zgc:154046	CRAT	4.99881e-06
							13086928	0.899585	---	N/A	4.9997e-06
							13166987	0.899542	c1qtnf6a	C1QTNF6	5.01315e-06
							13062533	0.899502	LOC558522	N/A	5.02557e-06
							12968044	0.899448	pbdc1	N/A	5.0425e-06
							13230074	0.899421	mdka	N/A	5.05095e-06
							13274979	0.899391	apooa	APOO	5.06047e-06
							12962266	0.899211	drg1	DRG1	5.11719e-06
							13030372	0.899187	tpi1b	TPI1	5.12477e-06
							13009477	0.899143	slc43a1a	SLC43A1	5.13903e-06
							13134055	0.899134	olfml3a	OLFML3	5.14182e-06
							13276180	0.899122	NFIXA /// nfixa	N/A	5.14573e-06
							13253770	0.899	ddx20	DDX20	5.18473e-06
							13206869	0.89896	si:dkey-193c22.1	AADACL4	5.19738e-06
							13123917	0.898898	---	N/A	5.2175e-06
							12994363	0.898821	perp	PERP	5.24234e-06
							12952913	0.898815	FAM83G (1 of 2)	N/A	5.2443e-06
							13028582	0.898784	---	N/A	5.25419e-06
							13004950	0.89862	actn1	ACTN1	5.30756e-06
							13187301	0.898582	---	N/A	5.32016e-06
							13025522	0.898568	mcamb	MCAM	5.32486e-06
							12957659	0.898531	kpna3	KPNA3	5.33674e-06
							13046185	0.898516	rps6ka1	RPS6KA1	5.34189e-06
							13109354	0.898499	---	N/A	5.34755e-06
							13051737	0.898405	---	N/A	5.37837e-06
							13125745	0.89837	si:rp71-36a1.2	N/A	5.38989e-06
							13120104	0.898366	LOC566052 /// zgc:92871	N/A	5.39123e-06
							12980076	0.898338	utp3	UTP3	5.40064e-06
							13282522	0.898254	zgc:101772	N/A	5.4284e-06
							13284220	0.898254	zgc:101772	N/A	5.4284e-06
							13131516	0.898221	mybpha	MYBPH	5.43971e-06
							13268798	0.898202	SI:DKEY-95P16.1 /// si:dkey-95p16.1	N/A	5.44596e-06
							13017039	0.898187	ehd1a	EHD1	5.45107e-06
							13168334	0.898177	aldh3b1	ALDH3B2	5.45435e-06
							13232426	0.898047	ostc	OSTC	5.49808e-06
							13252855	0.898026	---	N/A	5.50509e-06
							13041538	0.897986	wu:fb12e11	N/A	5.51861e-06
							12993418	0.897926	LOC100332446	N/A	5.53865e-06
							13053245	0.897921	LOC559576	N/A	5.54056e-06
							13101313	0.897902	flrt2	N/A	5.547e-06
							13086956	0.897891	gng12a	GNG12	5.55053e-06
							13273364	0.897891	LOC100330530	N/A	5.55075e-06
							13090607	0.897889	prkci	N/A	5.5513e-06
							13239141	0.897887	LOC100000576	N/A	5.55192e-06
							13097057	0.897839	sec63	N/A	5.56853e-06
							13180729	0.897836	naf1	NAF1	5.56942e-06
							12977729	0.897774	coro6	CORO6	5.59056e-06
							13107529	0.897765	lrrc8a	N/A	5.59364e-06
							12974549	0.897762	timm17a	TIMM17A	5.59465e-06
							13282144	0.897755	mid1ip1b	N/A	5.59705e-06
							13278240	0.897746	myom1a	N/A	5.59994e-06
							12985777	0.897658	epas1a	EPAS1	5.63018e-06
							13274563	0.89765	EHD1 (1 of 3) /// ehd1a	N/A	5.63289e-06
							12971820	0.897588	LOC100331965	N/A	5.6543e-06
							13122667	0.897569	ppap2c	N/A	5.66079e-06
							13114828	0.897549	---	N/A	5.66794e-06
							12992273	0.897513	entpd1	N/A	5.68023e-06
							13280460	0.897503	fibinb	N/A	5.68377e-06
							13270377	0.8975	rad50	AC116366.3	5.68493e-06
							13236250	0.897482	gmpr2	GMPR2	5.69087e-06
							13016789	0.897477	mid1ip1l	N/A	5.69278e-06
							13169691	0.897409	tyk2	TYK2	5.71634e-06
							13272992	0.897407	TMEM241 (2 of 2)	N/A	5.7172e-06
							13230126	0.897392	LOC100002400	N/A	5.72245e-06
							13183791	0.897364	SI:CH211-226O13.1	N/A	5.73198e-06
							13269861	0.897312	klhl41a	KLHL41	5.75004e-06
							13049481	0.897306	ephx2	EPHX2	5.75225e-06
							13120161	0.897208	zgc:77816	N/A	5.78656e-06
							13185967	0.897156	cd9b	CD9	5.80513e-06
							13050756	0.897107	styx	N/A	5.82219e-06
							13023311	0.897102	ppp5c	PPP5C	5.8242e-06
							12965372	0.897079	ANTXR1 (2 of 2) /// LOC556289	N/A	5.83201e-06
							13297972	0.897053	actn4	N/A	5.84148e-06
							12968262	0.897017	LOC100332428	N/A	5.8542e-06
							13300808	0.896982	zgc:109981	N/A	5.86661e-06
							13165730	0.896972	aclya	N/A	5.87021e-06
							13100219	0.896963	pcmt	N/A	5.87323e-06
							13038379	0.896925	si:ch211-105c13.3	N/A	5.88698e-06
							13269015	0.8968	tfpia	TFPI	5.93175e-06
							13032997	0.896797	mboat7	MBOAT7	5.9325e-06
							13161508	0.896785	LOC797545 /// MAP1A (2 of 2)	N/A	5.93688e-06
							13017609	0.896761	elna	N/A	5.94565e-06
							13286386	0.896698	LOC100006053	N/A	5.96817e-06
							13206243	0.896692	rhogc	N/A	5.97039e-06
							13279746	0.896621	LOC100534658	N/A	5.99623e-06
							13281160	0.896578	ttnb	N/A	6.01179e-06
							12985199	0.896574	calcoco2	CALCOCO2	6.01324e-06
							13093852	0.896565	lama2	LAMA2	6.01637e-06
							13262215	0.896517	hibch	HIBCH	6.03387e-06
							13281078	0.896478	ddx3	N/A	6.04822e-06
							13169005	0.89643	si:dkey-260c8.4	N/A	6.06565e-06
							12978779	0.896418	zgc:56630	N/A	6.06996e-06
							13155613	0.896416	ciapin1	CIAPIN1	6.07083e-06
							13125739	0.896405	si:rp71-36a1.1	N/A	6.07491e-06
							13127840	0.896301	SI:CH73-243B8.4 /// hmha1	N/A	6.11284e-06
							13280054	0.896266	myha	N/A	6.12599e-06
							13231278	0.896257	got2b	GOT2	6.12921e-06
							12948563	0.896236	LOC100150977 /// si:ch211-76m11.11	N/A	6.13694e-06
							13189911	0.896232	LOC100000945 /// LOC100151054 /// LOC100537386 /// SI:CH211-154K18.1 /// SI:DKEY-16P6.1 /// SI:DKEY-204L2.3 /// SI:DKEY-31N13.3 /// si:dkey-26m3.3	N/A	6.13841e-06
							13281082	0.896115	stat1b	N/A	6.18152e-06
							13019491	0.896115	LOC100334502 /// sytl2	N/A	6.1816e-06
							13277648	0.896086	lmna	N/A	6.19262e-06
							13203953	0.896038	mrps31	MRPS31	6.21032e-06
							13215126	0.895987	cyfip1	N/A	6.22932e-06
							13024225	0.895973	sars2	SARS2	6.2348e-06
							13191065	0.895906	---	N/A	6.25967e-06
							12957074	0.895895	si:dkey-22i16.3	N/A	6.26402e-06
							13301090	0.895869	LOC100334029	N/A	6.27372e-06
							13254965	0.895858	LOC100000945 /// LOC100151054 /// LOC100537386 /// SI:CH211-154K18.1 /// SI:DKEY-16P6.1 /// SI:DKEY-31N13.3 /// si:dkey-26m3.3	N/A	6.27791e-06
							13288028	0.895813	SI:DKEY-265K11.2 /// si:dkey-265k11.2	N/A	6.29454e-06
							12999021	0.895741	cnih	N/A	6.32179e-06
							13086932	0.895677	---	N/A	6.34627e-06
							13279142	0.89567	calr	N/A	6.34897e-06
							13137787	0.895606	LOC100536108 /// ptges3b	N/A	6.37325e-06
							13121404	0.895597	s100b	S100B	6.37668e-06
							13076510	0.895535	ptp4a2	N/A	6.40021e-06
							13300986	0.895535	LOC100334305	N/A	6.40029e-06
							13277636	0.895517	l3mbtl1b	N/A	6.40726e-06
							13255784	0.895516	qars	N/A	6.4076e-06
							13177278	0.895418	shmt1	SHMT1	6.44515e-06
							13098238	0.895357	---	N/A	6.46874e-06
							13249009	0.895313	CU929036.1	N/A	6.48578e-06
							13213953	0.895203	ryk	N/A	6.5284e-06
							13081258	0.895182	LOC565849 /// PPP2R3A	N/A	6.53659e-06
							13233266	0.895087	ywhae2	N/A	6.57331e-06
							12973495	0.895079	wdr18	WDR18	6.57659e-06
							13176530	0.895058	gps1	N/A	6.585e-06
							13062201	0.895043	---	N/A	6.59081e-06
							13235523	0.895038	---	N/A	6.59273e-06
							13239330	0.895022	dync1li2	DYNC1LI2	6.59893e-06
							13211866	0.894999	myh11a	MYH11	6.60776e-06
							13010113	0.894986	pin4	PIN4	6.61315e-06
							13020889	0.894985	capns1b	CAPNS1	6.61344e-06
							13140533	0.89498	---	N/A	6.61534e-06
							13127903	0.894938	LOC100002292 /// SBNO2 (3 of 3)	N/A	6.63207e-06
							13051415	0.894877	LOC567923 /// SH3PXD2A (2 of 2)	N/A	6.65598e-06
							12923257	0.894856	---	N/A	6.66429e-06
							12926883	0.894856	---	N/A	6.66429e-06
							12938391	0.894856	---	N/A	6.66429e-06
							12941555	0.894856	---	N/A	6.66429e-06
							12942573	0.894856	---	N/A	6.66429e-06
							13015178	0.894855	tgfbi	TGFBI	6.66471e-06
							13281056	0.894818	LOC100535531	N/A	6.67924e-06
							13205108	0.894771	sdhda	SDHD	6.69793e-06
							12951024	0.894759	knop1	KNOP1	6.70256e-06
							13184256	0.894746	LOC100331933 /// LOC100333560 /// LOC100536394 /// LOC100536715 /// SI:DKEY-16P6.1 /// SI:DKEY-237G15.2	N/A	6.70788e-06
							13305276	0.894726	zgc:86709	N/A	6.716e-06
							13140147	0.894686	atp13a2	N/A	6.73186e-06
							13264904	0.894684	umps	UMPS	6.73246e-06
							12997271	0.89466	col17a1b	N/A	6.74203e-06
							13287424	0.89463	AGRN	N/A	6.75401e-06
							13300614	0.894628	mbpb	MBP	6.75485e-06
							13282572	0.894591	ap3s1	N/A	6.76958e-06
							12922259	0.8945	---	N/A	6.80625e-06
							12939033	0.8945	---	N/A	6.80625e-06
							12939839	0.8945	---	N/A	6.80625e-06
							13087169	0.894459	impad1	N/A	6.82267e-06
							13286882	0.894453	---	N/A	6.82523e-06
							13223500	0.89445	---	N/A	6.82628e-06
							13303216	0.894421	CU104700.1 /// LOC100332039 /// enpp2	N/A	6.83826e-06
							13303688	0.894413	LOC569053	N/A	6.84156e-06
							12996664	0.894407	chchd1	CHCHD1	6.84362e-06
							13242289	0.894384	CABZ01084014.1 /// LOC100329477	N/A	6.85326e-06
							13019288	0.894267	vmp1	VMP1	6.90065e-06
							13047392	0.894253	sptb	SPTB	6.90639e-06
							13094516	0.894248	nt5c1bb	NT5C1B-RDH14	6.9084e-06
							13153892	0.894239	SUSD3	N/A	6.91183e-06
							13015716	0.894194	atp11c	N/A	6.9303e-06
							12969762	0.894185	il2rga	N/A	6.9339e-06
							13290312	0.894175	---	N/A	6.93812e-06
							13086931	0.894162	---	N/A	6.94328e-06
							13030557	0.894154	zgc:174888	N/A	6.9466e-06
							13268083	0.894141	---	N/A	6.95187e-06
							13280400	0.894126	hdlbp	N/A	6.958e-06
							13126516	0.894064	nol8	NOL8	6.98374e-06
							13236848	0.894054	AP3B1 (2 of 2) /// LOC563316	N/A	6.98791e-06
							12946134	0.894053	slc25a4	SLC25A4	6.9881e-06
							12960277	0.894038	grk5	N/A	6.99415e-06
							13045279	0.894008	LOC562072 /// ltbp1	N/A	7.00659e-06
							13282766	0.893971	cebpz	CEBPZ	7.02179e-06
							13284150	0.893971	cebpz	N/A	7.02179e-06
							13016664	0.893958	ef1	N/A	7.02744e-06
							13020768	0.893912	pitpnaa	PITPNA	7.04656e-06
							12926939	0.893857	---	N/A	7.0693e-06
							12934303	0.893857	---	N/A	7.0693e-06
							12935421	0.893857	---	N/A	7.0693e-06
							13240822	0.89385	zgc:112271	N/A	7.07205e-06
							13279060	0.893792	cp	N/A	7.09616e-06
							13288404	0.893742	---	N/A	7.11718e-06
							13056450	0.893734	sema3d	N/A	7.12047e-06
							12916043	0.89369	---	N/A	7.13879e-06
							13287984	0.893481	pcca	N/A	7.22687e-06
							13034192	0.893446	fli1b	N/A	7.24175e-06
							13143848	0.893422	plod2	PLOD2	7.25174e-06
							12967756	0.89338	slc12a2	N/A	7.26979e-06
							13203479	0.893367	LOC561021 /// SI:DKEY-103E21.5	N/A	7.27532e-06
							13240761	0.893327	LOC559236	N/A	7.29214e-06
							13102895	0.893325	churc1	N/A	7.29284e-06
							12954861	0.893223	zcchc7	N/A	7.33666e-06
							13069701	0.89321	---	N/A	7.3423e-06
							13033692	0.893174	myo1eb	N/A	7.35753e-06
							13231610	0.893128	ctu2	N/A	7.3774e-06
							13228832	0.89312	fbxo22	N/A	7.38068e-06
							13281166	0.893116	ttnb	N/A	7.38277e-06
							13286070	0.893116	ttnb	N/A	7.38277e-06
							13243546	0.893082	nras	NRAS	7.3973e-06
							13175073	0.893074	---	N/A	7.40065e-06
							13260006	0.89307	LRRFIP1A /// lrrfip1a	N/A	7.40237e-06
							13305056	0.893053	LOC100330974	N/A	7.40967e-06
							13145305	0.893026	gars	N/A	7.42155e-06
							13262566	0.893022	itga4	ITGA4	7.42307e-06
							13252156	0.892951	tmem47	N/A	7.45374e-06
							12977005	0.892941	rab43	N/A	7.45835e-06
							13144414	0.892937	si:dkey-12l12.1	N/A	7.46001e-06
							13264678	0.892925	si:ch211-214p13.3	SMAGP	7.46515e-06
							13034786	0.892857	slc25a32b	SLC25A32	7.49463e-06
							12923279	0.892809	---	N/A	7.51591e-06
							12938711	0.892809	---	N/A	7.51591e-06
							12939371	0.892809	---	N/A	7.51591e-06
							12950274	0.892764	ugp2a	UGP2	7.53533e-06
							13230851	0.89276	slc25a44b	SLC25A44	7.53734e-06
							13300206	0.892736	LOC100536161 /// pja2	N/A	7.54752e-06
							13213342	0.892717	acox1	ACOX1	7.55599e-06
							13228450	0.892652	copb1	COPB1	7.58449e-06
							13021088	0.892608	---	N/A	7.60412e-06
							13054372	0.892599	znf106a	N/A	7.60788e-06
							13283458	0.892531	mrpl36	MRPL36	7.63801e-06
							13274168	0.892508	---	N/A	7.64843e-06
							12972328	0.892444	cse1l	CSE1L	7.67657e-06
							12998242	0.89243	LOC796750 /// si:dkey-15f17.8	N/A	7.68309e-06
							13065107	0.892426	PTX3A	N/A	7.68469e-06
							13232445	0.892402	dok1b	DOK1	7.69554e-06
							13304076	0.892384	---	N/A	7.70324e-06
							13280592	0.89235	acap1	N/A	7.71865e-06
							12947874	0.89234	itga6b	N/A	7.72303e-06
							12954602	0.892289	zgc:136652	N/A	7.74577e-06
							13062826	0.892243	sspn	SSPN	7.76631e-06
							13116443	0.892215	banf1	N/A	7.77911e-06
							12930807	0.892198	---	N/A	7.78695e-06
							12937627	0.892198	---	N/A	7.78695e-06
							13038398	0.892183	pbxip1b	N/A	7.79341e-06
							13141219	0.892174	pik3cd	N/A	7.79742e-06
							13287646	0.892023	LOC100333798 /// ccl20	N/A	7.86596e-06
							13287988	0.892023	LOC100333798 /// ccl20	N/A	7.86596e-06
							13213378	0.891961	---	N/A	7.8942e-06
							13167266	0.891862	---	N/A	7.93936e-06
							13195713	0.89186	slc25a25b	SLC25A25	7.9403e-06
							13156596	0.891859	cald1	N/A	7.94041e-06
							13075154	0.891856	ck2b	N/A	7.9422e-06
							13038127	0.891768	COPS7A /// cops7a	N/A	7.98232e-06
							13305086	0.891685	ugt1b1 /// ugt1b2 /// ugt1b3 /// ugt1b4 /// ugt1b5 /// ugt1b7	N/A	8.02038e-06
							13271378	0.891681	LOC100537452	N/A	8.0225e-06
							13236145	0.891677	vbp1	VBP1	8.0243e-06
							12933631	0.891675	---	N/A	8.02511e-06
							12934037	0.891675	---	N/A	8.02511e-06
							12936627	0.891675	---	N/A	8.02511e-06
							13280952	0.89167	osbpl9	N/A	8.02764e-06
							13194960	0.891656	loxl2b	LOXL2	8.03416e-06
							13023274	0.891567	srprb	N/A	8.07529e-06
							13200912	0.891541	fabp1a	FABP1	8.08735e-06
							13086501	0.891489	si:dkey-119f1.1	SMC6	8.11152e-06
							13285028	0.891443	---	N/A	8.13284e-06
							13231987	0.891423	sdr16c5b	SDR16C5	8.14224e-06
							13240475	0.89142	aprt	APRT	8.14342e-06
							13043592	0.891347	lace1a	N/A	8.17772e-06
							13166743	0.891338	adsl	ADSL	8.18198e-06
							13209662	0.891336	cplx4b	CPLX4	8.18295e-06
							12983575	0.891307	smarcd2	SMARCD2	8.19655e-06
							13086734	0.891245	si:ch211-71m22.1	PLSCR3	8.22579e-06
							13248621	0.891238	mthfr	MTHFR	8.22909e-06
							12928079	0.891228	---	N/A	8.23353e-06
							12928997	0.891228	---	N/A	8.23353e-06
							13023520	0.891176	eif4h	EIF4H	8.25836e-06
							13279740	0.891041	glyr1	N/A	8.32237e-06
							13218303	0.891004	fkbp11	N/A	8.34009e-06
							13086881	0.890997	---	N/A	8.34304e-06
							13068447	0.890982	---	N/A	8.35023e-06
							13152014	0.890875	LOC792389	N/A	8.40162e-06
							13282168	0.890867	arf6a /// arf6b	N/A	8.40515e-06
							13236070	0.890836	LOC100005938	N/A	8.42006e-06
							13285388	0.890817	---	N/A	8.42951e-06
							13261839	0.890784	ddx18	DDX18	8.44535e-06
							13150284	0.89067	oxsr1b	N/A	8.50027e-06
							13230511	0.890652	dph2	DPH2	8.50882e-06
							13145269	0.890622	acaa1	N/A	8.52372e-06
							13282064	0.890605	cnbpa	CNBP	8.5318e-06
							13173941	0.890583	SEPW2A /// sepw2a	N/A	8.5425e-06
							13279356	0.890561	FLNA /// flna	N/A	8.55323e-06
							13277040	0.890457	supv3l1	N/A	8.60418e-06
							13285432	0.890442	---	N/A	8.61125e-06
							13004092	0.890428	rrp12	RRP12	8.6182e-06
							12953992	0.89042	---	N/A	8.62207e-06
							13284768	0.890377	micall2b	N/A	8.6432e-06
							13194005	0.890363	msna	MSN	8.65026e-06
							13059332	0.890285	gmps	GMPS	8.68844e-06
							12984828	0.890277	zc3h7b	N/A	8.69256e-06
							13246355	0.890268	sema3bl	N/A	8.69669e-06
							13093844	0.890253	---	N/A	8.70421e-06
							12946281	0.890252	exosc9	EXOSC9	8.70479e-06
							13294058	0.890232	---	N/A	8.71478e-06
							12958014	0.890228	hadh	N/A	8.71638e-06
							13304506	0.890227	---	N/A	8.71706e-06
							13112181	0.890206	rnf14	N/A	8.72767e-06
							13281848	0.890052	stat1b	N/A	8.80381e-06
							13279884	0.88998	ddx5	N/A	8.83972e-06
							13278864	0.88995	col5a1	N/A	8.85512e-06
							13286274	0.88992	si:dkey-177p2.16	N/A	8.87e-06
							13057633	0.889903	si:ch211-212o1.2	N/A	8.8784e-06
							13197220	0.889847	sub1b	SUB1	8.90664e-06
							13266458	0.889802	rnd3b	N/A	8.92947e-06
							13162672	0.889794	tnni2a.3	N/A	8.93344e-06
							13124304	0.889747	LOC100003043	N/A	8.95726e-06
							13251680	0.889739	---	N/A	8.96125e-06
							13214375	0.88973	mfi2	N/A	8.96596e-06
							13171311	0.889714	LOC100333066	N/A	8.97375e-06
							12922243	0.889713	---	N/A	8.97411e-06
							12936499	0.889713	---	N/A	8.97411e-06
							12937699	0.889713	---	N/A	8.97411e-06
							12941183	0.889713	---	N/A	8.97411e-06
							12943625	0.889713	---	N/A	8.97411e-06
							13087496	0.889712	col11a1b	N/A	8.97495e-06
							12954384	0.889694	si:ch211-241e15.2	N/A	8.98399e-06
							13033661	0.889686	selenbp1	SELENBP1	8.98792e-06
							13067100	0.88968	---	N/A	8.99112e-06
							12955506	0.889598	myoz2b	MYOZ2	9.03281e-06
							13156381	0.889575	sh3gl3b	N/A	9.04468e-06
							12950029	0.889525	---	N/A	9.07011e-06
							13204059	0.889515	trmt2a	TRMT2A	9.07502e-06
							13241124	0.889487	mrc1a	MRC1	9.08923e-06
							13097225	0.889459	olfml2ba	N/A	9.1036e-06
							13133590	0.889419	dhrs3a	DHRS3	9.12419e-06
							13075730	0.8894	abcf1	ABCF1	9.13422e-06
							13032049	0.889323	zhx2	N/A	9.17369e-06
							13288102	0.889313	gtf2e1	N/A	9.17868e-06
							13176392	0.889288	psmd11a	PSMD11	9.19169e-06
							13305382	0.889113	zgc:112175	N/A	9.28245e-06
							13020350	0.8891	poldip2 /// smtnl	N/A	9.28956e-06
							13087370	0.889095	---	N/A	9.29179e-06
							13024307	0.889054	wu:fk33d07	N/A	9.31314e-06
							13069751	0.88904	yars	N/A	9.32045e-06
							13030972	0.889023	gapdh	GAPDH	9.32969e-06
							13183280	0.889002	gstp2	GSTM1	9.34049e-06
							13146472	0.888995	FRRS1 (1 of 3) /// LOC557898	N/A	9.344e-06
							13129439	0.888983	abi3bp	N/A	9.35048e-06
							13300298	0.888955	LOC100330869 /// arhgap17b	N/A	9.36539e-06
							13191724	0.888841	LOC100331784 /// SI:CH211-106J21.4	N/A	9.42534e-06
							13246317	0.888752	ifrd2	IFRD2	9.47215e-06
							13249876	0.8887	---	N/A	9.49986e-06
							13235449	0.888654	LOC560599	N/A	9.52416e-06
							13129826	0.888607	cand2	CAND2	9.54936e-06
							13208296	0.888596	gna14	GNAQ	9.55504e-06
							13133253	0.888568	arhgef3l	N/A	9.56997e-06
							13282894	0.888547	zgc:113912	N/A	9.58131e-06
							13284258	0.888547	zgc:113912	N/A	9.58131e-06
							13072716	0.888525	erf	N/A	9.59312e-06
							13287604	0.88852	---	N/A	9.59566e-06
							13037405	0.888493	LOC100536295	N/A	9.61019e-06
							13236625	0.888464	zgc:77439	N/A	9.62608e-06
							13203818	0.888458	si:ch211-287c22.1	GBGT1	9.62917e-06
							12993615	0.888428	LOC794334	N/A	9.64501e-06
							13116298	0.888417	tlcd1	TLCD1	9.65131e-06
							13284712	0.888391	ctnna1 /// ctnna1	N/A	9.66491e-06
							13230191	0.888347	si:dkey-120m5.1	N/A	9.68883e-06
							12936315	0.88834	---	N/A	9.69278e-06
							12937713	0.88834	---	N/A	9.69278e-06
							12939107	0.88834	---	N/A	9.69278e-06
							13252837	0.888286	csde1 /// si:ch211-261n11.2	N/A	9.72212e-06
							13064064	0.888262	IDH2	N/A	9.73484e-06
							13086098	0.888125	arf1	N/A	9.80922e-06
							13287048	0.888106	LOC100332004 /// LOC100534717	N/A	9.81987e-06
							13030724	0.888081	LOC100332539 /// crabp2a	N/A	9.83315e-06
							13180266	0.887988	---	N/A	9.88432e-06
							12957654	0.887959	ebpl	EBPL	9.90003e-06
							12973046	0.887893	jupa	N/A	9.93676e-06
							13031049	0.887891	LOC100004847 /// RORC	N/A	9.93767e-06
							13194983	0.887888	---	N/A	9.93957e-06
							13276476	0.887883	---	N/A	9.94191e-06
							13282588	0.887838	GPX1A /// gpx1a	N/A	9.96709e-06
							13284208	0.887838	GPX1A /// gpx1a	N/A	9.96709e-06
							13186754	0.887834	TSPAN19	N/A	9.96912e-06
							13172153	0.88782	LOC100007639	N/A	9.9771e-06
							13235914	0.887715	prkri	N/A	1.00349e-05
							13253789	0.887712	rap1a	N/A	1.00368e-05
							13195725	0.887684	uap1l1	UAP1L1	1.00522e-05
							12963203	0.887678	tpte	TPTE2	1.00558e-05
							13302598	0.88767	LOC557223	N/A	1.00602e-05
							13244276	0.887665	smim15	N/A	1.0063e-05
							13194467	0.887653	tia1l	TIA1	1.00696e-05
							13048602	0.887651	---	N/A	1.00705e-05
							13161114	0.88765	setd6	N/A	1.00714e-05
							13120073	0.887517	LOC566052 /// zgc:92871	N/A	1.01456e-05
							12967644	0.887514	pip5k1ba	PIP5K1B	1.01472e-05
							13040030	0.887496	rwdd1	RWDD1	1.01572e-05
							13110268	0.887482	ddx10	N/A	1.01651e-05
							13279946	0.887347	SI:DKEY-41C6.3	N/A	1.02413e-05
							13086825	0.887239	cope	COPE	1.03027e-05
							13078509	0.887211	zgc:92744	N/A	1.03184e-05
							12980615	0.887183	zgc:158773	N/A	1.03347e-05
							13282666	0.887167	ptrh1	N/A	1.03434e-05
							13284314	0.887167	ptrh1	N/A	1.03434e-05
							13032118	0.887166	trim35-28	N/A	1.03443e-05
							13246016	0.887141	LOC571155	N/A	1.03587e-05
							13213317	0.887129	evpla	EVPLL	1.03651e-05
							13172015	0.887048	LOC100332375	N/A	1.04119e-05
							13295016	0.887038	---	N/A	1.04176e-05
							12955811	0.886979	poglut1	POGLUT1	1.04514e-05
							13042779	0.886928	---	N/A	1.04808e-05
							13016297	0.886889	LOC560564	N/A	1.0503e-05
							13254956	0.886869	LOC100002856 /// LOC100536558	N/A	1.05145e-05
							13232041	0.886796	rpl34	N/A	1.05569e-05
							12948821	0.88672	LOC100329641 /// sod3b	N/A	1.0601e-05
							13269788	0.886699	tns1	N/A	1.06135e-05
							12985811	0.886695	LOC100536425	N/A	1.06156e-05
							13208958	0.886694	sat2b	SAT2	1.06165e-05
							13302854	0.886685	mcm6	N/A	1.06216e-05
							13262655	0.886683	frzb	FRZB	1.06226e-05
							13079053	0.886674	fubp1	N/A	1.06278e-05
							13166985	0.886654	---	N/A	1.06398e-05
							13288280	0.886645	arf6a /// arf6b	N/A	1.06448e-05
							13169078	0.886615	zgc:158687	N/A	1.06625e-05
							13013723	0.886611	zgc:64130	N/A	1.06644e-05
							13279782	0.886602	LOC100149459	N/A	1.06698e-05
							12926925	0.886593	---	N/A	1.06749e-05
							12934289	0.886593	---	N/A	1.06749e-05
							12935407	0.886593	---	N/A	1.06749e-05
							13149600	0.886565	ipo4	IPO4	1.06915e-05
							13241808	0.88656	LOC570526 /// SYNPO2 (1 of 2)	N/A	1.06943e-05
							13155858	0.886555	SI:CH211-266K8.3 /// zgc:101757	N/A	1.06977e-05
							13247975	0.886547	olfml2a	OLFML2A	1.07023e-05
							13276382	0.886527	si:ch211-241e15.2	N/A	1.07139e-05
							12962652	0.886502	etf1	N/A	1.07288e-05
							13173418	0.886402	MPRIP (2 of 2)	N/A	1.07875e-05
							13129757	0.886359	---	N/A	1.08127e-05
							12954328	0.886316	zgc:195282	N/A	1.08384e-05
							13067888	0.886315	---	N/A	1.08387e-05
							12965167	0.886241	smfn	REXO2	1.0883e-05
							13173768	0.886216	MSRB1 /// MSRB1A /// msrb1a	N/A	1.08975e-05
							13192205	0.886121	prdx4	PRDX4	1.09546e-05
							12987265	0.886085	---	N/A	1.09762e-05
							12962807	0.886083	npm1a	NPM1	1.09769e-05
							13032959	0.88606	---	N/A	1.09907e-05
							12987321	0.886045	LOC563001	N/A	1.10001e-05
							13003998	0.886038	C10orf71 (1 of 2)	N/A	1.10039e-05
							13279220	0.88601	stab1	N/A	1.10207e-05
							13285774	0.88601	stab1	N/A	1.10207e-05
[truncated: 10,778 more rows]

## Sheet: Sup Table 5
Supplementary Table 5. Gene probe sets (3460) from the wider connected transcriptome of 20-30dpf Morpholino Zebrafish dysregulated in controls. Age rank regression analysis of gene expression presented with p-value and q-value (false discovery rate modified p-value). ZF gene symbol and corresponding human orthologue shown.
	id	Gene Symbol	hsapiens_homolog_associated_gene_name	p-value	q-value
	13050353	ahctf1	N/A	2.61636e-10	4.01011e-07
	13286740	ank1	N/A	6.286e-10	5.37332e-07
	13218365	myh9a	MYH9	6.48074e-10	5.37332e-07
	12963662	ehd1b	EHD1	1.30443e-09	7.57457e-07
	13011239	LOC100535893 /// LOC100535939 /// clint1a /// sytl4	N/A	1.48505e-09	7.58863e-07
	13280174	ank1	N/A	1.66351e-09	7.87086e-07
	13175812	rcn3	N/A	1.86069e-09	8.19667e-07
	13239817	iqgap1	IQGAP1	2.1692e-09	8.53397e-07
	12963819	hyou1	HYOU1	2.2199e-09	8.53397e-07
	13004950	actn1	ACTN1	3.05912e-09	1.01858e-06
	13092222	ITGB1B	N/A	4.31598e-09	1.12524e-06
	13243475	unc45b	UNC45B	5.16096e-09	1.26791e-06
	12949010	cpz	CPZ	5.72479e-09	1.30094e-06
	13200781	dnajc25	DNAJC25-GNG10	8.34225e-09	1.45989e-06
	13222933	usp4	N/A	1.08329e-08	1.71361e-06
	12981527	lepre1	N/A	1.08847e-08	1.71361e-06
	13118398	hspa4a	N/A	1.1717e-08	1.761e-06
	13198620	LOC100536792 /// scarb2	N/A	1.34e-08	1.92342e-06
	12962652	etf1	N/A	1.54591e-08	2.0871e-06
	13199466	LOC100536792 /// scarb2	N/A	1.60106e-08	2.0871e-06
	13194005	msna	MSN	1.76636e-08	2.18324e-06
	13059846	tmod2	TMOD3	1.84017e-08	2.18324e-06
	13260735	acp6	ACP6	1.99047e-08	2.29083e-06
	13300220	neu3.5	NEU3	2.07953e-08	2.29439e-06
	12965123	foxred1	FOXRED1	2.14978e-08	2.3473e-06
	13286190	---	N/A	2.27099e-08	2.43797e-06
	13180672	hsp90b1	HSP90B1	2.44197e-08	2.49902e-06
	13048481	SYNCRIPL /// syncripl	N/A	2.55181e-08	2.58725e-06
	13020768	pitpnaa	PITPNA	2.57755e-08	2.59277e-06
	13240774	LOC553381 /// LOC559236	N/A	3.22066e-08	2.78361e-06
	13004562	rrbp1a	RRBP1	3.28536e-08	2.78361e-06
	13241367	eif4g2a	EIF4G2	3.68389e-08	2.94135e-06
	13114831	gsna	GSN	3.77129e-08	2.95083e-06
	13270474	---	N/A	3.81766e-08	2.95083e-06
	13282568	ank1	N/A	3.83435e-08	2.95083e-06
	13131651	---	N/A	4.04895e-08	3.09732e-06
	13185510	dnajc2	DNAJC2	4.10693e-08	3.1045e-06
	13217620	pl10	N/A	4.39795e-08	3.12624e-06
	13139442	bgnb	BGN	4.53133e-08	3.16326e-06
	13099479	aida	AIDA	4.76422e-08	3.28989e-06
	13001096	mcu	MCU	5.23951e-08	3.48618e-06
	13205186	arcn1a	ARCN1	5.33378e-08	3.49846e-06
	13288164	---	N/A	5.71278e-08	3.64904e-06
	13158094	anxa2a	ANXA2	6.18341e-08	3.82411e-06
	13212408	mcm6	MCM6	6.4889e-08	3.89751e-06
	13280400	hdlbp	N/A	6.52889e-08	3.89751e-06
	13061817	calub	CALU	6.60183e-08	3.92272e-06
	13037092	cdc42ep1b	CDC42EP1	6.76239e-08	3.9268e-06
	13010069	AHNAK /// ahnak	N/A	7.08657e-08	4.05992e-06
	13270977	mcm2	MCM2	7.45701e-08	4.17821e-06
	13081143	PIK3R2 /// pik3r2	N/A	7.70086e-08	4.25206e-06
	13261839	ddx18	DDX18	8.00439e-08	4.36992e-06
	13079247	sec22ba	SEC22B	8.73426e-08	4.58319e-06
	12963999	SI:DKEY-250D21.1 /// si:dkey-250d21.1	N/A	9.60377e-08	4.84933e-06
	13302380	mcm6	N/A	9.73386e-08	4.89567e-06
	13041610	zgc:171801	N/A	1.00872e-07	4.93153e-06
	13043592	lace1a	N/A	1.04034e-07	4.97971e-06
	13045692	SEPN1 /// sepn1	N/A	1.0683e-07	5.07345e-06
	13060157	baz1b	N/A	1.13611e-07	5.25863e-06
	12961337	snx18b	SNX18	1.16367e-07	5.34742e-06
	13278750	prpf39	N/A	1.17087e-07	5.34749e-06
	13106649	DSP (2 of 2) /// wu:fi04e12	N/A	1.18054e-07	5.36706e-06
	13167194	si:ch211-11k18.4	N/A	1.23508e-07	5.51685e-06
	13280768	smarcad1	N/A	1.34812e-07	5.75993e-06
	12992494	LOC559001 /// fasn	N/A	1.36076e-07	5.76755e-06
	13055644	LOC100000278	N/A	1.40879e-07	5.86229e-06
	12989099	ca15c	N/A	1.52001e-07	6.04925e-06
	13005592	LOXL4 /// loxl4	N/A	1.66643e-07	6.51028e-06
	13089831	abcf2a	N/A	1.69971e-07	6.56005e-06
	12995053	hells	HELLS	1.74777e-07	6.665e-06
	12975713	chchd4	N/A	1.79331e-07	6.77499e-06
	13280590	eif4a1a	N/A	1.88729e-07	6.98845e-06
	13112374	dkc1	DKC1	1.91684e-07	7.07734e-06
	13062533	LOC558522	N/A	2.02739e-07	7.41551e-06
	12998242	LOC796750 /// si:dkey-15f17.8	N/A	2.10531e-07	7.5748e-06
	13020720	myo1c	N/A	2.10585e-07	7.5748e-06
	13055938	fkbp4	FKBP4	2.11086e-07	7.5748e-06
	13012210	naa15a	NAA15	2.22448e-07	7.86664e-06
	13276756	egln1	N/A	2.25836e-07	7.88267e-06
	13137335	prdm5	PRDM5	2.31711e-07	7.95978e-06
	13246317	ifrd2	IFRD2	2.33653e-07	7.95978e-06
	12974682	top1l	TOP1	2.34516e-07	7.96794e-06
	13234970	LOC555478	N/A	2.35942e-07	7.99511e-06
	13170506	ppan	PPAN-P2RY11	2.37085e-07	8.01259e-06
	13215274	atp10a	ATP10A	2.39069e-07	8.03714e-06
	13075051	ptp4a3	N/A	2.47111e-07	8.15607e-06
	13124013	manf	MANF	2.51911e-07	8.22274e-06
	13086590	zgc:153115	N/A	2.63635e-07	8.44098e-06
	13276744	zgc:171226	N/A	2.67767e-07	8.50925e-06
	13284424	psmb10	N/A	2.7012e-07	8.54153e-06
	13113893	dnajc21	DNAJC21	2.73592e-07	8.5969e-06
	13282708	eif4e1c	N/A	2.74562e-07	8.5969e-06
	13284336	eif4e1c	N/A	2.74562e-07	8.5969e-06
	13015032	g3bp1	G3BP1	2.75395e-07	8.59989e-06
	13073124	cers2a	CERS2	2.77351e-07	8.59989e-06
	13145028	pdia4	PDIA4	2.80363e-07	8.6097e-06
	13123519	wu:fu71h07	N/A	2.8959e-07	8.80384e-06
	13300286	ptrfb	N/A	2.90711e-07	8.80384e-06
	13209283	surf4l	N/A	2.9082e-07	8.80384e-06
	13179961	ccnd2b	AC008012.1	2.93779e-07	8.85886e-06
	13302854	mcm6	N/A	2.94717e-07	8.85886e-06
	13208362	wdr36	WDR36	3.01458e-07	9.04021e-06
	13059332	gmps	GMPS	3.06223e-07	9.13552e-06
	13244299	elovl7a	ELOVL7	3.08307e-07	9.15642e-06
	13119973	uhrf1 /// uhrf1	N/A	3.19573e-07	9.36362e-06
	13077055	fkbp9	N/A	3.2211e-07	9.39488e-06
	13098666	parp1	PARP1	3.29594e-07	9.50465e-06
	13211236	ssb	SSB	3.31859e-07	9.52696e-06
	13246528	tmem189	N/A	3.43928e-07	9.76028e-06
	12966345	NAA25 /// naa25	N/A	3.47644e-07	9.78227e-06
	13255046	mlec	MLEC	3.61263e-07	1.00342e-05
	13233079	sec24d	SEC24D	3.62095e-07	1.00342e-05
	13282496	phospho1	N/A	3.66333e-07	1.00643e-05
	13284206	phospho1	N/A	3.66333e-07	1.00643e-05
	13045748	wdr43	WDR43	3.77826e-07	1.03135e-05
	13229228	slc39a13	SLC39A13	3.97116e-07	1.06133e-05
	13075730	abcf1	ABCF1	4.04425e-07	1.07507e-05
	13267829	hspd1	N/A	4.08697e-07	1.08025e-05
	12960448	ptpn11a	PTPN11	4.12079e-07	1.08542e-05
	13085865	LOC100331227	N/A	4.44207e-07	1.14682e-05
	12966486	sec31a	SEC31A	4.46628e-07	1.14682e-05
	13189542	creld2	CRELD2	4.47056e-07	1.14682e-05
	13037501	tnfrsf1a	N/A	4.58845e-07	1.17001e-05
	12966878	LOC553505	N/A	4.61767e-07	1.17079e-05
	13126800	pcyt2	N/A	4.66838e-07	1.17637e-05
	13030076	vars	N/A	4.70737e-07	1.17968e-05
	13044978	pygb	PYGB	4.73063e-07	1.1797e-05
	13133224	uba1	UBA7	4.9031e-07	1.20016e-05
	12979807	olfml3b	OLFML3	4.91803e-07	1.2011e-05
	13288280	arf6a /// arf6b	N/A	4.93605e-07	1.2011e-05
	12995965	cfd	CFD	4.98014e-07	1.20723e-05
	12996369	eif4e1c	N/A	4.99966e-07	1.20967e-05
	13092414	gigfy2	N/A	5.21119e-07	1.24353e-05
	13084121	CAMSAP2 (2 of 2) /// LOC558673	N/A	5.22987e-07	1.24353e-05
	13282168	arf6a /// arf6b	N/A	5.23225e-07	1.24353e-05
	13207340	mccc2	N/A	5.43668e-07	1.27786e-05
	13074397	nfe2l3	N/A	5.52009e-07	1.28832e-05
	13239330	dync1li2	DYNC1LI2	5.53531e-07	1.28832e-05
	13277114	rrbp1a	N/A	5.57917e-07	1.29354e-05
	13211720	nop58	NOP58	5.59113e-07	1.29396e-05
	13106454	LOC100536673	N/A	5.65576e-07	1.30184e-05
	13280610	eif4a1a /// senp3b	N/A	5.85371e-07	1.33329e-05
	13279934	hsp90b1	N/A	5.97955e-07	1.3564e-05
	13276252	kpnb3	N/A	5.98834e-07	1.3564e-05
	13283348	si:dkey-238c7.16	N/A	6.11113e-07	1.36964e-05
	12995810	eif4eb	EIF4E	6.18093e-07	1.37803e-05
	13085240	nmrk2	N/A	6.22373e-07	1.38345e-05
	13154964	LOC100148804 /// LOC557591	N/A	6.3156e-07	1.39588e-05
	13246461	capza1b	CAPZA1	6.44723e-07	1.41518e-05
	13284474	mid1ip1b	N/A	6.58359e-07	1.43308e-05
	13179763	LOC100330160	N/A	6.59609e-07	1.43308e-05
	13079665	ebna1bp2	EBNA1BP2	6.6684e-07	1.44304e-05
	13193230	LOC100329357 /// LOC100536576 /// hk2	N/A	6.97174e-07	1.49186e-05
	13080373	arpc5a	ARPC5	7.02476e-07	1.49819e-05
	13093045	rab8a	RAB8A	7.07906e-07	1.49975e-05
	13010483	hprt1	HPRT1	7.17859e-07	1.50782e-05
	13152434	mcm4	MCM4	7.18205e-07	1.50782e-05
	13268803	pofut2	POFUT2	7.31609e-07	1.5222e-05
	13155768	far1	FAR1	7.38931e-07	1.52996e-05
	13235001	rcn1	AL035078.4	7.58838e-07	1.55355e-05
	13029355	plecb	EPPK1	7.66542e-07	1.56431e-05
	13136994	hm13	HM13	7.69034e-07	1.56618e-05
	13002137	pprc1	N/A	7.72827e-07	1.56961e-05
	13142199	csad	CSAD	7.77024e-07	1.57065e-05
	12954437	LOC563777	N/A	7.96779e-07	1.5936e-05
	13264943	zc3h15	ZC3H15	8.27876e-07	1.63717e-05
	13144665	tram1	TRAM1	8.32025e-07	1.63879e-05
	13078251	dspa	DSP	8.32423e-07	1.63879e-05
	13208913	traf2b	N/A	8.33824e-07	1.63879e-05
	13248673	dpp9	N/A	8.33826e-07	1.63879e-05
	13099138	---	N/A	8.3888e-07	1.64619e-05
	13125655	ccdc51	N/A	8.53045e-07	1.65397e-05
	13173388	eftud2	EFTUD2	8.83328e-07	1.70031e-05
	13232858	usp10	USP10	8.89867e-07	1.70639e-05
	13171471	LOC100537437 /// kdelr3	N/A	9.00012e-07	1.71351e-05
	13277196	AHNAK /// ahnak	N/A	9.12236e-07	1.71914e-05
	13285694	AHNAK /// ahnak	N/A	9.12236e-07	1.71914e-05
	13023183	zgc:158363	N/A	9.24741e-07	1.73114e-05
	13278828	lman1	N/A	9.3467e-07	1.74567e-05
	13111534	rars	N/A	9.41611e-07	1.75149e-05
	13223891	tomm34	N/A	9.4468e-07	1.75149e-05
	13008609	pls3	PLS3	9.52223e-07	1.75149e-05
	13286568	---	N/A	9.53293e-07	1.75149e-05
	13027882	LOC100333736	N/A	9.54236e-07	1.75149e-05
	13244180	dnttip2	DNTTIP2	9.67013e-07	1.7648e-05
	13124727	gmppb	GMPPB	9.76192e-07	1.77647e-05
	13282746	fibinb	N/A	9.84359e-07	1.78625e-05
	13040871	stt3b	STT3B	9.94998e-07	1.80299e-05
	13151563	fndc3bb	N/A	1.0048e-06	1.81818e-05
	13008494	hspa9	HSPA9	1.01053e-06	1.82338e-05
	13145045	ezh2	EZH2	1.01851e-06	1.83096e-05
	13213301	srp68	SRP68	1.01897e-06	1.83096e-05
	13269503	cwc22	N/A	1.0298e-06	1.84253e-05
	13125765	CU468041.1 /// LOC100331974	N/A	1.04737e-06	1.85375e-05
	13280460	fibinb	N/A	1.06193e-06	1.86862e-05
	13041779	---	N/A	1.07641e-06	1.8889e-05
	13305150	LOC555692	N/A	1.09157e-06	1.90763e-05
	13045890	clic4	CLIC4	1.13757e-06	1.96651e-05
	13277406	ccdc9	N/A	1.1549e-06	1.98838e-05
	13149739	pabpn1	N/A	1.17799e-06	2.01726e-05
	13091290	uggt1	UGGT1	1.18606e-06	2.02566e-05
	13268877	wdr75	N/A	1.20005e-06	2.04061e-05
	13057166	ube2na	UBE2NL	1.2083e-06	2.04823e-05
	13109092	atp2a2b	ATP2A2	1.21899e-06	2.06259e-05
	13194853	imp4	IMP4	1.22061e-06	2.0626e-05
	13235914	prkri	N/A	1.22579e-06	2.06862e-05
	13256349	gfpt1	GFPT1	1.22987e-06	2.07005e-05
	13003414	mcmbp	MCMBP	1.2807e-06	2.14149e-05
	13177278	shmt1	SHMT1	1.30068e-06	2.16639e-05
	13037552	nop2	N/A	1.34571e-06	2.22112e-05
	12972263	gnl3	GNL3	1.36738e-06	2.23795e-05
	13230575	gpt2	GPT2	1.36871e-06	2.23795e-05
	13136409	gpx7	GPX7	1.41446e-06	2.29948e-05
	13235971	mettl3	METTL3	1.41479e-06	2.29948e-05
	13246150	impdh2	IMPDH2	1.44141e-06	2.32208e-05
	13228450	copb1	COPB1	1.45491e-06	2.33498e-05
	12980710	lims1	N/A	1.46157e-06	2.33786e-05
	13215316	bin2b	BIN2	1.46713e-06	2.33991e-05
	13302712	slc43a1a	N/A	1.47213e-06	2.34494e-05
	12960886	skiv2l2	N/A	1.47863e-06	2.35237e-05
	13174443	ddx5	DDX5	1.48926e-06	2.35754e-05
	13098781	LOC100331295 /// atad2b	N/A	1.50202e-06	2.37028e-05
	13126545	aspn	ASPN	1.51731e-06	2.38421e-05
	13279142	calr	N/A	1.52572e-06	2.3889e-05
	12982462	---	N/A	1.53395e-06	2.3889e-05
	13019311	---	N/A	1.60302e-06	2.45252e-05
	13221377	usp1	USP1	1.65807e-06	2.52465e-05
	13118382	p4ha2	P4HA2	1.69821e-06	2.57177e-05
	12974511	ipo9	IPO9	1.70208e-06	2.57326e-05
	13172859	LOC568488	N/A	1.75112e-06	2.59902e-05
	13159321	golt1bb	GOLT1B	1.81066e-06	2.65266e-05
	12988044	---	N/A	1.82682e-06	2.66879e-05
	13037482	plekhg6	N/A	1.82892e-06	2.66879e-05
	13149585	pdcd6	PDCD6	1.85583e-06	2.69115e-05
	12916031	---	N/A	1.8639e-06	2.69664e-05
	12945243	pmm2	PMM2	1.86784e-06	2.69928e-05
	13115068	pgam2	PGAM2	1.88687e-06	2.7145e-05
	13229407	tipin	TIPIN	1.97373e-06	2.79018e-05
	13230536	chpf2	N/A	1.97442e-06	2.79018e-05
	13079988	gk5	GK5	1.99242e-06	2.80941e-05
	13087654	zgc:158450	N/A	2.03895e-06	2.86868e-05
	13145439	cdk8	CDK8	2.0796e-06	2.90666e-05
	12965015	serpinh1a	SERPINH1	2.14728e-06	2.96237e-05
	13278614	trdn	N/A	2.17353e-06	2.98007e-05
	13075831	rbb4	N/A	2.18103e-06	2.98635e-05
	13201241	hspa5	HSPA5	2.18426e-06	2.98757e-05
	13011539	hnrnpa0b	HNRNPA3	2.21092e-06	3.01436e-05
	13061468	nip7	NIP7	2.22338e-06	3.01853e-05
	13031579	s100a10b	S100A12	2.23304e-06	3.01853e-05
	13061980	si:dkey-238c7.16	N/A	2.27487e-06	3.04947e-05
	13300614	mbpb	MBP	2.29535e-06	3.06727e-05
	13216474	padi2	PADI2	2.3188e-06	3.08373e-05
	13148760	pcolce2b	PCOLCE2	2.33858e-06	3.10232e-05
	13302362	---	N/A	2.34221e-06	3.10392e-05
	13285028	---	N/A	2.35112e-06	3.10641e-05
	12986901	LOC559001 /// fasn	N/A	2.35139e-06	3.10641e-05
	13075700	agr2	N/A	2.377e-06	3.13054e-05
	13082091	colec12	COLEC12	2.38318e-06	3.13349e-05
	13037405	LOC100536295	N/A	2.47323e-06	3.21419e-05
	13037652	m6pr	M6PR	2.52616e-06	3.26254e-05
	13056322	chkb	CHKB-CPT1B	2.69422e-06	3.41041e-05
	12998474	si:ch211-10a23.2	LGALS16	2.71525e-06	3.42422e-05
	13037181	LOC100332539 /// crabp2a	N/A	2.7196e-06	3.42492e-05
	13135133	si:ch211-197l9.4	N/A	2.72865e-06	3.42512e-05
	13255784	qars	N/A	2.73025e-06	3.42512e-05
	13134207	pa2g4b	N/A	2.73735e-06	3.42512e-05
	12977591	zgc:110191	N/A	2.74669e-06	3.43001e-05
	13166743	adsl	ADSL	2.76596e-06	3.44397e-05
	13181273	calua	CALU	2.78602e-06	3.4622e-05
	13039165	LOC100534969 /// NACAD /// tbrg4	N/A	2.79928e-06	3.47529e-05
	13253832	tuba8l	N/A	2.83157e-06	3.49904e-05
	13064798	nat10	NAT10	2.87785e-06	3.52713e-05
	12950382	actr2a	ACTR2	2.88245e-06	3.52713e-05
	13097057	sec63	N/A	2.88719e-06	3.52956e-05
	13218357	slc25a38b	SLC25A38	2.92843e-06	3.55008e-05
	13161087	ccnd2a	AC008012.1	2.93701e-06	3.55008e-05
	13114969	wdr5	N/A	2.93732e-06	3.55008e-05
	13284350	psmb10	N/A	2.97637e-06	3.58033e-05
	13282740	psmb10	PSMB10	2.97637e-06	3.58033e-05
	13121725	dbt	N/A	2.99619e-06	3.58909e-05
	13251207	LOC100536757	N/A	3.00101e-06	3.58909e-05
	13221753	LOC100307079 /// opa1	N/A	3.01164e-06	3.58909e-05
	12984953	gspt1	N/A	3.01416e-06	3.58909e-05
	13019288	vmp1	VMP1	3.02093e-06	3.58909e-05
	13208488	tia1	TIA1	3.10432e-06	3.66861e-05
	13104042	smek1	N/A	3.11069e-06	3.67135e-05
	13180266	---	N/A	3.12971e-06	3.68498e-05
	13003275	erlin1	N/A	3.15874e-06	3.71232e-05
	13194377	tp53	TP53	3.17466e-06	3.72418e-05
	13069751	yars	N/A	3.24166e-06	3.79232e-05
	13223347	zgc:66479	GOLIM4	3.29064e-06	3.82099e-05
	13079053	fubp1	N/A	3.29927e-06	3.8247e-05
	13277054	rrbp1a	N/A	3.31733e-06	3.84215e-05
	13262655	frzb	FRZB	3.33556e-06	3.85627e-05
	13040310	rcc1	N/A	3.36108e-06	3.87176e-05
	13277378	rps6kb1b	N/A	3.37569e-06	3.87875e-05
	13278004	si:ch211-81a5.1	N/A	3.43498e-06	3.93207e-05
	13285758	si:ch211-81a5.1	N/A	3.43498e-06	3.93207e-05
	13180382	LOC100332741 /// LOC100538178	N/A	3.44234e-06	3.93696e-05
	13004756	LOC100535374 /// erlec1	N/A	3.46607e-06	3.95701e-05
	13004771	LOC100535374 /// erlec1	N/A	3.46607e-06	3.95701e-05
	13280428	sec61al2	N/A	3.48456e-06	3.96396e-05
	13122770	scamp4	SCAMP4	3.52257e-06	3.99809e-05
	12994853	ppm1g	PPM1G	3.53163e-06	3.99809e-05
	13222313	tsfm	TSFM	3.71845e-06	4.17531e-05
	13277972	ryr1b	N/A	3.75656e-06	4.20229e-05
	13262566	itga4	ITGA4	3.78741e-06	4.22569e-05
	12975053	fbln2	FBLN2	3.80823e-06	4.24151e-05
	13000801	xpo5	N/A	3.84966e-06	4.27647e-05
	13062646	zgc:64098	N/A	3.87285e-06	4.29552e-05
	13135218	cmyb	N/A	3.90046e-06	4.31402e-05
	13239004	insig1	INSIG1	3.90372e-06	4.31402e-05
	13282484	tuba8l3	N/A	3.91858e-06	4.31547e-05
	13283632	tuba8l3	N/A	3.91858e-06	4.31547e-05
	12990213	pelo	N/A	3.94148e-06	4.33325e-05
	13148536	cul2	N/A	3.99749e-06	4.36587e-05
	12923259	---	N/A	4.00575e-06	4.36587e-05
	12926885	---	N/A	4.00575e-06	4.36587e-05
	12938393	---	N/A	4.00575e-06	4.36587e-05
	12941557	---	N/A	4.00575e-06	4.36587e-05
	12942575	---	N/A	4.00575e-06	4.36587e-05
	13041348	fbl	FBL	4.00874e-06	4.36587e-05
	12961030	hmgcs1	HMGCS1	4.0169e-06	4.37103e-05
	13099109	tram2	TRAM2	4.04791e-06	4.40103e-05
	13278140	elmo1	ELMO1	4.05591e-06	4.40597e-05
	12991914	psmd11b	PSMD11	4.07973e-06	4.42432e-05
	13144302	cdv3	CDV3	4.08704e-06	4.42596e-05
	13285936	LOC571989	N/A	4.18999e-06	4.51246e-05
	13063122	LOC100334114 /// sf3b3	N/A	4.19279e-06	4.51246e-05
	13071737	cyp51	CYP51A1	4.20403e-06	4.51695e-05
	13100901	igfbp3	IGFBP3	4.24253e-06	4.55066e-05
	13149423	LOC100333456	N/A	4.31229e-06	4.59965e-05
	13008627	prp19	N/A	4.33197e-06	4.6054e-05
	13007928	---	N/A	4.3411e-06	4.60611e-05
	13277020	tomm20a	N/A	4.39027e-06	4.62846e-05
	13213340	evpla	N/A	4.39115e-06	4.62846e-05
	13143848	plod2	PLOD2	4.41566e-06	4.63898e-05
	13035084	---	N/A	4.42374e-06	4.64259e-05
	13146036	LOC100333875 /// tfr1b	N/A	4.46193e-06	4.66582e-05
	12986234	nfe2l1b	NFE2L1	4.51821e-06	4.70034e-05
	13109597	efna5a	N/A	4.52214e-06	4.7006e-05
	13235649	man2b2	MAN2B2	4.54628e-06	4.71513e-05
	13218639	klfd	N/A	4.60066e-06	4.76284e-05
	13269074	fkbp7	FKBP7	4.61088e-06	4.76956e-05
	13280352	thumpd3	N/A	4.65262e-06	4.79332e-05
	13222872	parp3	PARP3	4.67104e-06	4.8033e-05
	13279854	pold1	N/A	4.68526e-06	4.81143e-05
	12974668	CR548630.2 /// LOC564158	N/A	4.72489e-06	4.84823e-05
	12990988	rangap1b	RANGAP1	4.81096e-06	4.91976e-05
	12946694	anxa5b	ANXA5	4.81385e-06	4.91976e-05
	13254117	snrnp200	N/A	4.82919e-06	4.92874e-05
	13003177	LOC570267	N/A	4.85591e-06	4.93967e-05
	12959530	CABZ01066772.1 /// LOC100536657	N/A	4.90546e-06	4.97359e-05
	13278030	yars	N/A	4.99534e-06	5.05068e-05
	13176644	gspt1l	N/A	5.03198e-06	5.07769e-05
	13195999	lmo4a	N/A	5.0658e-06	5.1038e-05
	12971002	dusp11	DUSP11	5.10551e-06	5.11621e-05
	13283440	zgc:158564	N/A	5.109e-06	5.11621e-05
	13261708	pdia5	PDIA5	5.1102e-06	5.11621e-05
	13160004	arpp19b	N/A	5.14251e-06	5.14452e-05
	13031245	fkbp14	FKBP14	5.15296e-06	5.14611e-05
	13024307	wu:fk33d07	N/A	5.16572e-06	5.14611e-05
	13145418	naa50	NAA50	5.20951e-06	5.17508e-05
	13065354	psmd8	N/A	5.25949e-06	5.21257e-05
	13026412	LOC568935	N/A	5.26555e-06	5.21314e-05
	12977889	zgc:92139	N/A	5.30799e-06	5.23626e-05
	13135740	hnrnpa1	N/A	5.33947e-06	5.24313e-05
	12916401	---	N/A	5.35417e-06	5.24313e-05
	12927289	---	N/A	5.35417e-06	5.24313e-05
	12943551	---	N/A	5.35417e-06	5.24313e-05
	12943723	---	N/A	5.35417e-06	5.24313e-05
	13304860	LOC100334114 /// sf3b3	N/A	5.3601e-06	5.24313e-05
	12967929	LOC795026	N/A	5.38796e-06	5.26232e-05
	13014495	rnf20	N/A	5.43984e-06	5.30488e-05
	13015129	lman2	N/A	5.46752e-06	5.32374e-05
	13223761	osgn1	N/A	5.49312e-06	5.33647e-05
	13004092	rrp12	RRP12	5.50747e-06	5.34229e-05
	13303402	---	N/A	5.56846e-06	5.37535e-05
	13222064	c1galt1b	N/A	5.59959e-06	5.37855e-05
	13149723	tram1	N/A	5.65881e-06	5.40788e-05
	12949666	LOC560840	N/A	5.71869e-06	5.4453e-05
	13096345	ahsa1	N/A	5.7708e-06	5.45934e-05
	13282144	mid1ip1b	N/A	5.77276e-06	5.45934e-05
	13016983	PDLIM7 /// pdlim7	N/A	5.77371e-06	5.45934e-05
	13085178	calrl	N/A	5.806e-06	5.47797e-05
	13151025	rrs1	RRS1	5.8386e-06	5.49412e-05
	12958622	ltv1	AL049844.3	5.88353e-06	5.51782e-05
	13259778	eaf2	EAF2	5.89323e-06	5.51782e-05
	13302960	LOC568308	N/A	5.89575e-06	5.51782e-05
	12924141	---	N/A	5.98098e-06	5.56054e-05
	12930627	---	N/A	5.98098e-06	5.56054e-05
	12933975	---	N/A	5.98098e-06	5.56054e-05
	13017039	ehd1a	EHD1	5.9828e-06	5.56054e-05
	13237336	tmed3	TMED3	6.01277e-06	5.56214e-05
	13123082	rrbp1b	RRBP1	6.02328e-06	5.56783e-05
	13285750	socs5b	N/A	6.07434e-06	5.59229e-05
	12988112	MTR	N/A	6.07601e-06	5.59229e-05
	13033156	prss35	PRSS35	6.09569e-06	5.60435e-05
	13070193	pef1	PEF1	6.10842e-06	5.61e-05
	13091584	LOC570012	N/A	6.12863e-06	5.62048e-05
	13236070	LOC100005938	N/A	6.19659e-06	5.67059e-05
	13223502	slc2a1b	SLC2A1	6.21996e-06	5.68492e-05
	13276972	eif4e1c	N/A	6.22115e-06	5.68492e-05
	13014425	ptcd3	N/A	6.29464e-06	5.73524e-05
	13128750	nek7	N/A	6.31304e-06	5.74424e-05
	13271254	---	N/A	6.42629e-06	5.81187e-05
	13068809	cndp2	CNDP2	6.43731e-06	5.81589e-05
	13188865	dcp1b	N/A	6.45303e-06	5.81672e-05
	13146601	hccs	N/A	6.45558e-06	5.81672e-05
	13211642	pa2g4a	PA2G4	6.45645e-06	5.81672e-05
	13075555	zgc:158604	N/A	6.57347e-06	5.91381e-05
	13278146	pleca	N/A	6.59053e-06	5.92498e-05
	13181862	golt1ba	GOLT1B	6.60749e-06	5.93605e-05
	13232739	kars	N/A	6.64673e-06	5.96711e-05
	13031651	rab13	AL358472.6	6.67665e-06	5.98976e-05
	13096101	nrbp1	N/A	6.71604e-06	6.01243e-05
	13050715	gch1	GCH1	6.84332e-06	6.08798e-05
	12947582	cbsa	CBSL	6.95695e-06	6.17187e-05
	13004591	snx5	SNX5	6.97041e-06	6.17674e-05
	13114072	nop56	NOP56	6.97937e-06	6.1789e-05
	12923301	---	N/A	7.0182e-06	6.19861e-05
	12938733	---	N/A	7.0182e-06	6.19861e-05
	12939393	---	N/A	7.0182e-06	6.19861e-05
	13280718	smarcad1	N/A	7.08833e-06	6.23217e-05
	12962266	drg1	DRG1	7.19723e-06	6.30621e-05
	13081434	ptbp1a	N/A	7.20225e-06	6.30629e-05
	12921059	---	N/A	7.26894e-06	6.32997e-05
	12933491	---	N/A	7.26894e-06	6.32997e-05
	12937089	---	N/A	7.26894e-06	6.32997e-05
	13081527	asph	N/A	7.31391e-06	6.33889e-05
	12975834	sypl2a	SYPL2	7.39899e-06	6.38663e-05
	13023520	eif4h	EIF4H	7.46131e-06	6.41937e-05
	12987771	glrx3	GLRX3	7.46205e-06	6.41937e-05
	13158122	LOC100332015 /// bnip2	N/A	7.60268e-06	6.48793e-05
	13014263	nsdhl	NSDHL	7.62405e-06	6.49956e-05
	13149600	ipo4	IPO4	7.62648e-06	6.49956e-05
	13081170	mpv17l2	MPV17L2	7.697e-06	6.54219e-05
	13220357	psmd12	N/A	7.70364e-06	6.54349e-05
	13276554	hmgcs1	N/A	7.77545e-06	6.54449e-05
	12925467	---	N/A	7.7868e-06	6.54449e-05
	12927147	---	N/A	7.7868e-06	6.54449e-05
	12927207	---	N/A	7.7868e-06	6.54449e-05
	12927267	---	N/A	7.7868e-06	6.54449e-05
	12929301	---	N/A	7.7868e-06	6.54449e-05
	12929361	---	N/A	7.7868e-06	6.54449e-05
	12933439	---	N/A	7.7868e-06	6.54449e-05
	12933811	---	N/A	7.7868e-06	6.54449e-05
	12977453	ddx19	DDX19A	7.83172e-06	6.56632e-05
	12994363	perp	PERP	7.86472e-06	6.58083e-05
	13134884	srm	SRM	7.86609e-06	6.58083e-05
	12979914	hcfc1a	KLHDC9	7.91859e-06	6.6054e-05
	13097574	hnrnpub	HNRNPU	7.92132e-06	6.6054e-05
	13015586	cab39l1	N/A	8.00728e-06	6.66606e-05
	13073595	ssr2	N/A	8.08392e-06	6.71907e-05
	13036786	lpcat3	N/A	8.13027e-06	6.75241e-05
	13274214	B4GALNT3 (3 of 3)	N/A	8.14633e-06	6.75775e-05
	13269582	dnajc10	DNAJC10	8.18897e-06	6.78432e-05
	12948971	naa15b	N/A	8.21957e-06	6.80084e-05
	13280584	eif4a1a /// senp3b	N/A	8.27829e-06	6.83714e-05
	13228359	caprin1a	CAPRIN1	8.28764e-06	6.83944e-05
	13078782	gng5	GNG5	8.35943e-06	6.85881e-05
	13168636	dus1l	DUS1L	8.43336e-06	6.89706e-05
	13232786	cyb5b	CYB5B	8.49467e-06	6.93415e-05
	13035685	tgfb2	TGFB2	8.56126e-06	6.97958e-05
	13000296	LOC100535402	N/A	8.78807e-06	7.09656e-05
	13128180	map2k2a	N/A	8.9827e-06	7.20364e-05
	13160178	---	N/A	9.11596e-06	7.2874e-05
	12994904	agpat5	AGPAT5	9.14599e-06	7.3025e-05
	13026521	zgc:162698	N/A	9.19139e-06	7.31398e-05
	13107529	lrrc8a	N/A	9.27887e-06	7.35344e-05
	13271731	LOC100332120	N/A	9.29098e-06	7.35848e-05
	13284514	---	N/A	9.36666e-06	7.39092e-05
	13168920	si:ch211-18i17.2	N/A	9.5147e-06	7.48463e-05
	13196316	stard8	STARD8	9.52611e-06	7.48899e-05
	13283228	zgc:153115	N/A	9.61916e-06	7.54028e-05
	13283236	zgc:153115	N/A	9.61916e-06	7.54028e-05
	13284070	zgc:153115	N/A	9.61916e-06	7.54028e-05
	12972515	tax1bp3	TAX1BP3	9.64485e-06	7.54028e-05
	13088427	prrx1a	PRRX1	9.68794e-06	7.55115e-05
	13220677	hdlbp	N/A	9.7674e-06	7.57664e-05
	13020257	myo18ab	MYO18A	9.77363e-06	7.57664e-05
	13040767	cdc42se1	CDC42SE1	9.77401e-06	7.57664e-05
	13232994	ctdnep1b	CTDNEP1	9.79914e-06	7.58899e-05
	13214311	zgc:86841	N/A	9.8065e-06	7.58899e-05
	13181247	cand1	N/A	9.81108e-06	7.58899e-05
	13216225	ppp4r2b	N/A	9.94066e-06	7.65573e-05
	13131947	krt18	N/A	1.00536e-05	7.70288e-05
	13222968	sec61al2	N/A	1.00803e-05	7.70288e-05
	12926773	---	N/A	1.00816e-05	7.70288e-05
	12932273	---	N/A	1.00816e-05	7.70288e-05
	12935261	---	N/A	1.00816e-05	7.70288e-05
	12935357	---	N/A	1.00816e-05	7.70288e-05
	13075953	si:dkeyp-120h9.1	N/A	1.01254e-05	7.71327e-05
	13028860	---	N/A	1.01594e-05	7.73462e-05
	12965835	purbb	PURB	1.02423e-05	7.76073e-05
	13143089	kif1c	KIF1C	1.03755e-05	7.82912e-05
	13121510	gtpbp1l	GTPBP1	1.06324e-05	7.99464e-05
	13192088	LOC100535192 /// vkorc1l1	N/A	1.07588e-05	8.04534e-05
	13203878	eif1axa	EIF1AX	1.08045e-05	8.06253e-05
	13091141	copb2	COPB2	1.08107e-05	8.06253e-05
	13277540	plekhg6	N/A	1.08413e-05	8.07564e-05
	13248621	mthfr	MTHFR	1.09751e-05	8.13263e-05
	13261772	mki67ip	N/A	1.10874e-05	8.20159e-05
	13232792	CU469577.1	N/A	1.12615e-05	8.28551e-05
	13278770	MIA3	N/A	1.1383e-05	8.33338e-05
	13026350	prpf8	N/A	1.14083e-05	8.34716e-05
	13277480	plecb	N/A	1.14624e-05	8.38192e-05
	12978862	LOC100537417 /// lrig1	N/A	1.16155e-05	8.47033e-05
	12990644	papss2b	PAPSS2	1.16409e-05	8.47877e-05
	13117055	zgc:55870	N/A	1.16567e-05	8.48126e-05
	12983957	fkbp10b	FKBP10	1.17017e-05	8.50336e-05
	13004540	zgc:172120	N/A	1.18385e-05	8.56863e-05
	13114197	setb	N/A	1.19994e-05	8.65079e-05
	13276230	kpnb3	N/A	1.20726e-05	8.6841e-05
	13218146	rtn4a	RTN4	1.21935e-05	8.73587e-05
	13054427	CD93	N/A	1.21967e-05	8.73587e-05
	13181753	copg2	COPG2	1.21994e-05	8.73587e-05
	13105370	nus1	NUS1	1.2536e-05	8.91688e-05
	13194194	prps1a	N/A	1.26148e-05	8.958e-05
	13169466	LOC799116	N/A	1.26997e-05	9.00353e-05
	13161732	gnaia	N/A	1.27833e-05	9.04748e-05
	12978217	zgc:100824	N/A	1.28321e-05	9.06694e-05
	13050159	sec23a	SEC23A	1.29436e-05	9.08145e-05
	13281912	s100a10b	N/A	1.29482e-05	9.08145e-05
	13284078	s100a10b	N/A	1.29482e-05	9.08145e-05
	13075800	trit1	TRIT1	1.29522e-05	9.08145e-05
	13282786	zgc:113076	N/A	1.29752e-05	9.0926e-05
	13115944	sc5d	SC5D	1.30067e-05	9.09972e-05
	13059029	tcf25	N/A	1.30402e-05	9.11317e-05
	13274979	apooa	APOO	1.30934e-05	9.12875e-05
	13126565	ippk	IPPK	1.31253e-05	9.13877e-05
	13304572	vkorc1l1	VKORC1L1	1.31594e-05	9.15139e-05
	12992980	map2k6	N/A	1.31908e-05	9.16752e-05
	13221723	LOC100307079 /// opa1	N/A	1.32273e-05	9.17864e-05
	13120611	SI:CH211-213A13.11 /// SI:CH211-213A13.9 /// si:ch211-213a13.9	N/A	1.32522e-05	9.19091e-05
	13169873	---	N/A	1.335e-05	9.23371e-05
	13175730	LOC100534715	N/A	1.34528e-05	9.28256e-05
	13220865	tomm70a	TOMM70	1.3457e-05	9.28256e-05
	13235486	---	N/A	1.34829e-05	9.28569e-05
	13001641	si:dkey-33c12.4	TTC31	1.35222e-05	9.29242e-05
	13105807	trmt6	TRMT6	1.35503e-05	9.29672e-05
	13198198	nol6	NOL6	1.36184e-05	9.32839e-05
	12972328	cse1l	CSE1L	1.38558e-05	9.46567e-05
	13305212	tpm3	N/A	1.38917e-05	9.47749e-05
	13091094	prmt5	PRMT5	1.40111e-05	9.52082e-05
	13086928	---	N/A	1.40815e-05	9.54836e-05
	13195613	ZZEF1 /// zzef1	N/A	1.42466e-05	9.62365e-05
	13199904	surf4l	SURF4	1.43362e-05	9.66284e-05
	13278784	usp24	N/A	1.43486e-05	9.66284e-05
	13285772	usp24	N/A	1.43486e-05	9.66284e-05
	13026431	ssh2a	SSH2	1.44364e-05	9.70182e-05
	12949867	cbr1	CBR1	1.44471e-05	9.70354e-05
	13199009	LOC796981	N/A	1.44713e-05	9.71468e-05
	13140211	sdf4	N/A	1.45528e-05	9.73873e-05
	12936315	---	N/A	1.46147e-05	9.7648e-05
	12937713	---	N/A	1.46147e-05	9.7648e-05
	12939107	---	N/A	1.46147e-05	9.7648e-05
	13209736	stip1	STIP1	1.47187e-05	9.81439e-05
	13234790	---	N/A	1.4735e-05	9.81439e-05
	13234791	---	N/A	1.4735e-05	9.81439e-05
	13008422	abcb7	N/A	1.5025e-05	9.95691e-05
	13126755	mid1ip1b	MID1IP1	1.52457e-05	0.000100705
	13157667	api5	API5	1.52994e-05	0.000100955
	13070824	crtap	CRTAP	1.56516e-05	0.000102559
	13088969	ndc1	N/A	1.56855e-05	0.000102707
	12944438	kpnb3	IPO5	1.57074e-05	0.000102798
	13230126	LOC100002400	N/A	1.58703e-05	0.000103599
	13057818	LOC564395	N/A	1.59829e-05	0.000104174
	13196580	tagln2	TAGLN	1.60403e-05	0.000104495
	13277468	plecb	N/A	1.62305e-05	0.000105412
	13276468	rfc1	N/A	1.62978e-05	0.000105679
	13150508	kpna1	N/A	1.65345e-05	0.000106533
	13266754	nabp1a	NABP1	1.66187e-05	0.000106861
	13268137	LOC100003793	N/A	1.68517e-05	0.000108018
	12960504	pitpnb	PITPNB	1.69029e-05	0.000108238
	13222209	LOC568283	N/A	1.69222e-05	0.000108281
	13080831	cnn2	CNN2	1.69351e-05	0.000108281
	13076926	si:ch211-191i18.2	N/A	1.6946e-05	0.000108296
	13121404	s100b	S100B	1.69682e-05	0.000108384
	13134939	tardbpl	TARDBP	1.70198e-05	0.000108606
	12991388	zbtb4	N/A	1.70961e-05	0.000108766
	12990040	myof	N/A	1.71441e-05	0.000108989
	13020391	cpda	N/A	1.7396e-05	0.000109974
	13074938	s100v2	S100A13	1.7398e-05	0.000109974
	13264054	cdca7a	CDCA7	1.75004e-05	0.000110416
	13054434	arf6a /// arf6b	N/A	1.77505e-05	0.000111541
	13263914	agps	N/A	1.78513e-05	0.000111899
	13199492	LOC100536508	N/A	1.85576e-05	0.000115477
	13303882	---	N/A	1.86578e-05	0.000115874
	13145305	gars	N/A	1.88163e-05	0.000116669
	13103409	thbs1	N/A	1.89112e-05	0.00011705
	13263772	usp37	USP37	1.91054e-05	0.00011808
	13166707	cbx1a	CBX1	1.91356e-05	0.00011821
	13120883	zgc:171686	N/A	1.91779e-05	0.000118368
	13214816	uap1	N/A	1.92727e-05	0.000118884
	13240761	LOC559236	N/A	1.92938e-05	0.000118957
	13282486	arf4a	N/A	1.93588e-05	0.000119104
	13167412	LOC100535034 /// wu:fe23c11	N/A	1.93643e-05	0.000119104
	13076108	mtdha	N/A	1.94278e-05	0.000119261
	12991831	psme3	PSME3	1.94434e-05	0.000119261
	12926765	---	N/A	1.94458e-05	0.000119261
	12932265	---	N/A	1.94458e-05	0.000119261
	12935253	---	N/A	1.94458e-05	0.000119261
	12935349	---	N/A	1.94458e-05	0.000119261
	12950475	asna1	N/A	1.9722e-05	0.000120723
	13267881	dnajb11	N/A	1.97392e-05	0.000120748
	13161660	dnm1l	N/A	1.9754e-05	0.000120748
	13255874	acot7	ACOT7	1.98827e-05	0.000121438
	13019318	---	N/A	1.99466e-05	0.000121689
	13074620	pleca	N/A	1.99894e-05	0.000121776
	13195453	hmbsa	HMBS	2.00328e-05	0.000121873
	12962068	prrc1	PRRC1	2.01118e-05	0.000122288
	13189039	orc5	ORC5	2.01504e-05	0.000122465
	13202965	ranbp1	N/A	2.03803e-05	0.000123627
	12995082	socs5b	N/A	2.0431e-05	0.000123817
	12980938	gnai2a	N/A	2.04631e-05	0.000123953
	13113113	zgc:77052	N/A	2.05878e-05	0.000124531
	13282666	ptrh1	N/A	2.06684e-05	0.000124782
	13284314	ptrh1	N/A	2.06684e-05	0.000124782
	13016789	mid1ip1l	N/A	2.09472e-05	0.000126346
	13194595	tmem2	N/A	2.09662e-05	0.000126401
	13286882	---	N/A	2.11482e-05	0.000127378
	13231684	cdh15	CDH15	2.12446e-05	0.000127838
[truncated: 2,837 more rows]

## Sheet: Sup Table 6
Supplementary Table 6. Dysregulated expression of cardiac phenotype marker genes in the KD zebrafish. False discovery rate modified p-value (q-value) shown for age group ANOVA.
[truncated: 7 more rows]

[truncated: 4 more sheets: Sup Table 7, Sup Table 8, Sup Table 9, Sup Table 10]
